# Supplementary material for: DRPreter: Interpretable Anticancer Drug Response Prediction Using Knowledge-Guided Graph Neural Networks and Transformer
Source: Int J Mol Sci. 2022 Nov 11;23(22):13919. doi: 10.3390/ijms232213919 (PMC9699175; doi:10.3390/ijms232213919)
Supplement: Supplementary file 1 [file ijms-23-13919-s001.zip]

Archive with 1 entries (1 files):
- ijms-1973818-supplementary OG.xlsx
