# Supplementary material for: DRPreter: Interpretable Anticancer Drug Response Prediction Using Knowledge-Guided Graph Neural Networks and Transformer
Source: Int J Mol Sci. 2022 Nov 11;23(22):13919. doi: 10.3390/ijms232213919 (PMC9699175; doi:10.3390/ijms232213919)
Supplement: Supplementary file 1 [file ijms-23-13919-s001.zip › ijms-1973818-supplementary OG.xlsx]

## Sheet: train
Drug name	DepMap_ID	stripped_cell_line_name	IC50	IC50_Pred	Abs_error
AMG-319	ACH-000913	ESS1	3.97008	3.88051	0.0895685
PRIMA-1MET	ACH-000744	NCIH1623	3.53666	3.46922	0.0674455
Sorafenib	ACH-001332	BICR78	4.11632	3.55613	0.560189
Rapamycin	ACH-000643	HDQP1	-1.95519	-1.92782	0.02737
Navitoclax	ACH-001654	SKGT4	4.54381	4.75797	0.214159
Zoledronate	ACH-000008	A101D	3.78574	3.74329	0.0424513
Ipatasertib	ACH-000249	CL11	5.2939	5.49971	0.205813
Irinotecan	ACH-000895	CL34	2.51075	2.33598	0.174773
VE-822	ACH-000362	MOLM13	-1.76706	-1.34675	0.420312
Entospletinib	ACH-000221	SNU398	1.36686	2.54254	1.17568
Wnt-C59	ACH-000191	BHT101	3.34983	3.84097	0.491143
MK-8776	ACH-000858	KNS62	3.59266	3.78982	0.197163
AZD5991	ACH-000434	NCIH1915	6.48152	6.44303	0.0384888
MN-64	ACH-000501	LS123	5.84662	5.41698	0.429647
Gallibiscoquinazole	ACH-000347	QGP1	4.34578	4.10343	0.242354
AZD5582	ACH-001494	EGI1	3.72312	3.86374	0.140617
PD0325901	ACH-000847	HGC27	1.46335	1.55237	0.0890207
Wee1 Inhibitor	ACH-000192	MFE280	5.96306	6.20413	0.241071
Irinotecan	ACH-000050	NCIH929	1.39619	1.39941	0.00321446
Talazoparib	ACH-000669	SW900	5.02773	4.79315	0.23458
Linsitinib	ACH-000613	HOS	2.90481	2.87518	0.029634
Paclitaxel	ACH-000865	KYSE450	-3.51207	-3.52026	0.00818382
Wee1 Inhibitor	ACH-000815	KMH2	0.491225	1.15296	0.661739
Palbociclib	ACH-000651	SW620	2.48195	2.86041	0.37846
AZD6738	ACH-000567	ST486	0.937987	1.0405	0.102513
LCL161	ACH-000546	HSC4	4.86581	5.11135	0.24554
Dabrafenib	ACH-001519	HEMCSS	6.37411	6.02894	0.345173
Leflunomide	ACH-000048	TOV112D	4.85152	4.90923	0.0577134
Nelarabine	ACH-000858	KNS62	6.37108	6.14845	0.222629
WZ4003	ACH-000769	LK2	3.29943	4.28612	0.986683
ML323	ACH-000849	MDAMB468	2.78079	2.59292	0.187867
Erlotinib	ACH-000962	OC314	2.49049	2.16512	0.32537
Staurosporine	ACH-000724	HT1376	-0.622241	-0.623224	0.000983368
BMS-536924	ACH-000697	A3KAW	0.249048	0.0292986	0.219749
LGK974	ACH-000212	CAL120	7.21019	6.72077	0.489415
Afatinib	ACH-000581	SNU16	0.919911	1.24042	0.320506
Lapatinib	ACH-000802	BFTC905	1.68062	1.98214	0.301526
Wnt-C59	ACH-000573	MDAMB436	5.13155	4.64485	0.486708
Sorafenib	ACH-000860	NCIH358	4.37387	4.09161	0.282264
OSI-027	ACH-000668	HCC70	1.33659	1.84797	0.51138
EPZ5676	ACH-000966	IGROV1	5.11235	5.02191	0.0904408
Niraparib	ACH-000438	LU65	2.9787	3.73604	0.757342
WZ4003	ACH-000042	PANC0203	3.92376	4.31781	0.394051
Sabutoclax	ACH-000478	SNU387	1.26644	1.34165	0.0752088
Buparlisib	ACH-000330	EFM19	0.722791	0.675028	0.0477631
Afatinib	ACH-001307	8505C	2.18435	2.539	0.354657
Talazoparib	ACH-000176	LOUNH91	3.5449	3.13056	0.414331
Sapitinib	ACH-000491	NCIH716	4.84434	4.55477	0.289571
YK-4-279	ACH-000242	RT4	3.57975	3.19454	0.385212
Ruxolitinib	ACH-000024	OPM2	2.86405	2.7484	0.115652
Uprosertib	ACH-000957	LS180	2.73469	2.7788	0.0441154
Pictilisib	ACH-000367	NCIH226	3.04299	3.83951	0.796518
Buparlisib	ACH-000793	KATOIII	3.16267	2.90111	0.261565
Vinblastine	ACH-000717	COLO680N	0.249065	0.395273	0.146208
OF-1	ACH-000882	IGR1	3.22573	3.2438	0.0180644
Vinorelbine	ACH-000789	NCIH810	-2.90728	-2.77501	0.132269
GSK1904529A	ACH-000605	TE6	3.79334	3.92377	0.130429
MK-8776	ACH-000472	HSC2	3.44646	3.79238	0.345917
Mitoxantrone	ACH-000075	U87MG	0.17499	0.35148	0.17649
Tamoxifen	ACH-000547	HT1197	2.46535	2.539	0.0736515
EPZ5676	ACH-000400	SKCO1	5.77108	5.10337	0.667703
PD0325901	ACH-000174	CAL62	-0.284557	-0.646384	0.361827
Lapatinib	ACH-002029	SAS	1.41188	1.30169	0.110192
PRT062607	ACH-001106	KOPN8	2.86015	2.15944	0.700704
Taselisib	ACH-000303	SNU5	2.643	2.69536	0.0523527
Buparlisib	ACH-000174	CAL62	0.829374	0.838943	0.00956918
PRIMA-1MET	ACH-000601	MIAPACA2	2.44599	2.66489	0.218901
IWP-2	ACH-000788	A2058	1.89319	2.15321	0.260019
Erlotinib	ACH-000341	SKNFI	3.38251	3.08211	0.300404
Pevonedistat	ACH-000434	NCIH1915	1.53681	1.62002	0.0832116
GSK343	ACH-000304	WM115	3.55706	3.27255	0.284512
WZ4003	ACH-000469	YH13	4.32139	4.15474	0.166648
Zoledronate	ACH-000657	A2780	2.21996	3.03698	0.817023
Dihydrorotenone	ACH-000441	SH4	1.89775	1.89772	3.15692e-05
Leflunomide	ACH-000768	MDAMB231	4.99709	5.03829	0.0411965
Sinularin	ACH-000838	AMO1	1.31439	1.60563	0.291235
Leflunomide	ACH-000238	SCC4	5.23946	5.28122	0.0417544
P22077	ACH-000828	ZR7530	7.03437	6.33544	0.698922
AGI-5198	ACH-000351	MKN1	4.43298	5.33701	0.904028
Vincristine	ACH-000081	GDM1	-2.57755	-2.9222	0.344646
GSK343	ACH-000452	TE8	2.56711	2.61721	0.0501056
RVX-208	ACH-000750	LOXIMVI	4.68154	3.90828	0.773261
Sabutoclax	ACH-000913	ESS1	-1.55991	-1.52383	0.0360785
Obatoclax Mesylate	ACH-000347	QGP1	2.46885	2.33005	0.1388
Crizotinib	ACH-000680	SW948	1.05129	0.907507	0.143783
Dabrafenib	ACH-000244	DKMG	6.01216	5.46208	0.550078
Olaparib	ACH-000201	A204	4.44897	3.87933	0.569636
GSK1904529A	ACH-000781	NCIH2023	5.27282	4.93148	0.341343
Luminespib	ACH-000840	HCC366	-2.42186	-1.78318	0.63868
PRIMA-1MET	ACH-000999	SNU1040	5.9285	6.25885	0.330351
Obatoclax Mesylate	ACH-000354	CAPAN1	3.65866	3.2128	0.445859
AZD5363	ACH-000212	CAL120	3.4304	3.34788	0.0825158
AZD2014	ACH-000918	MOLT16	2.32652	2.1857	0.140813
Cytarabine	ACH-000211	DAOY	0.347404	0.618601	0.271197
Erlotinib	ACH-000568	UACC812	4.9552	4.73541	0.219793
MK-8776	ACH-000677	SW1573	6.35298	6.13233	0.220654
Ulixertinib	ACH-000481	NCIH2170	3.77606	3.58144	0.194621
XAV939	ACH-000075	U87MG	3.68899	4.28938	0.600393
RVX-208	ACH-000930	HCC1569	3.43264	3.72531	0.292669
Paclitaxel	ACH-000763	MM1S	-4.82945	-4.46911	0.36034
Entospletinib	ACH-000472	HSC2	2.55683	2.48029	0.0765404
SB216763	ACH-000277	HCC1419	4.61791	5.28508	0.667175
Dinaciclib	ACH-000295	EM2	-3.99881	-3.4074	0.591407
Navitoclax	ACH-000825	HOP92	-0.921079	-1.20229	0.281208
PD0325901	ACH-000852	NCIH1435	1.09935	0.923618	0.175731
Sinularin	ACH-000945	NCIH650	3.21542	3.25564	0.0402104
AT13148	ACH-000953	SUPT1	0.467978	0.43209	0.0358881
Wee1 Inhibitor	ACH-000950	LOVO	0.800784	1.25433	0.453543
AGI-6780	ACH-000472	HSC2	3.39152	3.3784	0.013115
Niraparib	ACH-001494	EGI1	6.69421	6.85596	0.161747
AZD4547	ACH-000876	MDAMB415	1.30228	1.47977	0.177495
LY2109761	ACH-000860	NCIH358	6.31724	5.96364	0.353594
XAV939	ACH-000934	MDAMB361	4.50209	4.28245	0.219642
RO-3306	ACH-000691	HCC2157	3.45045	2.97544	0.475007
BIBR-1532	ACH-000980	NCIH1155	2.95375	3.3255	0.371747
Sepantronium bromide	ACH-000650	IGR37	-0.442727	-0.670536	0.22781
PLX-4720	ACH-001336	CASKI	4.53578	4.3074	0.228378
OTX015	ACH-000414	NCIH1944	2.37405	2.3874	0.0133504
Crizotinib	ACH-000207	DETROIT562	1.7432	2.18838	0.445185
Afatinib	ACH-000350	COLO678	3.50755	3.65702	0.149471
Vincristine	ACH-000153	NCIH2052	1.7075	1.46532	0.242174
Olaparib	ACH-000442	RERFLCSQ1	5.53652	5.29939	0.237127
Vincristine	ACH-000137	8MGBA	-3.06448	-2.71718	0.347303
Telomerase Inhibitor IX	ACH-000913	ESS1	-0.916059	-0.853809	0.0622501
AGI-6780	ACH-000035	NCIH1650	7.30082	7.09349	0.207326
MK-8776	ACH-000786	DAUDI	1.1771	1.40383	0.226728
MK-2206	ACH-000330	EFM19	0.964633	1.33061	0.365982
LGK974	ACH-000145	SKLMS1	3.72622	4.09462	0.368402
Cytarabine	ACH-000305	ECGI10	0.289577	0.124665	0.164912
Entinostat	ACH-000998	CW2	2.25112	2.03138	0.219733
AZ6102	ACH-000351	MKN1	2.38048	2.29773	0.082741
Acetalax	ACH-000171	VMRCRCZ	7.86525	8.36483	0.499579
Dactolisib	ACH-000759	MDAMB175VII	-2.59395	-2.89146	0.297512
AZD1208	ACH-000938	NALM6	4.73629	4.05898	0.677307
WEHI-539	ACH-001321	TT	6.26499	6.54205	0.277058
Sepantronium bromide	ACH-000853	NCIH661	-6.35813	-6.48832	0.130193
Docetaxel	ACH-000790	SHP77	-5.23794	-4.98066	0.25728
BMS-536924	ACH-002059	P30OHK	1.15365	1.42338	0.269728
Obatoclax Mesylate	ACH-000895	CL34	0.949264	0.816692	0.132572
AZD5582	ACH-000998	CW2	4.78382	4.43811	0.345705
I-BRD9	ACH-001345	GP5D	4.29673	4.27384	0.0228869
Irinotecan	ACH-000616	HS746T	4.04424	3.53462	0.509619
AZD1332	ACH-000514	NCIH1092	5.39324	5.60941	0.21617
LGK974	ACH-000573	MDAMB436	3.21687	3.35715	0.140277
Vincristine	ACH-001603	NH12	-1.81613	-2.21347	0.397344
Taselisib	ACH-001716	GOTO	4.25817	4.31114	0.0529677
LCL161	ACH-000441	SH4	5.61296	5.45699	0.155972
Buparlisib	ACH-000117	EFM192A	0.508166	0.427293	0.0808732
5-Fluorouracil	ACH-000162	GA10	3.61531	2.93628	0.679027
Elephantin	ACH-000219	A375	1.70303	1.96708	0.264049
PLX-4720	ACH-000270	HPAC	4.83425	5.49616	0.661912
Sepantronium bromide	ACH-000776	ONS76	-4.64723	-4.71372	0.0664911
Luminespib	ACH-000211	DAOY	-3.94958	-3.69912	0.250455
I-BRD9	ACH-000107	CAPAN2	6.16813	6.09587	0.0722617
Dasatinib	ACH-000864	COLO684	3.94605	4.14234	0.196294
PD173074	ACH-000552	HT29	5.69283	5.74576	0.0529305
Alisertib	ACH-000989	SNU175	-1.04811	-0.958337	0.0897751
PRIMA-1MET	ACH-000857	CAL851	4.38398	3.95334	0.430634
Luminespib	ACH-000508	CORL88	0.830245	1.40407	0.57383
AZD1208	ACH-000337	NCIH3122	5.93108	5.65824	0.272846
Gemcitabine	ACH-000009	C2BBE1	3.02038	2.97555	0.0448306
5-Fluorouracil	ACH-000987	MEWO	6.59756	6.48142	0.116135
Carmustine	ACH-000649	786O	4.64394	5.52996	0.886026
Erlotinib	ACH-000805	COLO679	3.76088	3.2109	0.549986
Osimertinib	ACH-000828	ZR7530	-0.373178	-1.00972	0.636538
BMS-536924	ACH-000628	NCIH596	0.684544	0.773405	0.0888608
GSK591	ACH-000617	OVCAR4	4.70141	5.33621	0.634799
5-Fluorouracil	ACH-000750	LOXIMVI	3.218	3.5022	0.284199
AZD1332	ACH-000120	CHP212	1.53701	1.76142	0.224406
AZD5153	ACH-000800	NCIH446	-0.71733	-1.144	0.426668
WEHI-539	ACH-000950	LOVO	5.18903	5.44094	0.251909
Dactinomycin	ACH-000956	22RV1	-5.79329	-6.04898	0.255688
Dasatinib	ACH-000193	KARPAS620	2.09152	2.35168	0.260159
Irinotecan	ACH-000720	TCCSUP	3.60813	3.46993	0.138194
Telomerase Inhibitor IX	ACH-000414	NCIH1944	2.48139	2.2342	0.247188
MG-132	ACH-000601	MIAPACA2	-0.776931	-0.98878	0.211849
Temozolomide	ACH-000878	HCC15	6.52087	6.30085	0.220025
Ulixertinib	ACH-000569	ISTMES1	3.59612	3.62388	0.0277609
EPZ004777	ACH-000861	HOP62	6.06102	5.8734	0.187614
I-BET-762	ACH-000846	FADU	2.05699	1.9338	0.12319
AZD1332	ACH-000417	PANC0813	2.64276	2.83023	0.18747
Sapitinib	ACH-000192	MFE280	3.8705	3.97192	0.101425
Alpelisib	ACH-000657	A2780	0.0918834	-0.0131953	0.105079
Vinorelbine	ACH-000380	KMS12BM	-5.49998	-5.76802	0.268036
Oxaliplatin	ACH-000938	NALM6	0.264699	0.227417	0.0372826
MG-132	ACH-001861	TGBC1TKB	-1.21606	-1.08875	0.127305
OF-1	ACH-000046	ACHN	4.15761	4.01349	0.144123
YK-4-279	ACH-000864	COLO684	2.58196	2.78255	0.200592
I-BET-762	ACH-000997	HCT15	2.08355	1.54137	0.542176
Nelarabine	ACH-000475	HUH1	7.01516	6.93391	0.0812537
Talazoparib	ACH-000211	DAOY	0.364571	0.807298	0.442726
Osimertinib	ACH-000953	SUPT1	2.38251	1.70697	0.675544
IWP-2	ACH-000894	NCIH1869	3.88848	3.79965	0.0888307
UMI-77	ACH-000968	COLO792	1.52018	1.37552	0.144662
Alpelisib	ACH-000660	SUDHL5	1.86033	2.16104	0.300706
Zoledronate	ACH-000070	697	2.29985	2.25756	0.042282
Alisertib	ACH-001498	FARAGE	1.18643	0.931	0.255425
PRIMA-1MET	ACH-000803	COLO668	6.70137	6.59575	0.105623
Sorafenib	ACH-001528	IHH4	1.86189	2.09243	0.230534
Teniposide	ACH-000191	BHT101	-0.400423	0.0846899	0.485113
P22077	ACH-001653	SKGT2	2.90138	2.97319	0.0718056
Gemcitabine	ACH-000482	RERFLCKJ	4.83656	5.10913	0.272573
Pevonedistat	ACH-000496	NCIH1792	1.17514	1.13507	0.0400658
SCH772984	ACH-001653	SKGT2	2.18728	1.72205	0.465234
ML323	ACH-000672	IALM	4.94688	4.96026	0.0133801
Alpelisib	ACH-000055	D283MED	3.32726	3.11086	0.216398
GSK2578215A	ACH-001528	IHH4	3.63212	4.33374	0.701617
Pevonedistat	ACH-000050	NCIH929	-0.161625	0.128497	0.290123
YK-4-279	ACH-000352	HCC1428	6.2365	6.19384	0.0426628
Wee1 Inhibitor	ACH-000292	NCIH841	2.21571	2.25529	0.0395778
Luminespib	ACH-000213	HUPT4	1.9617	1.70399	0.257706
AGI-6780	ACH-000638	NCIH441	7.68821	8.02972	0.341502
AT13148	ACH-000181	SCC9	5.69415	5.39741	0.296736
AMG-319	ACH-000759	MDAMB175VII	7.49437	7.79068	0.296308
Venetoclax	ACH-000535	BXPC3	2.90924	2.85898	0.050253
OTX015	ACH-000420	SNU449	5.09295	5.13722	0.0442714
EPZ5676	ACH-000585	EPLC272H	5.87831	5.62428	0.254031
AZD1332	ACH-000853	NCIH661	5.31798	5.54824	0.230256
Zoledronate	ACH-000346	JVM3	3.17765	2.89337	0.284286
AZD6738	ACH-000861	HOP62	1.87483	2.00484	0.130009
AZD4547	ACH-000358	NCIH69	2.20458	2.18455	0.0200248
GNE-317	ACH-000116	OAW28	1.9454	2.03307	0.0876761
OF-1	ACH-000793	KATOIII	2.73938	2.85005	0.110672
BMS-536924	ACH-000469	YH13	2.59089	2.55736	0.0335349
BMS-536924	ACH-000611	SUDHL6	0.822556	1.23635	0.413795
MN-64	ACH-000137	8MGBA	4.09417	4.2119	0.117727
AZD7762	ACH-001820	COLO824	0.123878	0.203229	0.0793502
Paclitaxel	ACH-000465	SKMEL1	0.367471	0.43717	0.0696995
PRT062607	ACH-000107	CAPAN2	2.93853	3.11362	0.175091
AZD7762	ACH-000061	HH	0.582529	0.73814	0.155611
Afuresertib	ACH-000427	NCIN87	2.06483	1.76755	0.297283
P22077	ACH-000677	SW1573	6.06718	5.8981	0.16908
Dasatinib	ACH-000937	PF382	-0.904772	-0.404668	0.500103
Sepantronium bromide	ACH-000702	L1236	-4.21818	-4.20279	0.0153941
Erlotinib	ACH-000995	JURKAT	1.21883	1.46972	0.250895
AZ960	ACH-001360	MS751	2.28292	2.30107	0.0181447
Cyclophosphamide	ACH-000974	SNGM	4.00473	4.3655	0.360772
MK-1775	ACH-000430	TYKNU	-0.121971	-0.237676	0.115704
Buparlisib	ACH-000277	HCC1419	2.12376	1.85431	0.26945
Selumetinib	ACH-000681	A549	0.53353	0.651241	0.117711
VE-822	ACH-001333	C33A	3.19392	3.77725	0.583328
Daporinad	ACH-000273	SF539	-6.39829	-6.32327	0.0750188
MG-132	ACH-000628	NCIH596	-1.16556	-1.41491	0.249344
Luminespib	ACH-001496	ESO26	-0.824766	-0.623251	0.201515
VX-11e	ACH-000236	SW1417	3.18642	2.5691	0.617321
Irinotecan	ACH-000538	HUTU80	1.305	0.90673	0.398272
Carmustine	ACH-000489	SW1116	5.51534	6.42297	0.907623
AZD5363	ACH-000452	TE8	1.59253	2.26685	0.67432
Trametinib	ACH-001711	PFSK1	2.81866	2.68391	0.134744
VE821	ACH-000937	PF382	2.72342	2.54927	0.174147
Taselisib	ACH-000075	U87MG	1.88901	2.30569	0.416682
PRT062607	ACH-000905	5637	3.45431	3.5033	0.0489972
PLX-4720	ACH-000480	HUH7	5.69889	5.71866	0.0197764
Oxaliplatin	ACH-000006	MONOMAC6	1.32178	1.33748	0.0156916
AZD5153	ACH-000769	LK2	3.51525	3.6876	0.172347
Fulvestrant	ACH-000596	LCLC97TM1	3.43655	3.08181	0.354742
Camptothecin	ACH-000681	A549	-3.18708	-2.73727	0.449811
Talazoparib	ACH-000149	SKNSH	0.283757	-0.490247	0.774004
EPZ5676	ACH-000379	NCIH1781	6.17747	5.93677	0.240699
OF-1	ACH-000024	OPM2	3.3932	3.33663	0.056576
Uprosertib	ACH-000963	CCK81	4.02257	3.80197	0.220607
Cytarabine	ACH-000945	NCIH650	3.58808	3.33869	0.249395
OTX015	ACH-000821	EJM	4.61655	3.32647	1.29008
LY2109761	ACH-000920	CMLT1	4.26556	3.66785	0.597706
Vorinostat	ACH-000392	CALU3	2.42217	2.05889	0.363285
PRT062607	ACH-000596	LCLC97TM1	2.46592	2.63159	0.165665
Gefitinib	ACH-000247	OCUM1	4.35726	4.61669	0.259427
GSK591	ACH-000980	NCIH1155	5.15874	4.29368	0.86506
XAV939	ACH-000245	BL41	3.3338	2.92987	0.403936
Vinorelbine	ACH-000396	J82	0.249474	0.915446	0.665972
Dinaciclib	ACH-000420	SNU449	-0.965895	-0.825453	0.140442
Wnt-C59	ACH-000896	647V	5.54969	5.09733	0.452359
Mitoxantrone	ACH-000528	ABC1	2.79837	2.99504	0.196668
WZ4003	ACH-000380	KMS12BM	4.05686	3.13233	0.924529
AZ6102	ACH-000478	SNU387	3.29905	2.71103	0.588021
Podophyllotoxin bromide	ACH-000527	OVISE	0.85349	0.535219	0.318271
PRT062607	ACH-000986	HT115	4.14803	4.40363	0.255604
Palbociclib	ACH-000530	DMS114	4.51008	4.60432	0.0942376
Afatinib	ACH-000697	A3KAW	0.515512	0.587681	0.0721689
Sinularin	ACH-001193	SKPNDW	3.55741	3.14527	0.412148
Gallibiscoquinazole	ACH-000145	SKLMS1	1.99125	2.28103	0.289779
ABT737	ACH-000569	ISTMES1	4.92651	4.43943	0.487076
Pevonedistat	ACH-000980	NCIH1155	-1.78141	-1.75289	0.0285186
Uprosertib	ACH-000355	NCIH82	1.65992	1.98715	0.327229
Topotecan	ACH-000573	MDAMB436	1.67156	1.65662	0.0149354
Ipatasertib	ACH-000292	NCIH841	4.31795	4.46224	0.144297
AZD5438	ACH-000655	SF268	3.37768	3.04086	0.336817
PLX-4720	ACH-000320	PSN1	4.62716	4.06507	0.562098
Wnt-C59	ACH-000611	SUDHL6	2.13798	1.82617	0.31181
PRIMA-1MET	ACH-000021	NCIH1693	3.08172	4.25689	1.17517
VE821	ACH-000744	NCIH1623	3.6474	3.64271	0.00468731
PFI3	ACH-000245	BL41	3.36311	3.2771	0.0860058
Ipatasertib	ACH-000311	NCIH2122	1.1363	1.43749	0.301193
Sorafenib	ACH-000697	A3KAW	0.907563	0.965707	0.0581438
GSK591	ACH-000293	KLE	6.12245	6.02048	0.101973
PCI-34051	ACH-000545	VMCUB1	3.49087	3.88073	0.389861
MIRA-1	ACH-000863	DBTRG05MG	7.93436	8.18077	0.246409
ABT737	ACH-000391	MHHES1	1.66332	1.7722	0.108877
Temozolomide	ACH-000395	NCIH520	6.41396	6.03858	0.375377
I-BRD9	ACH-000644	COLO829	5.20546	5.28852	0.0830564
Ulixertinib	ACH-000482	RERFLCKJ	3.41722	3.27103	0.146188
Olaparib	ACH-000880	AGS	3.45723	3.5416	0.0843717
Gallibiscoquinazole	ACH-001820	COLO824	2.92408	2.68748	0.236603
Afatinib	ACH-000434	NCIH1915	2.1068	1.93757	0.169227
Olaparib	ACH-000968	COLO792	4.4058	4.25861	0.147193
Crizotinib	ACH-000292	NCIH841	4.14025	3.94746	0.192788
Taselisib	ACH-000421	SW837	3.47788	3.70103	0.223153
BMS-345541	ACH-000535	BXPC3	2.17753	2.64931	0.471784
Vincristine	ACH-002062	SLVL	-3.89893	-4.34473	0.445798
Teniposide	ACH-000865	KYSE450	1.77428	1.72017	0.054112
Ibrutinib	ACH-000351	MKN1	4.51289	4.60511	0.0922225
Wnt-C59	ACH-000267	HDLM2	4.8132	4.16193	0.651266
OSI-027	ACH-000786	DAUDI	4.34721	4.39225	0.0450366
Alisertib	ACH-000482	RERFLCKJ	3.23176	3.30864	0.0768759
Trametinib	ACH-000352	HCC1428	4.35915	4.6206	0.261445
Dasatinib	ACH-000790	SHP77	3.36592	3.00112	0.364805
AZD2014	ACH-000677	SW1573	3.31721	3.70917	0.391961
AZ960	ACH-000040	U118MG	2.48907	2.84445	0.35538
Leflunomide	ACH-000190	HDMYZ	5.84383	5.95926	0.115436
Vincristine	ACH-000374	HCC1143	2.54546	2.80749	0.262024
Wee1 Inhibitor	ACH-000890	SW1271	2.91528	3.01322	0.0979452
AZD1332	ACH-000116	OAW28	4.32565	4.69058	0.364928
Rapamycin	ACH-000248	AU565	-5.26241	-4.92574	0.336671
Vorinostat	ACH-000052	A673	1.21363	1.38076	0.167138
Docetaxel	ACH-000293	KLE	-2.69205	-1.90282	0.789225
Paclitaxel	ACH-000729	NCIH1963	-3.54066	-3.73585	0.195189
Temozolomide	ACH-000053	KARPAS299	3.43383	3.51208	0.0782519
Telomerase Inhibitor IX	ACH-000724	HT1376	1.65111	1.30159	0.349521
AZ960	ACH-000966	IGROV1	1.0425	1.22391	0.181411
MK-2206	ACH-000847	HGC27	-0.337065	-1.13611	0.79904
MG-132	ACH-000116	OAW28	-1.98862	-1.84684	0.141783
Podophyllotoxin bromide	ACH-000706	EKVX	0.91738	0.593411	0.323969
Olaparib	ACH-000974	SNGM	4.46273	3.99349	0.469244
Staurosporine	ACH-000233	DEL	-4.8973	-4.40579	0.491511
Vincristine	ACH-000536	BT20	3.55848	3.01928	0.539193
BIBR-1532	ACH-000949	TGBC11TKB	4.88011	4.92948	0.0493719
Vinorelbine	ACH-000149	SKNSH	-3.6168	-3.54607	0.0707283
UMI-77	ACH-000656	SUDHL8	2.08708	1.94479	0.142294
AZD8186	ACH-002059	P30OHK	2.07125	2.42626	0.355006
MK-2206	ACH-000269	AM38	3.92433	4.2023	0.277972
Vinorelbine	ACH-000443	OVKATE	3.1995	3.06014	0.139364
PRT062607	ACH-000697	A3KAW	1.34481	1.42944	0.0846299
MIM1	ACH-000271	SUDHL10	2.1672	2.46906	0.301863
BIBR-1532	ACH-000055	D283MED	4.49292	3.71409	0.778827
Irinotecan	ACH-000805	COLO679	2.83133	2.75657	0.0747632
Sinularin	ACH-000219	A375	2.25068	2.85666	0.605976
AZD2014	ACH-000649	786O	1.46269	1.31983	0.142867
Sinularin	ACH-000849	MDAMB468	0.435326	1.18677	0.751446
Vinorelbine	ACH-000352	HCC1428	-0.112958	0.11743	0.230388
IWP-2	ACH-000391	MHHES1	3.77591	3.20281	0.573097
P22077	ACH-000817	RPMI8226	3.11126	3.04268	0.0685823
Lapatinib	ACH-001500	FLO1	3.58818	3.37344	0.214738
Afuresertib	ACH-000980	NCIH1155	2.11007	1.70888	0.401193
GSK1904529A	ACH-000679	OE19	5.35472	4.43701	0.917713
Alisertib	ACH-000624	HCC1806	3.2215	2.93788	0.283622
GSK591	ACH-000547	HT1197	4.58977	4.52142	0.0683523
Mitoxantrone	ACH-000821	EJM	-0.521322	-1.1485	0.62718
PCI-34051	ACH-001653	SKGT2	4.54109	4.60716	0.0660704
XAV939	ACH-001638	RCK8	4.51916	4.067	0.452157
Mitoxantrone	ACH-000074	KU812	-1.37575	-1.16001	0.215743
AZD7762	ACH-000940	AN3CA	0.22959	0.00177802	0.227812
UMI-77	ACH-000855	KYSE150	1.94888	2.12483	0.175949
SCH772984	ACH-000347	QGP1	4.1649	3.98688	0.178021
MG-132	ACH-000743	CORL95	-0.602324	-0.470737	0.131586
OTX015	ACH-000147	T47D	3.64236	3.46703	0.175332
Afatinib	ACH-000448	NCIH1666	-0.520139	-0.784282	0.264143
GSK591	ACH-000905	5637	3.02745	3.87115	0.843703
Luminespib	ACH-001578	NCCIT	-2.54775	-2.7808	0.233051
Bortezomib	ACH-000926	HT55	-4.07675	-4.0817	0.0049468
Paclitaxel	ACH-000198	EOL1	-4.99915	-5.02172	0.0225648
Pyridostatin	ACH-000849	MDAMB468	2.8528	2.77045	0.0823513
Elephantin	ACH-000932	SNU1	4.06367	4.03379	0.0298855
AZD4547	ACH-000431	NCIH1694	1.08665	0.358386	0.728261
Osimertinib	ACH-000977	LNCAPCLONEFGC	0.472466	0.716723	0.244257
Telomerase Inhibitor IX	ACH-001496	ESO26	3.17107	2.87187	0.299197
Dasatinib	ACH-000254	SCC15	-0.654411	-0.428658	0.225753
Rapamycin	ACH-000269	AM38	-3.0882	-2.63133	0.45687
Alisertib	ACH-000347	QGP1	3.65894	4.06975	0.410808
Erlotinib	ACH-000245	BL41	1.62066	1.27148	0.349188
Irinotecan	ACH-000547	HT1197	4.89433	4.43921	0.455123
AZD1332	ACH-000061	HH	5.69925	5.32615	0.373099
Navitoclax	ACH-000866	NCIH1048	-1.14036	-1.13135	0.00901094
PRIMA-1MET	ACH-000169	RD	3.12578	2.9719	0.153873
Afatinib	ACH-000116	OAW28	2.75435	2.88735	0.132997
LJI308	ACH-000442	RERFLCSQ1	5.97937	5.79612	0.183245
Acetalax	ACH-000562	HCC78	5.69702	6.08764	0.39062
MIRA-1	ACH-000800	NCIH446	5.33919	4.9643	0.374888
AZ960	ACH-000400	SKCO1	1.57464	1.56638	0.00826231
AT13148	ACH-001321	TT	7.38189	7.604	0.222109
Cyclophosphamide	ACH-000756	GI1	4.62188	4.69139	0.0695074
Savolitinib	ACH-000976	HUCCT1	3.61603	3.38084	0.235189
Selumetinib	ACH-001549	LU135	5.56964	4.92757	0.64207
CZC24832	ACH-001368	OACM51	5.39009	5.40867	0.0185751
AT13148	ACH-000674	NUGC4	6.87602	7.92745	1.05142
AZD7762	ACH-000544	OE21	-0.926116	-0.949504	0.023388
OF-1	ACH-000207	DETROIT562	3.87215	3.80973	0.0624154
Teniposide	ACH-000950	LOVO	0.0179898	0.767728	0.749738
Gefitinib	ACH-000819	LN18	3.79807	3.45514	0.342926
Uprosertib	ACH-000910	MDAMB453	-0.0704198	-0.325416	0.254996
Teniposide	ACH-000751	OCIM1	-1.45299	-1.85762	0.404633
AMG-319	ACH-000486	KU1919	4.69129	4.82978	0.13849
AZD5363	ACH-000616	HS746T	2.54641	2.5925	0.0460837
Vinblastine	ACH-000259	KELLY	-5.29115	-5.37867	0.0875252
Oxaliplatin	ACH-000874	RS411	0.776689	0.969182	0.192493
ABT737	ACH-000050	NCIH929	2.91602	2.25131	0.664702
PD173074	ACH-000974	SNGM	3.70732	3.52872	0.178601
Trametinib	ACH-000478	SNU387	0.0543395	0.0418573	0.0124822
AZD6738	ACH-001401	SW13	2.76867	2.62562	0.143052
Nelarabine	ACH-001333	C33A	5.22198	5.34456	0.122577
AGI-6780	ACH-000869	NCIH1568	4.91363	5.36766	0.454027
Mitoxantrone	ACH-000666	NCIH1355	3.70722	3.90778	0.200562
Daporinad	ACH-000238	SCC4	-4.48208	-4.69583	0.213751
5-Fluorouracil	ACH-000733	NCIH1838	6.60273	7.20834	0.605603
Dactinomycin	ACH-000858	KNS62	-4.74444	-5.05663	0.312187
Niraparib	ACH-000752	NCIH196	5.79174	5.76542	0.0263186
MG-132	ACH-000649	786O	-2.30712	-2.14903	0.15809
Pyridostatin	ACH-000775	NCIH727	5.07462	4.65743	0.417188
EPZ004777	ACH-000489	SW1116	6.12333	6.12712	0.00378987
WZ4003	ACH-000386	KG1	3.44995	3.84473	0.394784
Pictilisib	ACH-002062	SLVL	1.70039	1.46011	0.240285
MK-1775	ACH-000573	MDAMB436	2.10036	2.4273	0.326935
MG-132	ACH-000367	NCIH226	-0.748575	-0.236438	0.512138
Ipatasertib	ACH-000350	COLO678	7.23295	7.67016	0.437211
Mitoxantrone	ACH-000624	HCC1806	1.9033	1.59112	0.312176
Lapatinib	ACH-001861	TGBC1TKB	3.2055	3.19058	0.0149221
Olaparib	ACH-000518	CAL33	3.98289	3.51482	0.468069
Rapamycin	ACH-000346	JVM3	-6.84274	-6.19929	0.643451
Vinorelbine	ACH-000769	LK2	-5.21715	-4.78914	0.428008
MK-2206	ACH-000930	HCC1569	1.70371	1.06031	0.643406
WIKI4	ACH-000798	CL40	3.89977	3.72109	0.178672
Nelarabine	ACH-000674	NUGC4	7.85292	7.73016	0.122757
Trametinib	ACH-001106	KOPN8	-1.76809	-1.94263	0.174544
Dabrafenib	ACH-000605	TE6	4.41414	4.46603	0.0518954
AZD5438	ACH-000282	NCIH1755	3.10717	3.05087	0.0563012
Trametinib	ACH-000242	RT4	-0.822574	-1.2846	0.46203
Rapamycin	ACH-000291	OV90	-2.28302	-1.8674	0.415613
Crizotinib	ACH-000945	NCIH650	2.83229	3.16365	0.331352
Sinularin	ACH-000421	SW837	3.88728	3.66251	0.224772
XAV939	ACH-001402	SW756	5.60869	5.86357	0.254877
Temozolomide	ACH-000818	BT483	9.21785	9.52554	0.307688
Pevonedistat	ACH-000965	RL952	-1.96721	-1.78894	0.178272
Obatoclax Mesylate	ACH-000936	EFO27	2.7436	2.65911	0.0844906
GSK2606414	ACH-000231	KALS1	3.60889	3.85556	0.246672
GSK2606414	ACH-000978	EN	3.93944	4.01726	0.0778196
Topotecan	ACH-000482	RERFLCKJ	1.30473	1.83844	0.533711
Podophyllotoxin bromide	ACH-000903	FTC133	-0.492417	-0.232437	0.25998
YK-4-279	ACH-000956	22RV1	2.63808	3.11074	0.472661
Vinblastine	ACH-000754	L428	-5.57415	-5.3182	0.255942
Tamoxifen	ACH-000953	SUPT1	3.07712	2.91516	0.161959
Sabutoclax	ACH-000024	OPM2	-0.930135	-1.11276	0.182627
LCL161	ACH-000669	SW900	5.82374	5.6927	0.131046
Staurosporine	ACH-000768	MDAMB231	-4.64288	-4.28676	0.356126
LCL161	ACH-000840	HCC366	4.59626	4.47732	0.118941
AZ6102	ACH-000911	NUGC3	2.86351	2.40636	0.457145
Palbociclib	ACH-002067	NOS1	2.243	2.06993	0.173062
VE-822	ACH-000730	SKMEL5	4.60083	5.23182	0.63099
Cytarabine	ACH-001528	IHH4	-0.863919	-0.567366	0.296553
Elephantin	ACH-000938	NALM6	0.825915	1.19062	0.364706
YK-4-279	ACH-000973	639V	1.51775	1.54246	0.0247147
MIRA-1	ACH-000448	NCIH1666	6.92558	6.62669	0.298887
Dinaciclib	ACH-000042	PANC0203	-2.02634	-1.90758	0.118751
VE-822	ACH-000895	CL34	4.4803	4.16984	0.31046
AZD7762	ACH-000432	BV173	-1.5746	-1.55685	0.0177522
OF-1	ACH-000744	NCIH1623	3.40831	3.31161	0.0966979
5-Fluorouracil	ACH-000090	PC3	4.83129	5.39167	0.560379
PLX-4720	ACH-002059	P30OHK	2.82151	3.09883	0.277321
AZD2014	ACH-000012	HCC827	3.08984	3.37235	0.282512
NVP-ADW742	ACH-000766	NCIH1648	0.742874	0.726892	0.0159817
Vinorelbine	ACH-000054	HT1080	-2.97294	-3.33604	0.363107
Dihydrorotenone	ACH-000989	SNU175	-0.722736	-0.829193	0.106457
I-BET-762	ACH-000665	SKMES1	3.36349	3.50896	0.14547
XAV939	ACH-000101	KE37	3.68614	3.49412	0.192022
PLX-4720	ACH-000950	LOVO	2.90479	3.08076	0.17597
XAV939	ACH-001674	TGW	4.57142	4.06842	0.503004
Zoledronate	ACH-000674	NUGC4	5.44285	5.51683	0.0739841
LGK974	ACH-000620	JHH1	4.59068	3.48207	1.10861
GNE-317	ACH-000282	NCIH1755	-0.95845	-0.403677	0.554772
Bortezomib	ACH-000621	MDAMB157	-5.46093	-5.35821	0.102719
LCL161	ACH-000926	HT55	5.50872	5.24403	0.264693
Topotecan	ACH-000238	SCC4	0.455511	0.946388	0.490876
OF-1	ACH-000876	MDAMB415	3.41292	3.36494	0.0479787
GSK1904529A	ACH-000323	42MGBA	4.36592	4.31593	0.049993
Niraparib	ACH-000107	CAPAN2	4.99298	4.80318	0.189795
Cyclophosphamide	ACH-000647	TE1	4.99055	4.85229	0.138261
XAV939	ACH-000243	DANG	4.15204	4.21219	0.0601494
Fludarabine	ACH-001630	PEO1	4.92751	4.79772	0.129792
Trametinib	ACH-000666	NCIH1355	1.07369	1.61471	0.541016
Epirubicin	ACH-000702	L1236	-0.900609	-0.759284	0.141326
GSK1904529A	ACH-000643	HDQP1	3.95503	3.84601	0.10902
LY2109761	ACH-000457	CAL54	5.8271	5.43674	0.390361
Olaparib	ACH-000674	NUGC4	7.24747	7.49946	0.251988
Wnt-C59	ACH-000704	OAW42	5.1593	5.42764	0.268335
Doramapimod	ACH-000859	HCC1954	4.76801	4.73503	0.0329726
Entinostat	ACH-000873	KYSE270	4.52079	4.05647	0.46432
Podophyllotoxin bromide	ACH-000161	CORL105	2.95346	2.16654	0.786918
Gefitinib	ACH-000271	SUDHL10	1.38139	1.83627	0.454883
MIM1	ACH-000636	RPMI8402	2.05518	2.16905	0.11387
5-Fluorouracil	ACH-000265	KP4	4.29093	4.70273	0.411808
XAV939	ACH-000644	COLO829	6.90238	6.84553	0.056851
Dabrafenib	ACH-000738	GB1	6.07732	6.10162	0.0243079
IWP-2	ACH-000142	CAL29	3.25811	3.11254	0.145569
Venetoclax	ACH-000421	SW837	2.96725	2.54184	0.425404
I-BRD9	ACH-000442	RERFLCSQ1	4.19739	4.43874	0.241346
AZD6738	ACH-000021	NCIH1693	4.00416	4.3345	0.330338
VE821	ACH-000976	HUCCT1	4.51991	4.12286	0.397053
MK-1775	ACH-000019	MCF7	3.96865	3.14623	0.822416
Pyridostatin	ACH-000684	KMRC1	5.07912	5.40438	0.325264
AGI-6780	ACH-000489	SW1116	6.1676	5.38392	0.783684
Erlotinib	ACH-000720	TCCSUP	2.45681	2.36577	0.0910479
Tamoxifen	ACH-000002	HL60	2.71513	2.29855	0.416582
Podophyllotoxin bromide	ACH-000667	HCC44	-1.53298	-1.41733	0.115651
ML323	ACH-000373	SKM1	3.57451	3.75125	0.176749
Ribociclib	ACH-000148	HS578T	4.30379	4.11259	0.191205
AZD5438	ACH-000111	HCC1187	0.789939	0.854771	0.0648325
BMS-536924	ACH-000949	TGBC11TKB	3.14824	3.26937	0.121129
Sabutoclax	ACH-000965	RL952	-2.21583	-2.13458	0.0812504
MK-8776	ACH-000292	NCIH841	4.92474	4.72648	0.198269
AZD6738	ACH-000249	CL11	1.68569	1.90376	0.21807
CZC24832	ACH-000501	LS123	6.21359	6.31801	0.104426
VE821	ACH-001190	SKMEL2	4.47968	4.29254	0.187141
AZD8186	ACH-000042	PANC0203	2.67131	2.73094	0.0596291
Mitoxantrone	ACH-000653	JJN3	0.460975	0.825762	0.364787
CZC24832	ACH-000374	HCC1143	6.06292	5.73303	0.329899
Dactinomycin	ACH-000104	LOUCY	-5.63572	-5.81819	0.182475
LY2109761	ACH-001106	KOPN8	4.37272	4.02943	0.343288
OSI-027	ACH-000211	DAOY	4.20958	4.38537	0.175793
I-BRD9	ACH-000304	WM115	5.77429	5.74273	0.0315575
Oxaliplatin	ACH-000947	OVK18	1.94408	2.6089	0.664814
Mitoxantrone	ACH-000081	GDM1	-0.621982	-0.844302	0.22232
PFI3	ACH-000666	NCIH1355	5.93251	5.72497	0.207539
Teniposide	ACH-000638	NCIH441	2.23772	3.53598	1.29826
VE-822	ACH-000115	VCAP	5.19022	4.81733	0.3729
AZD6738	ACH-002062	SLVL	2.2235	2.22062	0.00287811
Sapitinib	ACH-000060	PANC1005	4.50329	4.32397	0.179319
Trametinib	ACH-000653	JJN3	1.1412	1.4326	0.291401
RVX-208	ACH-000015	NCIH1581	3.84079	4.04603	0.205234
Wnt-C59	ACH-000201	A204	4.78951	4.39461	0.394894
Uprosertib	ACH-000367	NCIH226	8.17947	7.7326	0.446867
Irinotecan	ACH-000832	CAL27	0.8468	1.08234	0.235539
Fulvestrant	ACH-000183	L363	0.774613	1.63155	0.856939
Ibrutinib	ACH-000015	NCIH1581	2.5794	2.87063	0.291232
OF-1	ACH-000100	RH41	3.55668	3.31874	0.237942
EPZ5676	ACH-001861	TGBC1TKB	6.448	6.49652	0.0485214
GSK2606414	ACH-000892	NCIH1563	5.85651	5.05443	0.802085
Telomerase Inhibitor IX	ACH-000395	NCIH520	0.688877	0.388358	0.300519
Sabutoclax	ACH-000680	SW948	2.14879	2.02131	0.127479
AZD1332	ACH-000900	NCIH23	5.29489	5.28451	0.010388
Elephantin	ACH-000101	KE37	2.38781	2.19613	0.191684
AZD5438	ACH-000114	SU8686	4.2016	4.29222	0.0906241
MG-132	ACH-000045	MV411	-2.51002	-2.4024	0.107622
GSK591	ACH-000886	NCIH2009	4.39065	3.87051	0.520143
Carmustine	ACH-001345	GP5D	5.6462	5.28642	0.359787
Oxaliplatin	ACH-000054	HT1080	5.60732	5.18704	0.420281
Taselisib	ACH-000322	HT144	2.02991	2.5151	0.485194
Alisertib	ACH-000611	SUDHL6	-2.52134	-2.90323	0.381891
Entospletinib	ACH-000704	OAW42	3.90649	4.04018	0.133687
Crizotinib	ACH-000903	FTC133	4.64809	3.98762	0.660474
Gefitinib	ACH-000320	PSN1	3.94785	3.53676	0.411095
Uprosertib	ACH-000403	NCIH747	1.17149	0.868764	0.302722
Erlotinib	ACH-000072	MEG01	1.58316	1.56444	0.0187174
Selumetinib	ACH-000803	COLO668	3.41342	3.37853	0.0348897
Sapitinib	ACH-000288	BT549	5.61962	5.0758	0.543825
Vincristine	ACH-000383	OE33	-1.29265	-1.42928	0.136635
Pictilisib	ACH-000572	G361	1.75845	1.99423	0.235772
ABT737	ACH-002062	SLVL	-1.09818	-1.04537	0.0528118
Vorinostat	ACH-000244	DKMG	2.11091	1.81355	0.297362
AZD2014	ACH-001193	SKPNDW	0.402709	0.389063	0.0136462
Pyridostatin	ACH-000465	SKMEL1	4.27833	4.98239	0.704066
Wee1 Inhibitor	ACH-000918	MOLT16	-0.377391	-0.0991081	0.278283
Telomerase Inhibitor IX	ACH-000030	PC14	1.35706	1.2244	0.132669
5-Fluorouracil	ACH-000636	RPMI8402	2.99895	2.99243	0.00652337
Venetoclax	ACH-000410	SAOS2	2.83791	2.99434	0.156436
AZD5991	ACH-000900	NCIH23	-0.264803	0.548071	0.812874
Ruxolitinib	ACH-000788	A2058	4.60862	4.39096	0.217655
Vinorelbine	ACH-000442	RERFLCSQ1	-3.12683	-2.75179	0.375031
MG-132	ACH-001549	LU135	-1.39834	-1.53261	0.134264
Cediranib	ACH-000643	HDQP1	1.68479	1.90371	0.218915
Afuresertib	ACH-000265	KP4	3.51387	3.28095	0.232922
Entospletinib	ACH-000315	KARPAS422	3.22237	2.72098	0.501383
AGI-5198	ACH-000372	P12ICHIKAWA	3.26985	3.68181	0.411963
Buparlisib	ACH-000243	DANG	0.232373	0.471361	0.238989
Sapitinib	ACH-000440	CA46	3.10612	3.46852	0.362403
MK-1775	ACH-001306	8305C	1.77276	1.43448	0.338273
I-BRD9	ACH-000882	IGR1	4.195	4.38867	0.19367
MG-132	ACH-000953	SUPT1	-0.503571	-0.852586	0.349016
LY2109761	ACH-000896	647V	5.91506	5.2465	0.668559
VE821	ACH-000303	SNU5	3.22495	3.09351	0.13144
Erlotinib	ACH-000858	KNS62	3.13811	2.7201	0.418003
PCI-34051	ACH-000489	SW1116	5.86818	5.87224	0.00406718
Savolitinib	ACH-000449	MESSA	1.19636	1.11672	0.0796353
Obatoclax Mesylate	ACH-001525	HT3	2.72192	2.44995	0.271968
ML323	ACH-000874	RS411	3.02902	3.12027	0.0912579
AZD5363	ACH-000636	RPMI8402	0.602624	0.114085	0.488539
Nelarabine	ACH-000775	NCIH727	6.34818	6.54536	0.197181
AZD2014	ACH-001526	HUO9	1.89718	1.3908	0.506379
WIKI4	ACH-000890	SW1271	4.2114	4.27188	0.0604883
Temozolomide	ACH-000052	A673	4.82747	4.30535	0.522124
GSK591	ACH-000193	KARPAS620	4.77206	4.39547	0.376591
BIBR-1532	ACH-001638	RCK8	4.55222	4.4888	0.0634214
Gefitinib	ACH-000282	NCIH1755	4.06892	3.31285	0.75607
VE-822	ACH-000293	KLE	4.72938	4.90942	0.180045
Pictilisib	ACH-000292	NCIH841	2.26256	2.06209	0.20047
Foretinib	ACH-000888	NCIH1793	3.33105	2.86281	0.468242
AZD2014	ACH-000738	GB1	3.83953	3.88748	0.0479513
Olaparib	ACH-000769	LK2	4.56896	4.46628	0.102679
Staurosporine	ACH-000681	A549	-4.52774	-4.03901	0.488731
Podophyllotoxin bromide	ACH-000974	SNGM	-1.39134	-1.35058	0.0407525
AZD5582	ACH-000846	FADU	1.38937	1.75811	0.368737
AZ960	ACH-000023	PATU8988T	3.43392	3.58776	0.153843
Vinorelbine	ACH-000595	LN229	-1.64308	-1.21985	0.423224
Ulixertinib	ACH-000400	SKCO1	-0.289761	-0.848288	0.558527
Sepantronium bromide	ACH-000859	HCC1954	-3.9207	-4.37584	0.45514
Crizotinib	ACH-000111	HCC1187	3.22122	2.99767	0.223544
Gallibiscoquinazole	ACH-000674	NUGC4	3.82715	3.86918	0.0420239
BMS-345541	ACH-000265	KP4	3.63678	3.37056	0.266223
GSK1904529A	ACH-000235	PANC0403	5.74435	6.64561	0.901256
GSK591	ACH-000305	ECGI10	2.19525	2.9049	0.709656
PLX-4720	ACH-001702	VAESBJ	5.49719	5.57908	0.081885
Docetaxel	ACH-000104	LOUCY	-5.61956	-5.81677	0.197205
AZD7762	ACH-000055	D283MED	-2.37285	-1.96241	0.41044
LCL161	ACH-000786	DAUDI	4.34716	4.05169	0.295468
Dinaciclib	ACH-000571	T98G	-2.50961	-2.93978	0.430176
Linsitinib	ACH-000631	KS1	3.51666	3.58335	0.0666865
XAV939	ACH-001016	BECKER	5.64437	5.32533	0.319039
Afatinib	ACH-000441	SH4	2.45623	2.1756	0.280627
Podophyllotoxin bromide	ACH-000259	KELLY	-2.50436	-2.08475	0.419612
Nelarabine	ACH-000181	SCC9	6.2103	5.82698	0.38332
Nelarabine	ACH-000888	NCIH1793	6.35284	7.31336	0.960523
Docetaxel	ACH-000917	TE4	-5.37285	-5.58695	0.2141
Ipatasertib	ACH-000121	NCIH2405	4.81412	5.60019	0.786064
Dactolisib	ACH-000802	BFTC905	-0.847729	-0.89891	0.0511812
Irinotecan	ACH-000442	RERFLCSQ1	3.4851	3.49164	0.0065377
GSK2606414	ACH-000222	ASPC1	7.57997	7.27702	0.302941
Telomerase Inhibitor IX	ACH-000478	SNU387	1.68774	1.66662	0.0211159
AZD8186	ACH-000075	U87MG	2.57414	2.9167	0.342556
Mitoxantrone	ACH-000879	MFE296	2.49016	2.5086	0.018433
Sinularin	ACH-000896	647V	3.55085	3.21317	0.337682
Lapatinib	ACH-000819	LN18	2.14582	2.83247	0.686648
MK-8776	ACH-000893	NCIH1651	2.97221	3.50102	0.528807
Camptothecin	ACH-000441	SH4	-2.06546	-2.02403	0.0414299
PFI3	ACH-000798	CL40	5.31908	5.38349	0.0644074
MIRA-1	ACH-000420	SNU449	5.90238	6.04051	0.138131
Taselisib	ACH-000213	HUPT4	4.04759	3.95498	0.092612
Gallibiscoquinazole	ACH-000563	EBC1	2.64575	2.57379	0.0719598
Sabutoclax	ACH-000866	NCIH1048	-0.37537	-0.0111048	0.364266
ABT737	ACH-000337	NCIH3122	4.30217	4.10698	0.195197
LCL161	ACH-000510	NCIH1299	4.35409	4.21767	0.136415
P22077	ACH-001332	BICR78	6.38191	5.89667	0.485233
Trametinib	ACH-000838	AMO1	-1.03817	-1.20926	0.171084
VE-822	ACH-000995	JURKAT	1.46035	1.41837	0.0419779
AZD6738	ACH-000620	JHH1	1.99692	2.12065	0.123726
MK-1775	ACH-000386	KG1	0.229649	-0.328958	0.558607
Linsitinib	ACH-000330	EFM19	5.46747	5.39086	0.0766139
P22077	ACH-001655	SKN	5.58274	5.50945	0.0732915
Carmustine	ACH-000420	SNU449	7.53298	6.7604	0.772585
Telomerase Inhibitor IX	ACH-000008	A101D	-1.01169	-0.669804	0.341886
Vincristine	ACH-000644	COLO829	2.0264	2.8517	0.825297
Entospletinib	ACH-001368	OACM51	3.57708	3.85256	0.275477
IWP-2	ACH-000030	PC14	3.863	3.68694	0.176063
AZD5363	ACH-000486	KU1919	2.77934	2.71573	0.0636167
AZD5582	ACH-000817	RPMI8226	-2.8934	-2.31498	0.578412
LY2109761	ACH-002059	P30OHK	3.18903	3.81314	0.624106
GSK2578215A	ACH-000560	ECC10	3.92083	4.21074	0.289913
AZD5153	ACH-000065	OCIAML5	1.37703	1.21335	0.163672
NVP-ADW742	ACH-000532	SNU61	4.21562	4.73278	0.517161
Acetalax	ACH-000776	ONS76	6.81104	6.96784	0.156806
Paclitaxel	ACH-000315	KARPAS422	-2.15257	-2.4732	0.320627
ML323	ACH-000757	A427	3.35878	3.52937	0.170591
PCI-34051	ACH-000169	RD	3.89132	4.1097	0.218379
Rapamycin	ACH-000856	CAL51	-3.85597	-3.88541	0.0294388
PD173074	ACH-000977	LNCAPCLONEFGC	4.49361	4.42226	0.0713527
PRIMA-1MET	ACH-000050	NCIH929	1.68017	1.66217	0.017997
Lapatinib	ACH-000024	OPM2	2.4093	2.07671	0.332585
Savolitinib	ACH-000644	COLO829	3.3296	3.06168	0.267913
Fulvestrant	ACH-000857	CAL851	2.96667	3.29597	0.329298
Erlotinib	ACH-000421	SW837	3.27531	3.17068	0.104637
Cyclophosphamide	ACH-000094	HPAFII	6.48265	6.2505	0.232148
Leflunomide	ACH-000944	NAMALWA	3.21351	3.4368	0.22329
PFI3	ACH-000384	SW780	5.3431	5.48536	0.142261
Dinaciclib	ACH-001498	FARAGE	-3.64493	-3.60517	0.0397607
Mitoxantrone	ACH-000469	YH13	0.358451	0.433842	0.0753912
Ibrutinib	ACH-000162	GA10	1.20751	1.22468	0.0171672
Trametinib	ACH-000386	KG1	0.309401	0.129309	0.180092
AZD5582	ACH-000354	CAPAN1	2.48927	2.40225	0.0870209
SB505124	ACH-000381	T84	2.88178	2.35507	0.526712
Acetalax	ACH-000480	HUH7	7.28578	7.35655	0.0707712
WEHI-539	ACH-000481	NCIH2170	0.291906	0.119793	0.172113
XAV939	ACH-000201	A204	5.91064	5.49139	0.419241
Carmustine	ACH-001274	SW982	5.54298	5.22411	0.318872
Pyridostatin	ACH-000491	NCIH716	4.37842	4.37504	0.0033845
Ruxolitinib	ACH-000219	A375	6.14593	5.88399	0.261945
Mitoxantrone	ACH-001193	SKPNDW	-3.42269	-3.27652	0.146174
PFI3	ACH-001497	ESO51	5.04089	5.45459	0.413698
Gefitinib	ACH-000440	CA46	3.57262	2.81722	0.755403
Staurosporine	ACH-000581	SNU16	-4.2449	-4.39013	0.145225
Docetaxel	ACH-000565	RCM1	-2.38504	-1.95071	0.434331
Niraparib	ACH-000869	NCIH1568	7.03981	7.22432	0.184515
PRT062607	ACH-000544	OE21	3.96079	3.7303	0.230484
AZD5438	ACH-000828	ZR7530	6.33629	6.03784	0.298445
Bortezomib	ACH-000449	MESSA	-5.57066	-5.78347	0.212814
Paclitaxel	ACH-000960	REH	-4.97257	-4.88392	0.0886453
Carmustine	ACH-000171	VMRCRCZ	8.32772	8.70944	0.381723
AZD7762	ACH-000894	NCIH1869	1.85097	1.55031	0.300658
PCI-34051	ACH-000367	NCIH226	6.98335	7.07026	0.0869197
AZD1332	ACH-000510	NCIH1299	2.39685	2.57737	0.180522
Vincristine	ACH-000447	NCIH2228	0.871215	1.54343	0.672216
AZD6738	ACH-000315	KARPAS422	2.10551	2.06848	0.0370328
Paclitaxel	ACH-000322	HT144	-3.17446	-2.98592	0.188541
PRT062607	ACH-000767	NCIH526	2.80296	2.71117	0.0917884
PRIMA-1MET	ACH-000008	A101D	3.22643	3.07951	0.146917
Teniposide	ACH-000273	SF539	-0.72071	-0.927843	0.207133
AZD6738	ACH-000960	REH	2.09653	1.94445	0.152079
GSK591	ACH-001630	PEO1	5.25811	5.75766	0.499549
VE821	ACH-001016	BECKER	5.29505	4.78261	0.512437
Osimertinib	ACH-000104	LOUCY	0.907449	0.741962	0.165487
Cytarabine	ACH-000989	SNU175	-1.96737	-1.78302	0.184355
Ruxolitinib	ACH-000965	RL952	5.02093	5.07594	0.0550095
Ibrutinib	ACH-000792	BFTC909	5.02724	4.86187	0.165371
RVX-208	ACH-000292	NCIH841	6.07636	5.59006	0.486299
Gemcitabine	ACH-000105	ALLSIL	-3.5903	-3.92277	0.33247
Pictilisib	ACH-000465	SKMEL1	6.3173	6.18397	0.133328
ML323	ACH-000621	MDAMB157	3.11439	3.88323	0.768837
AGI-6780	ACH-000464	CAS1	5.93253	5.9881	0.0555737
Epirubicin	ACH-000470	SW1463	0.528716	0.635154	0.106438
BMS-536924	ACH-000148	HS578T	1.78914	2.02332	0.234173
Savolitinib	ACH-000421	SW837	3.6364	3.62556	0.0108425
Sorafenib	ACH-000258	DU4475	0.936984	0.572929	0.364055
Sepantronium bromide	ACH-000023	PATU8988T	-5.42603	-5.31751	0.108523
Carmustine	ACH-001526	HUO9	5.42928	5.57562	0.146333
Dinaciclib	ACH-001525	HT3	-2.36096	-1.74883	0.612135
Gemcitabine	ACH-000776	ONS76	1.2679	1.62201	0.35411
MN-64	ACH-000775	NCIH727	5.65464	5.36835	0.286282
Dinaciclib	ACH-000988	MFE319	-2.20875	-2.10302	0.105722
GSK2606414	ACH-000191	BHT101	2.65201	2.83374	0.181725
EPZ004777	ACH-000881	MELJUSO	5.97981	5.43262	0.547197
Gemcitabine	ACH-000432	BV173	-3.93071	-3.98318	0.0524752
Talazoparib	ACH-000090	PC3	3.93418	4.19072	0.256538
Mitoxantrone	ACH-000363	SKMM2	-4.8608	-4.86678	0.00598473
MN-64	ACH-000861	HOP62	4.36212	4.71294	0.350819
AZD3759	ACH-000832	CAL27	0.250042	0.609875	0.359833
BIBR-1532	ACH-000252	LS1034	5.4254	5.2061	0.219298
Dinaciclib	ACH-000563	EBC1	-1.7877	-2.13896	0.351262
Dasatinib	ACH-000343	NCIH522	1.96956	1.65156	0.318005
Dactolisib	ACH-000354	CAPAN1	1.1954	0.803044	0.39236
AZD5363	ACH-000644	COLO829	3.67637	4.34968	0.673311
Gemcitabine	ACH-000858	KNS62	0.621898	0.207962	0.413935
Daporinad	ACH-000717	COLO680N	-3.679	-3.81658	0.137579
WZ4003	ACH-000947	OVK18	5.30555	5.35874	0.0531888
LCL161	ACH-000343	NCIH522	2.8356	3.33041	0.494804
Pevonedistat	ACH-000960	REH	-0.423777	-0.559308	0.13553
Vinblastine	ACH-000072	MEG01	-5.43925	-5.38659	0.0526592
YK-4-279	ACH-000917	TE4	1.84502	1.4314	0.413623
Camptothecin	ACH-000894	NCIH1869	0.107593	0.554515	0.446922
Entinostat	ACH-000911	NUGC3	0.60323	0.688711	0.0854802
I-BET-762	ACH-000259	KELLY	3.74118	3.45651	0.284666
ABT737	ACH-000372	P12ICHIKAWA	-1.67331	-1.20298	0.470336
Staurosporine	ACH-000738	GB1	-3.16069	-2.21788	0.942806
Pevonedistat	ACH-000865	KYSE450	-0.720031	-0.578835	0.141196
PCI-34051	ACH-000610	NCIH2227	4.10382	5.26247	1.15864
AZD5363	ACH-000116	OAW28	4.79747	4.7463	0.0511698
Irinotecan	ACH-000015	NCIH1581	2.28224	2.19859	0.0836521
Entospletinib	ACH-000988	MFE319	5.31387	4.70631	0.607565
Camptothecin	ACH-000607	KYM1	-5.00103	-4.95274	0.0482938
Luminespib	ACH-001861	TGBC1TKB	0.888799	1.42103	0.532235
Olaparib	ACH-000783	CAMA1	3.96427	4.07657	0.112297
Elephantin	ACH-000538	HUTU80	3.50494	3.21719	0.28775
PLX-4720	ACH-000719	RMGI	4.31445	4.53802	0.223567
AZD7762	ACH-000420	SNU449	1.90208	1.9986	0.0965259
Podophyllotoxin bromide	ACH-000183	L363	-1.53293	-1.7264	0.193472
GSK343	ACH-000846	FADU	2.88743	2.51003	0.377404
AZD6738	ACH-000672	IALM	5.49335	5.53264	0.0392909
Dactinomycin	ACH-000091	OV56	-3.25689	-3.4273	0.170407
AT13148	ACH-000113	OCIAML2	1.68581	1.57712	0.108694
Rapamycin	ACH-000677	SW1573	0.19739	0.686957	0.489568
CZC24832	ACH-000384	SW780	4.78375	5.18644	0.402692
Pevonedistat	ACH-000358	NCIH69	0.758461	0.504409	0.254052
PRT062607	ACH-000373	SKM1	1.61822	1.87514	0.256913
AZD5153	ACH-000981	DND41	0.104733	0.572688	0.467955
MN-64	ACH-000666	NCIH1355	3.87259	4.61787	0.745282
MIM1	ACH-000985	LS411N	4.33215	4.62111	0.28896
I-BRD9	ACH-000917	TE4	5.04428	4.97502	0.0692587
Teniposide	ACH-001443	ASH3	-0.668197	-0.624516	0.0436812
VE-822	ACH-000919	IM95	2.21427	2.64436	0.430085
UMI-77	ACH-000432	BV173	1.62755	1.67476	0.0472185
I-BRD9	ACH-000881	MELJUSO	4.82121	5.04183	0.220612
MK-1775	ACH-001715	CAL72	0.0293319	-0.256267	0.285599
Sapitinib	ACH-001374	PA1	2.86188	2.69611	0.16577
Sapitinib	ACH-000264	CALU6	4.61184	4.85835	0.24651
Epirubicin	ACH-000178	HS766T	1.55997	1.55474	0.00523152
Docetaxel	ACH-000754	L428	-4.71876	-4.80295	0.0841867
Oxaliplatin	ACH-000930	HCC1569	4.59875	4.38727	0.211477
Dasatinib	ACH-000008	A101D	1.66405	1.61684	0.047211
AT13148	ACH-000633	FU97	4.61687	4.47421	0.14266
Talazoparib	ACH-000698	DMS53	2.11011	1.524	0.586109
Bortezomib	ACH-001016	BECKER	-3.58245	-3.9086	0.32615
Dactinomycin	ACH-000248	AU565	-3.46576	-4.00131	0.535556
Vinblastine	ACH-000270	HPAC	2.06936	1.75087	0.31849
SCH772984	ACH-000227	KPNYN	2.92777	2.89548	0.0322904
AZ960	ACH-000361	SKHEP1	3.33417	3.28546	0.0487115
Vorinostat	ACH-001861	TGBC1TKB	2.35378	2.40508	0.051301
MK-8776	ACH-000456	BCPAP	4.96202	4.32416	0.637854
Obatoclax Mesylate	ACH-000176	LOUNH91	1.44296	1.46266	0.0196965
Crizotinib	ACH-000245	BL41	1.59306	1.38272	0.210342
MK-8776	ACH-000213	HUPT4	4.51566	4.29147	0.224182
Dasatinib	ACH-000115	VCAP	2.83905	2.98446	0.145406
AZD8186	ACH-000530	DMS114	3.96149	3.75225	0.209239
Talazoparib	ACH-000030	PC14	3.9225	3.62701	0.295494
MK-8776	ACH-000391	MHHES1	4.27322	4.45441	0.18119
Dactolisib	ACH-000585	EPLC272H	-2.7661	-2.71914	0.046959
VX-11e	ACH-000219	A375	0.449677	0.0879823	0.361694
Vorinostat	ACH-000505	RKN	3.07134	3.09721	0.0258651
AZ960	ACH-000852	NCIH1435	5.04187	4.9539	0.0879658
AMG-319	ACH-000670	SBC5	4.46242	4.41124	0.0511862
AZD2014	ACH-000347	QGP1	4.33152	4.28366	0.0478668
Osimertinib	ACH-001333	C33A	0.236148	-0.344653	0.580801
Dasatinib	ACH-000350	COLO678	4.72178	4.91755	0.195767
Epirubicin	ACH-000024	OPM2	-1.51833	-1.8502	0.33187
AGI-6780	ACH-000620	JHH1	3.91072	3.96594	0.0552163
Nilotinib	ACH-000457	CAL54	1.93788	1.77721	0.160672
Sinularin	ACH-000535	BXPC3	3.20102	3.64077	0.439756
Cyclophosphamide	ACH-000252	LS1034	5.37746	5.26492	0.112537
LJI308	ACH-000767	NCIH526	4.93619	5.14008	0.203889
Mitoxantrone	ACH-000298	NCIH2029	1.95782	2.29003	0.332215
Luminespib	ACH-000201	A204	-1.59339	-0.916033	0.677354
Dabrafenib	ACH-000322	HT144	-3.09848	-2.54141	0.557068
5-Fluorouracil	ACH-000249	CL11	7.56048	7.49541	0.0650723
BMS-536924	ACH-000657	A2780	1.35859	1.31415	0.0444371
Dactolisib	ACH-000886	NCIH2009	-2.05359	-2.19622	0.142631
Irinotecan	ACH-000108	KP3	7.33999	6.85773	0.482264
Dasatinib	ACH-000856	CAL51	1.2689	1.3129	0.0439931
VX-11e	ACH-000560	ECC10	2.47651	2.47311	0.00340287
Telomerase Inhibitor IX	ACH-000756	GI1	-0.179828	-0.144699	0.0351287
Ulixertinib	ACH-000046	ACHN	2.12112	1.86268	0.258433
PD173074	ACH-000711	JIMT1	4.95617	4.55441	0.401755
MK-2206	ACH-000464	CAS1	3.99884	3.89053	0.108306
Gemcitabine	ACH-000663	OVTOKO	3.89487	3.91938	0.0245114
ML323	ACH-000012	HCC827	5.79346	5.72693	0.0665237
AZD5991	ACH-000656	SUDHL8	4.22835	4.15455	0.073796
ABT737	ACH-000759	MDAMB175VII	4.35412	4.63643	0.282314
MK-2206	ACH-000725	HCC202	1.58507	1.51833	0.0667368
WIKI4	ACH-000395	NCIH520	4.69979	4.83482	0.135024
Venetoclax	ACH-000118	HUPT3	3.64777	3.10996	0.537815
Vinorelbine	ACH-000534	WSUDLCL2	-6.19344	-6.48297	0.289529
AMG-319	ACH-000100	RH41	4.78009	4.56809	0.212
GSK2606414	ACH-000783	CAMA1	3.34654	3.20314	0.143403
Paclitaxel	ACH-000535	BXPC3	-0.914019	-0.636645	0.277375
NU7441	ACH-000828	ZR7530	4.86669	4.98742	0.120737
Linsitinib	ACH-000091	OV56	5.48469	5.3812	0.103492
Venetoclax	ACH-000514	NCIH1092	-0.106262	0.214531	0.320793
ABT737	ACH-000674	NUGC4	2.9151	3.82015	0.905052
Sorafenib	ACH-000235	PANC0403	6.35185	6.79125	0.439405
AZD5438	ACH-001374	PA1	0.0954947	0.637097	0.541602
Obatoclax Mesylate	ACH-000571	T98G	1.9215	1.54214	0.379356
GNE-317	ACH-000242	RT4	2.19331	1.59792	0.595391
AZD8055	ACH-000403	NCIH747	-1.14809	-0.652013	0.496075
Vincristine	ACH-000903	FTC133	-0.699368	-1.17545	0.476084
Pictilisib	ACH-000848	JHH7	3.25998	3.29591	0.0359384
AT13148	ACH-001549	LU135	1.30217	1.28505	0.0171182
Cytarabine	ACH-000616	HS746T	2.98509	2.99169	0.00659738
AZD4547	ACH-000567	ST486	1.65674	1.63726	0.0194844
OTX015	ACH-000798	CL40	2.53124	2.14054	0.390697
Trametinib	ACH-000756	GI1	2.85126	2.44918	0.402079
Topotecan	ACH-000475	HUH1	0.0683896	0.0617388	0.00665084
GSK2606414	ACH-000800	NCIH446	3.61467	3.62472	0.0100519
VE-822	ACH-000849	MDAMB468	2.23877	2.43008	0.191307
LY2109761	ACH-000776	ONS76	5.71452	5.58211	0.132407
Foretinib	ACH-000965	RL952	0.689181	0.686488	0.00269312
Vinorelbine	ACH-000893	NCIH1651	-3.03959	-3.11909	0.0795024
Sapitinib	ACH-000349	HCC1500	5.20095	5.00238	0.198563
Entinostat	ACH-000464	CAS1	2.49693	2.74711	0.250185
WIKI4	ACH-000042	PANC0203	3.93372	3.58838	0.34534
GNE-317	ACH-001549	LU135	1.13961	1.39016	0.250543
WZ4003	ACH-000585	EPLC272H	2.94061	3.34899	0.408386
Dihydrorotenone	ACH-000880	AGS	1.09102	1.03568	0.0553376
LCL161	ACH-000023	PATU8988T	5.91943	6.23461	0.315173
ABT737	ACH-000319	MPP89	2.12221	2.0449	0.0773166
BMS-345541	ACH-000320	PSN1	2.34595	2.60835	0.262393
Sabutoclax	ACH-000986	HT115	0.850812	0.322333	0.528479
Oxaliplatin	ACH-000980	NCIH1155	3.65736	3.77079	0.113432
Staurosporine	ACH-000825	HOP92	-3.39516	-3.21781	0.177352
Cediranib	ACH-000937	PF382	1.86663	1.89637	0.029735
NVP-ADW742	ACH-000835	GCT	2.39637	2.41735	0.0209828
MK-1775	ACH-000221	SNU398	-0.683967	-0.334559	0.349409
IWP-2	ACH-000137	8MGBA	1.41993	1.74196	0.322036
Pictilisib	ACH-000631	KS1	1.67171	1.5923	0.0794018
Paclitaxel	ACH-000142	CAL29	-4.26824	-4.24808	0.0201578
Crizotinib	ACH-002062	SLVL	1.64376	1.25956	0.384208
Ruxolitinib	ACH-000639	NCIH211	4.91321	4.8049	0.108316
PD0325901	ACH-000427	NCIN87	1.19804	1.59129	0.393252
Talazoparib	ACH-000341	SKNFI	4.31993	4.09635	0.223581
Navitoclax	ACH-000794	BICR22	1.30934	1.19706	0.112276
Gefitinib	ACH-000749	DMS273	3.37783	2.95443	0.423402
Ulixertinib	ACH-000599	PATU8902	2.80724	3.21923	0.411994
Pyridostatin	ACH-000252	LS1034	4.42582	4.23259	0.193224
PCI-34051	ACH-000441	SH4	4.29841	4.37839	0.0799821
BMS-536924	ACH-000878	HCC15	1.70847	1.72295	0.0144845
SB216763	ACH-000491	NCIH716	6.67994	6.53788	0.142062
Palbociclib	ACH-000945	NCIH650	4.57224	4.68941	0.11717
Leflunomide	ACH-000403	NCIH747	5.11136	5.39673	0.285364
UMI-77	ACH-000367	NCIH226	7.73424	7.62331	0.110929
Crizotinib	ACH-001653	SKGT2	3.20182	3.49855	0.296733
ABT737	ACH-000611	SUDHL6	-1.06946	-0.980641	0.088814
Gallibiscoquinazole	ACH-000626	U266B1	2.90406	2.4995	0.404562
Pictilisib	ACH-000139	PANC0327	1.83087	2.20401	0.373143
Venetoclax	ACH-000960	REH	-2.77074	-3.02834	0.257597
SB505124	ACH-000489	SW1116	2.73821	2.44923	0.288987
MG-132	ACH-000304	WM115	-1.55192	-1.71578	0.163856
LJI308	ACH-000189	RCC10RGB	7.06062	6.61506	0.445562
Dihydrorotenone	ACH-000802	BFTC905	0.164058	0.221755	0.0576965
Wnt-C59	ACH-000015	NCIH1581	3.43327	3.02862	0.404651
SCH772984	ACH-000105	ALLSIL	3.43475	3.03773	0.397028
Lapatinib	ACH-000902	CAL148	4.00628	3.23143	0.774844
Elephantin	ACH-000271	SUDHL10	1.87913	2.12862	0.249493
Lapatinib	ACH-000955	SNU407	2.36941	2.75468	0.385267
VX-11e	ACH-000940	AN3CA	2.69008	3.04705	0.356974
PD0325901	ACH-000386	KG1	-0.143129	0.0102008	0.15333
Foretinib	ACH-000691	HCC2157	2.11824	1.83441	0.283826
Staurosporine	ACH-001341	DOTC24510	-2.34757	-2.04731	0.300251
XAV939	ACH-000269	AM38	2.81931	3.79362	0.97431
Dactinomycin	ACH-000995	JURKAT	-6.59898	-6.93503	0.336052
Lapatinib	ACH-000352	HCC1428	3.36545	3.89169	0.526235
Sorafenib	ACH-000953	SUPT1	2.84641	2.42149	0.424917
Daporinad	ACH-000245	BL41	-7.15718	-6.9055	0.251677
BMS-345541	ACH-000396	J82	6.02769	5.331	0.696681
YK-4-279	ACH-000238	SCC4	2.7309	3.05355	0.322651
Paclitaxel	ACH-000046	ACHN	-0.374833	-0.458069	0.0832362
Oxaliplatin	ACH-000587	NCIH1975	4.16464	3.73695	0.427687
GSK343	ACH-000857	CAL851	3.31945	3.02632	0.293138
OTX015	ACH-000303	SNU5	3.02695	2.9253	0.101648
PLX-4720	ACH-000464	CAS1	5.86741	5.74105	0.126363
PCI-34051	ACH-000109	NCIH3255	4.72896	5.22591	0.496953
AZD5153	ACH-000722	SNUC1	2.30833	2.63829	0.329957
AZD5991	ACH-000054	HT1080	4.81782	4.88939	0.0715712
Afuresertib	ACH-000827	WM793	2.098	2.37533	0.277325
AZD5438	ACH-000457	CAL54	1.34889	1.63716	0.288267
OTX015	ACH-000948	2313287	2.20002	2.12615	0.0738757
EPZ5676	ACH-000562	HCC78	6.35469	6.135	0.219692
YK-4-279	ACH-000271	SUDHL10	0.917521	0.888576	0.0289453
UMI-77	ACH-000572	G361	1.86847	1.74306	0.125413
Pyridostatin	ACH-000825	HOP92	5.56449	5.63393	0.0694386
Staurosporine	ACH-001333	C33A	-1.97178	-2.48989	0.518115
PD173074	ACH-000571	T98G	3.78113	3.83042	0.0492885
Dasatinib	ACH-000702	L1236	2.11625	1.97767	0.138575
Epirubicin	ACH-000270	HPAC	1.29028	1.14903	0.141241
GSK1904529A	ACH-000827	WM793	3.81881	3.75514	0.0636689
Zoledronate	ACH-000756	GI1	3.36322	3.1794	0.183824
Alisertib	ACH-000841	NCIH2087	4.43317	4.7032	0.270031
SCH772984	ACH-000351	MKN1	3.10318	3.28809	0.18491
GSK2606414	ACH-000259	KELLY	3.57405	3.56024	0.0138046
Ibrutinib	ACH-000356	MKN45	5.92982	5.84657	0.0832511
PD173074	ACH-000469	YH13	3.39279	3.77498	0.38219
PD173074	ACH-000055	D283MED	1.33938	1.43512	0.0957382
AZD5438	ACH-000227	KPNYN	5.10386	4.51317	0.590692
Staurosporine	ACH-000667	HCC44	-4.85075	-4.46574	0.385009
Vincristine	ACH-000595	LN229	1.55809	1.82088	0.262786
WIKI4	ACH-000656	SUDHL8	2.79626	2.82449	0.0282277
AZD1332	ACH-000849	MDAMB468	3.03744	2.8888	0.148637
Epirubicin	ACH-000775	NCIH727	3.13784	2.83226	0.305586
WIKI4	ACH-000775	NCIH727	4.67125	4.88524	0.213992
PCI-34051	ACH-000744	NCIH1623	6.27601	5.55212	0.72389
AZ6102	ACH-000960	REH	1.68121	2.08208	0.400876
5-Fluorouracil	ACH-001603	NH12	4.00626	4.38378	0.377519
NVP-ADW742	ACH-000626	U266B1	2.92903	2.49728	0.431744
Dabrafenib	ACH-000118	HUPT3	6.3103	6.19688	0.113424
Afuresertib	ACH-000242	RT4	4.75254	4.55865	0.193894
AMG-319	ACH-000886	NCIH2009	5.45665	5.14246	0.314198
Telomerase Inhibitor IX	ACH-000823	KYSE140	0.113166	0.32724	0.214074
Gallibiscoquinazole	ACH-000864	COLO684	3.0469	2.8564	0.190506
Tamoxifen	ACH-001374	PA1	2.52468	2.71667	0.191991
ABT737	ACH-000918	MOLT16	-1.28542	-1.23874	0.0466717
YK-4-279	ACH-000847	HGC27	0.315108	0.303701	0.0114066
WIKI4	ACH-000847	HGC27	2.80009	2.72293	0.0771613
Crizotinib	ACH-000392	CALU3	4.01177	4.77322	0.761444
MK-1775	ACH-000103	CAOV4	-0.669436	-0.45918	0.210256
BMS-536924	ACH-000806	L540	1.29154	1.33642	0.0448733
Gallibiscoquinazole	ACH-000697	A3KAW	1.92707	1.67536	0.251706
MN-64	ACH-000319	MPP89	3.85694	4.33131	0.474377
Irinotecan	ACH-000243	DANG	3.18023	2.64152	0.53871
Lapatinib	ACH-000950	LOVO	3.22738	2.93014	0.297237
GSK2578215A	ACH-001525	HT3	5.15369	5.72778	0.574083
BIBR-1532	ACH-001494	EGI1	4.6501	5.45711	0.807009
Wnt-C59	ACH-000552	HT29	4.38657	4.13171	0.254858
WEHI-539	ACH-000980	NCIH1155	3.50471	2.96394	0.540773
Tamoxifen	ACH-000374	HCC1143	3.74124	4.19756	0.45632
Dinaciclib	ACH-000244	DKMG	-1.89517	-1.19973	0.695433
MK-8776	ACH-000271	SUDHL10	1.6093	1.85046	0.24116
Oxaliplatin	ACH-000882	IGR1	3.81593	3.646	0.169926
VE-822	ACH-000056	DOHH2	1.45154	1.37256	0.078977
P22077	ACH-000118	HUPT3	3.66793	3.44337	0.224557
GSK1904529A	ACH-000227	KPNYN	5.30129	4.42063	0.880662
SCH772984	ACH-000439	ME1	2.06671	2.17165	0.104948
NVP-ADW742	ACH-000729	NCIH1963	2.4175	2.32685	0.0906471
VE-822	ACH-000655	SF268	4.10643	4.50192	0.395489
Sabutoclax	ACH-000843	HARA	-1.22885	-1.14453	0.0843192
Trametinib	ACH-000843	HARA	-0.413143	-0.4239	0.0107572
RVX-208	ACH-001151	OVCAR5	4.51164	4.77236	0.260719
AZD5582	ACH-000491	NCIH716	5.10567	5.24675	0.141075
Teniposide	ACH-000451	NCIH2085	1.23794	1.25602	0.0180736
Afatinib	ACH-000769	LK2	2.60238	2.68568	0.0832993
Palbociclib	ACH-000647	TE1	4.94753	4.75423	0.193297
Uprosertib	ACH-000449	MESSA	1.22334	1.89054	0.667191
CZC24832	ACH-001333	C33A	5.3376	4.79884	0.538758
AZD4547	ACH-000794	BICR22	3.40502	3.38886	0.0161584
WZ4003	ACH-000252	LS1034	5.32844	5.3654	0.0369592
Zoledronate	ACH-000787	LXF289	3.19596	3.15398	0.041978
Sinularin	ACH-000075	U87MG	4.46596	4.3703	0.0956621
Trametinib	ACH-000853	NCIH661	2.3841	2.33297	0.0511282
SCH772984	ACH-000386	KG1	2.88351	2.39199	0.491516
GNE-317	ACH-000351	MKN1	0.256531	0.0870142	0.169517
MIM1	ACH-001528	IHH4	2.50017	2.28285	0.217319
Niraparib	ACH-000665	SKMES1	5.67414	5.01747	0.65667
Irinotecan	ACH-000636	RPMI8402	-0.328143	-0.355664	0.0275215
GSK1904529A	ACH-000012	HCC827	4.76349	5.14913	0.385641
OF-1	ACH-000081	GDM1	5.30032	4.67457	0.625748
BMS-536924	ACH-001820	COLO824	1.59634	1.79306	0.196719
Foretinib	ACH-000149	SKNSH	0.0457377	0.0301845	0.0155532
VX-11e	ACH-000536	BT20	3.25328	3.08789	0.165387
Niraparib	ACH-001703	VAL	1.61347	1.40407	0.2094
Teniposide	ACH-000260	SKNAS	0.449777	0.997865	0.548088
EPZ5676	ACH-001655	SKN	5.84778	5.8519	0.00411255
Dabrafenib	ACH-000482	RERFLCKJ	5.65181	5.62776	0.0240584
Mitoxantrone	ACH-001603	NH12	-2.58609	-2.34735	0.238739
OTX015	ACH-000885	TOV21G	1.49898	1.25587	0.243111
Sepantronium bromide	ACH-000638	NCIH441	-2.50843	-2.66374	0.155312
Uprosertib	ACH-000245	BL41	1.3912	1.74308	0.351877
OF-1	ACH-000657	A2780	3.54783	3.5542	0.00636899
AZ960	ACH-000981	DND41	-0.0637408	0.478038	0.541779
Ulixertinib	ACH-000457	CAL54	0.600045	1.35126	0.751211
P22077	ACH-000804	NB1	3.54321	3.38011	0.163094
GSK591	ACH-000951	NCIH2342	4.97465	5.20827	0.233617
Gemcitabine	ACH-000987	MEWO	1.60415	1.73201	0.12786
MG-132	ACH-000424	TC71	-1.4414	-1.52332	0.0819215
Trametinib	ACH-000568	UACC812	2.96336	2.58377	0.379594
Selumetinib	ACH-000481	NCIH2170	5.72154	5.43214	0.289403
Uprosertib	ACH-000048	TOV112D	4.8729	4.76958	0.103325
GNE-317	ACH-000023	PATU8988T	-0.0803427	0.141546	0.221888
PFI3	ACH-000973	639V	4.93669	4.69508	0.241609
BMS-345541	ACH-000213	HUPT4	4.91771	4.66148	0.256231
MG-132	ACH-000332	YAPC	-1.3497	-0.901928	0.447774
MK-8776	ACH-000800	NCIH446	4.31104	3.58016	0.730881
ML323	ACH-000586	NCIH1876	4.26134	5.06812	0.806779
ABT737	ACH-000649	786O	3.28115	2.88242	0.398736
ML323	ACH-000381	T84	5.28049	5.07536	0.20513
AZD2014	ACH-000510	NCIH1299	1.44338	1.16935	0.274024
Trametinib	ACH-000823	KYSE140	0.397515	0.116307	0.281208
Sabutoclax	ACH-000662	CORL23	1.29704	0.76746	0.529581
AZD5153	ACH-001820	COLO824	3.18611	3.23643	0.0503259
PCI-34051	ACH-000977	LNCAPCLONEFGC	5.06942	4.42421	0.64521
Teniposide	ACH-000008	A101D	0.231042	-0.18651	0.417552
I-BRD9	ACH-000655	SF268	5.81582	5.79956	0.0162574
Foretinib	ACH-000985	LS411N	0.345587	0.582993	0.237405
Telomerase Inhibitor IX	ACH-000301	LAMA84	-0.0143033	0.182182	0.196486
Trametinib	ACH-000787	LXF289	-0.246912	-0.834162	0.587251
BMS-536924	ACH-000187	CORL311	1.50706	1.51989	0.0128274
VX-11e	ACH-000978	EN	4.86359	4.22972	0.633864
AZD5363	ACH-000505	RKN	4.04369	4.82918	0.785491
P22077	ACH-001333	C33A	3.06549	3.07419	0.00869164
Nilotinib	ACH-000858	KNS62	3.42264	3.66204	0.239405
Pevonedistat	ACH-000349	HCC1500	2.1673	2.21037	0.0430682
Navitoclax	ACH-000427	NCIN87	2.22711	2.14331	0.0838041
Nelarabine	ACH-000171	VMRCRCZ	7.89	8.07487	0.184871
PD0325901	ACH-001674	TGW	1.48309	1.39515	0.0879434
Bortezomib	ACH-002059	P30OHK	-4.6483	-4.85852	0.21022
Pyridostatin	ACH-000855	KYSE150	3.53894	3.069	0.469949
AZD7762	ACH-000212	CAL120	2.25439	1.8725	0.38189
SCH772984	ACH-000677	SW1573	5.97767	5.95943	0.0182348
Elephantin	ACH-000666	NCIH1355	6.86955	6.55782	0.311729
P22077	ACH-000906	ES2	4.41137	3.95022	0.461146
Pyridostatin	ACH-001494	EGI1	4.30062	4.97358	0.672955
Ulixertinib	ACH-000666	NCIH1355	2.93811	3.45634	0.51823
LGK974	ACH-000075	U87MG	3.96143	4.14911	0.187686
Sepantronium bromide	ACH-000738	GB1	-4.79091	-4.99767	0.206762
Teniposide	ACH-000876	MDAMB415	2.06315	2.04456	0.0185881
AGI-5198	ACH-000903	FTC133	4.84493	4.46911	0.375822
Rapamycin	ACH-000949	TGBC11TKB	-3.00527	-2.65919	0.346086
Cytarabine	ACH-000748	SJSA1	0.123661	0.395979	0.272317
GNE-317	ACH-000527	OVISE	0.890817	0.651803	0.239014
I-BET-762	ACH-000052	A673	2.92461	2.91282	0.0117883
AZD7762	ACH-000580	C32	0.4286	0.118143	0.310457
Leflunomide	ACH-000876	MDAMB415	4.52123	4.84496	0.323722
Rapamycin	ACH-000440	CA46	-5.98501	-5.84604	0.138973
MK-8776	ACH-001716	GOTO	1.39332	1.2405	0.152813
AZD1332	ACH-000896	647V	4.66731	4.6101	0.0572102
IWP-2	ACH-000242	RT4	3.07639	2.4836	0.592786
Cyclophosphamide	ACH-000657	A2780	5.42823	4.79575	0.632479
Fulvestrant	ACH-000250	KMRC20	3.60459	3.30009	0.304497
AZD8186	ACH-000789	NCIH810	5.15752	4.95729	0.200233
YK-4-279	ACH-001336	CASKI	1.8968	2.00113	0.104332
MG-132	ACH-000939	SKUT1	-1.67199	-1.77676	0.104767
Sorafenib	ACH-000983	KCL22	1.87871	1.38509	0.493617
VE-822	ACH-000267	HDLM2	2.63468	3.08005	0.445373
Gemcitabine	ACH-000819	LN18	1.99022	2.2273	0.237083
Ulixertinib	ACH-000483	SNU182	3.33108	3.4888	0.157713
AZD8186	ACH-000457	CAL54	-0.633664	-0.525188	0.108476
Vinorelbine	ACH-000336	OCIAML3	-5.22748	-5.9405	0.71302
AZD1208	ACH-000469	YH13	5.75546	5.30158	0.453881
Sabutoclax	ACH-000075	U87MG	-0.412652	-0.46187	0.0492178
AZD8186	ACH-000698	DMS53	5.35749	5.34688	0.0106033
Wnt-C59	ACH-000055	D283MED	3.68991	3.98264	0.292733
IWP-2	ACH-000040	U118MG	3.84229	3.60356	0.238735
GSK2606414	ACH-000159	OSRC2	5.93682	6.05589	0.119065
PFI3	ACH-000680	SW948	5.88974	6.00602	0.11628
AZD5991	ACH-000827	WM793	5.64769	5.56363	0.0840562
PLX-4720	ACH-000496	NCIH1792	3.20189	3.23722	0.035336
Palbociclib	ACH-000637	KYSE520	6.75829	6.09732	0.660968
Epirubicin	ACH-000655	SF268	-0.564329	-0.752823	0.188494
Selumetinib	ACH-001360	MS751	4.51988	4.58161	0.0617285
Savolitinib	ACH-000193	KARPAS620	2.25014	1.84872	0.401419
Gemcitabine	ACH-000091	OV56	0.359353	0.284516	0.0748368
MK-1775	ACH-000323	42MGBA	2.27912	1.59968	0.679441
Cytarabine	ACH-001642	SCC3	-2.53625	-2.44881	0.0874396
Dinaciclib	ACH-000015	NCIH1581	-4.11435	-3.78049	0.333854
AMG-319	ACH-000876	MDAMB415	3.0048	3.54408	0.539279
XAV939	ACH-002062	SLVL	3.96968	3.41466	0.555019
PCI-34051	ACH-000552	HT29	5.53156	5.28161	0.249945
LGK974	ACH-001368	OACM51	4.47714	4.52252	0.0453731
Nelarabine	ACH-000449	MESSA	5.63638	5.80327	0.166892
BMS-536924	ACH-000023	PATU8988T	1.85301	1.60959	0.243421
GSK2578215A	ACH-000750	LOXIMVI	4.76099	4.51348	0.247506
Entinostat	ACH-000223	HCC1937	2.79859	2.64103	0.157561
Sapitinib	ACH-000267	HDLM2	5.315	4.6176	0.697402
Paclitaxel	ACH-000879	MFE296	0.351584	0.363189	0.0116051
Afuresertib	ACH-000560	ECC10	3.65141	3.08305	0.568365
BMS-345541	ACH-000806	L540	1.67895	1.67747	0.00147761
GSK591	ACH-000480	HUH7	4.7908	5.12568	0.334874
Irinotecan	ACH-000061	HH	5.69877	5.07417	0.624601
PFI3	ACH-000437	SW1088	5.71716	5.5548	0.162362
BMS-536924	ACH-000660	SUDHL5	0.457954	0.990051	0.532097
Camptothecin	ACH-000997	HCT15	-2.86989	-2.75571	0.114177
AGI-5198	ACH-000414	NCIH1944	4.45488	4.39078	0.0640935
Ipatasertib	ACH-000883	SW1783	2.2806	2.28069	8.639e-05
Paclitaxel	ACH-000900	NCIH23	-0.909474	-0.829945	0.0795288
LJI308	ACH-000336	OCIAML3	2.57499	2.32133	0.253656
Gefitinib	ACH-000894	NCIH1869	1.00717	1.06433	0.0571578
LY2109761	ACH-000869	NCIH1568	6.75184	6.60398	0.147863
Elephantin	ACH-001716	GOTO	4.88022	4.41091	0.469319
Sepantronium bromide	ACH-001820	COLO824	-6.14396	-6.2628	0.118839
Teniposide	ACH-000496	NCIH1792	-0.43784	-0.712953	0.275113
AZD1208	ACH-000115	VCAP	5.46583	5.62717	0.161335
I-BRD9	ACH-000319	MPP89	3.02613	3.70793	0.681795
Dactinomycin	ACH-000940	AN3CA	-4.56122	-4.98152	0.420295
Sabutoclax	ACH-000193	KARPAS620	-1.35412	-1.08485	0.26927
AZD5153	ACH-000696	OVCAR8	1.49527	1.54896	0.0536876
MG-132	ACH-000149	SKNSH	-1.55432	-1.25283	0.301489
Ulixertinib	ACH-000050	NCIH929	1.97936	1.26648	0.712875
AZD5153	ACH-000157	A4FUK	-2.93927	-3.05779	0.118522
AZD3759	ACH-000070	697	2.10777	1.8082	0.299569
AGI-6780	ACH-000486	KU1919	3.57643	3.79197	0.21554
Cytarabine	ACH-000783	CAMA1	2.15818	2.09168	0.0665054
AZD5363	ACH-000693	KYSE180	2.57452	2.41473	0.159795
AZD5438	ACH-000631	KS1	1.29896	1.73636	0.437392
Niraparib	ACH-000510	NCIH1299	4.62442	4.34303	0.281386
Selumetinib	ACH-000667	HCC44	2.99879	2.78089	0.217896
BMS-345541	ACH-000353	TE15	2.14539	2.42862	0.283232
LJI308	ACH-000355	NCIH82	3.39315	3.9229	0.529747
WZ4003	ACH-000562	HCC78	2.43278	2.97813	0.54535
Navitoclax	ACH-000853	NCIH661	4.49306	4.58352	0.0904676
PCI-34051	ACH-000201	A204	4.85538	5.18965	0.334272
Epirubicin	ACH-000894	NCIH1869	0.547308	0.580326	0.0330181
Wnt-C59	ACH-000586	NCIH1876	4.77196	4.70464	0.0673235
AMG-319	ACH-000556	SIHA	4.35781	4.62572	0.267912
Ipatasertib	ACH-001861	TGBC1TKB	2.82112	2.63991	0.181206
Wee1 Inhibitor	ACH-000894	NCIH1869	2.56992	3.58317	1.01325
GNE-317	ACH-000115	VCAP	2.04231	1.96013	0.0821756
PD0325901	ACH-000527	OVISE	1.64095	1.9025	0.261555
LCL161	ACH-000985	LS411N	5.724	5.78258	0.0585862
WEHI-539	ACH-000222	ASPC1	6.91919	7.32482	0.405622
OTX015	ACH-000665	SKMES1	3.18001	2.62151	0.558496
PLX-4720	ACH-000803	COLO668	6.07187	5.88093	0.190943
AZ960	ACH-000865	KYSE450	2.4807	2.7312	0.250501
EPZ004777	ACH-000660	SUDHL5	3.74301	3.40642	0.336589
Dinaciclib	ACH-000585	EPLC272H	-4.04908	-3.85877	0.190304
Oxaliplatin	ACH-000514	NCIH1092	4.10112	4.31563	0.214504
Temozolomide	ACH-000277	HCC1419	6.85118	6.37222	0.478965
Trametinib	ACH-000949	TGBC11TKB	-1.77675	-1.5223	0.254448
Erlotinib	ACH-000724	HT1376	1.74773	1.2832	0.464529
UMI-77	ACH-000178	HS766T	4.00122	3.96837	0.0328567
Mitoxantrone	ACH-000464	CAS1	1.51567	1.60016	0.0844882
AZD5991	ACH-000276	HCC38	5.10165	5.2032	0.101547
Cediranib	ACH-000348	RPMI7951	1.9474	1.82249	0.124917
Ruxolitinib	ACH-000789	NCIH810	5.17568	4.91145	0.264236
Navitoclax	ACH-000157	A4FUK	2.24107	2.04676	0.194314
BMS-536924	ACH-000162	GA10	1.87065	1.77832	0.0923349
Alisertib	ACH-000566	SW1710	1.68532	1.8158	0.130482
Temozolomide	ACH-001638	RCK8	5.13357	5.38469	0.251126
Palbociclib	ACH-000360	NCIH508	0.832452	0.988916	0.156464
Dabrafenib	ACH-000129	NCIH1341	5.79583	5.97968	0.183845
Niraparib	ACH-000276	HCC38	5.98943	6.42083	0.431396
Paclitaxel	ACH-000403	NCIH747	0.711528	0.709718	0.00181002
Pyridostatin	ACH-000449	MESSA	2.89596	3.18151	0.285548
Dihydrorotenone	ACH-000911	NUGC3	1.64702	1.68091	0.0338901
AZD1208	ACH-000816	NCIH524	3.5689	4.18507	0.616166
WEHI-539	ACH-000465	SKMEL1	3.33318	3.57695	0.243773
Dabrafenib	ACH-000652	SUIT2	6.0106	5.65819	0.352416
AZD5363	ACH-000113	OCIAML2	1.62497	2.20388	0.578914
AZ960	ACH-000437	SW1088	1.2617	1.65702	0.395314
AZD5991	ACH-000958	SW48	5.64087	5.6789	0.0380313
Acetalax	ACH-000212	CAL120	7.95829	7.71278	0.245513
UMI-77	ACH-000075	U87MG	4.24283	4.16693	0.0758996
Leflunomide	ACH-000319	MPP89	4.9908	4.84106	0.149741
Vorinostat	ACH-001716	GOTO	0.986773	1.21086	0.224092
Taselisib	ACH-000191	BHT101	2.62471	2.39129	0.233413
BMS-345541	ACH-000793	KATOIII	3.85991	3.75931	0.100603
AGI-6780	ACH-000219	A375	4.14457	4.51089	0.366318
Dabrafenib	ACH-000015	NCIH1581	3.92367	3.8066	0.117065
Dabrafenib	ACH-000856	CAL51	3.83644	3.66698	0.169453
WIKI4	ACH-000853	NCIH661	3.58377	3.16296	0.420817
Staurosporine	ACH-000853	NCIH661	-2.58346	-2.28019	0.303274
AZD5582	ACH-000955	SNU407	3.43691	3.60158	0.164674
Afuresertib	ACH-000849	MDAMB468	1.39354	1.44945	0.055908
Dasatinib	ACH-000002	HL60	2.28752	2.30203	0.0145162
5-Fluorouracil	ACH-000861	HOP62	5.32301	4.89436	0.428649
Elephantin	ACH-000740	A253	3.21786	3.3804	0.162536
BIBR-1532	ACH-000271	SUDHL10	2.62907	3.22637	0.597297
Ulixertinib	ACH-000361	SKHEP1	3.84038	3.44899	0.391386
I-BRD9	ACH-000745	MOLP8	2.76983	2.76845	0.00137556
Talazoparib	ACH-000647	TE1	3.05493	3.03506	0.0198676
Savolitinib	ACH-000364	U2OS	3.62661	3.12644	0.500174
LGK974	ACH-000639	NCIH211	3.11099	3.45972	0.348728
IWP-2	ACH-000970	SNUC5	3.82259	3.3477	0.47489
Daporinad	ACH-000478	SNU387	-2.58111	-2.06647	0.514639
Talazoparib	ACH-000048	TOV112D	0.289179	0.393614	0.104435
Nilotinib	ACH-000192	MFE280	5.23262	5.06769	0.164931
AZD5438	ACH-000977	LNCAPCLONEFGC	1.78665	1.69082	0.0958301
VX-11e	ACH-001368	OACM51	4.00903	3.33798	0.671055
Venetoclax	ACH-000955	SNU407	2.06963	2.06788	0.0017458
Linsitinib	ACH-000015	NCIH1581	3.00162	3.33888	0.337257
Afatinib	ACH-000668	HCC70	2.24172	2.32122	0.0795004
Telomerase Inhibitor IX	ACH-001820	COLO824	0.836048	0.918796	0.0827481
Afatinib	ACH-000442	RERFLCSQ1	-0.343643	-0.565278	0.221635
Trametinib	ACH-000360	NCIH508	-2.07029	-2.9582	0.887904
Afatinib	ACH-000528	ABC1	5.43039	5.12781	0.302581
AZD7762	ACH-000587	NCIH1975	-0.155896	-0.322782	0.166886
MG-132	ACH-000911	NUGC3	-2.19025	-1.952	0.238249
Gallibiscoquinazole	ACH-000464	CAS1	2.87461	3.16667	0.292057
BMS-345541	ACH-000470	SW1463	4.79674	4.26057	0.536167
Acetalax	ACH-000857	CAL851	4.74271	5.46033	0.717619
Crizotinib	ACH-000693	KYSE180	2.74968	2.83873	0.0890483
MIRA-1	ACH-000790	SHP77	4.48999	4.2292	0.260794
PD173074	ACH-000178	HS766T	5.39854	5.74356	0.345027
Zoledronate	ACH-000950	LOVO	3.80988	3.8724	0.0625249
Ulixertinib	ACH-001578	NCCIT	3.59264	3.49165	0.100986
MK-8776	ACH-000674	NUGC4	3.87864	4.04343	0.164791
LY2109761	ACH-000518	CAL33	4.1418	4.85229	0.710492
Foretinib	ACH-000478	SNU387	0.182373	0.427445	0.245073
AZD5991	ACH-000012	HCC827	6.6491	6.80509	0.155997
PRIMA-1MET	ACH-000383	OE33	5.19578	4.49601	0.699771
MIM1	ACH-000875	NCIH2347	5.81498	5.26695	0.548035
Luminespib	ACH-000536	BT20	-1.52592	-1.57611	0.0501969
Talazoparib	ACH-000449	MESSA	2.13179	2.11986	0.0119298
Pevonedistat	ACH-000483	SNU182	0.501076	0.905035	0.403959
AZD5582	ACH-000030	PC14	1.88989	1.96951	0.0796229
LCL161	ACH-001525	HT3	5.87423	5.25033	0.623908
MIM1	ACH-001368	OACM51	5.63048	5.44515	0.185331
Osimertinib	ACH-000481	NCIH2170	-2.27084	-2.95985	0.689019
GSK2606414	ACH-000674	NUGC4	4.5367	4.84704	0.310342
ML323	ACH-000389	H4	3.93166	4.37663	0.444971
Mitoxantrone	ACH-000613	HOS	-0.174453	-0.0912076	0.0832453
Alisertib	ACH-000757	A427	-1.06966	-1.63056	0.560895
Zoledronate	ACH-000863	DBTRG05MG	5.68241	5.96177	0.279362
AGI-6780	ACH-000052	A673	3.41585	3.32986	0.0859877
Nilotinib	ACH-000417	PANC0813	5.59483	5.7229	0.128063
AZD5991	ACH-000271	SUDHL10	-2.02354	-1.63294	0.390597
Navitoclax	ACH-000181	SCC9	5.03965	4.28731	0.752338
Epirubicin	ACH-000441	SH4	-0.960944	-0.951559	0.00938496
PD173074	ACH-000384	SW780	1.78383	2.31919	0.535366
MK-2206	ACH-000875	NCIH2347	7.35425	7.31324	0.0410032
OF-1	ACH-000567	ST486	4.63635	4.07421	0.562145
GSK591	ACH-000800	NCIH446	3.28372	3.90884	0.625123
Sinularin	ACH-000524	KURAMOCHI	5.34643	5.02202	0.324412
Niraparib	ACH-000654	RAJI	0.618363	1.17805	0.55969
AZD6738	ACH-000803	COLO668	2.56944	2.71973	0.150282
Tamoxifen	ACH-000639	NCIH211	1.56681	1.76183	0.195024
ABT737	ACH-001399	SW626	1.11405	1.01269	0.101359
GSK2606414	ACH-000863	DBTRG05MG	6.22404	6.41956	0.195523
Camptothecin	ACH-000926	HT55	-0.374586	-1.04004	0.665455
Niraparib	ACH-000573	MDAMB436	5.72583	5.6345	0.091327
Ruxolitinib	ACH-000009	C2BBE1	6.14843	6.10318	0.0452493
Navitoclax	ACH-000694	TE9	2.54042	1.84447	0.695948
VE-822	ACH-001498	FARAGE	2.70236	2.41722	0.285141
LY2109761	ACH-000763	MM1S	3.10197	3.32186	0.219892
GNE-317	ACH-000486	KU1919	-0.0045434	0.544731	0.549274
Pevonedistat	ACH-000888	NCIH1793	3.44659	3.61839	0.1718
Niraparib	ACH-000968	COLO792	5.10043	4.63299	0.46744
AZD7762	ACH-000980	NCIH1155	-0.341343	0.138777	0.48012
Sepantronium bromide	ACH-000971	HCT116	-5.38427	-5.3001	0.0841771
Temozolomide	ACH-000616	HS746T	6.08816	6.50968	0.421513
Osimertinib	ACH-000674	NUGC4	1.34956	1.17177	0.177786
PFI3	ACH-000940	AN3CA	4.63741	4.78913	0.151718
Talazoparib	ACH-000852	NCIH1435	5.12183	4.88747	0.234358
Dinaciclib	ACH-000567	ST486	-4.3504	-4.20331	0.147081
Entinostat	ACH-000452	TE8	1.65815	1.53609	0.122055
Sapitinib	ACH-000793	KATOIII	4.31811	4.03687	0.281236
PD0325901	ACH-000408	TE5	1.5134	1.68048	0.167082
Cediranib	ACH-000265	KP4	2.69272	2.7054	0.0126851
Venetoclax	ACH-000910	MDAMB453	3.32592	3.33077	0.00484945
LGK974	ACH-000491	NCIH716	5.18453	4.56213	0.622393
Nilotinib	ACH-000552	HT29	3.337	3.5432	0.2062
WEHI-539	ACH-000009	C2BBE1	2.76983	2.94375	0.173921
AZD5991	ACH-000303	SNU5	4.63834	4.98201	0.343671
Teniposide	ACH-000211	DAOY	-2.44778	-1.82155	0.626226
Dinaciclib	ACH-000940	AN3CA	-3.98352	-3.97701	0.00650659
AT13148	ACH-000042	PANC0203	6.6542	6.66844	0.0142354
AZD5991	ACH-000352	HCC1428	0.502213	1.1458	0.643582
Pictilisib	ACH-000383	OE33	0.903453	0.854881	0.0485722
Savolitinib	ACH-000985	LS411N	3.34168	2.83233	0.509344
Vinblastine	ACH-001307	8505C	-0.967389	-1.37268	0.405288
Irinotecan	ACH-000566	SW1710	4.66532	4.41345	0.251863
LJI308	ACH-000663	OVTOKO	6.26243	5.98513	0.277297
Elephantin	ACH-000293	KLE	4.73275	4.79815	0.0653959
Ipatasertib	ACH-000129	NCIH1341	4.74194	4.55301	0.188935
Taselisib	ACH-000207	DETROIT562	-1.1137	-0.933109	0.180588
Sinularin	ACH-000656	SUDHL8	2.34328	2.5796	0.23632
Paclitaxel	ACH-000554	UACC893	-1.72604	-1.64367	0.0823715
Sepantronium bromide	ACH-000389	H4	-4.17379	-4.34139	0.167593
PLX-4720	ACH-000678	MKN7	4.28682	3.97713	0.30969
Nilotinib	ACH-000098	GAMG	4.02478	3.67121	0.353565
GNE-317	ACH-000919	IM95	2.22723	1.36256	0.864671
5-Fluorouracil	ACH-000301	LAMA84	3.00041	2.9463	0.054115
MIM1	ACH-000798	CL40	3.94251	3.85688	0.0856251
Temozolomide	ACH-000367	NCIH226	8.45356	7.80626	0.6473
MK-2206	ACH-000012	HCC827	4.09201	4.00501	0.0869959
Alpelisib	ACH-000449	MESSA	3.4585	3.5413	0.0827957
Ruxolitinib	ACH-000970	SNUC5	4.6464	4.67619	0.0297934
Ipatasertib	ACH-000555	A498	1.20367	1.01404	0.189635
PRT062607	ACH-000835	GCT	2.91451	3.02873	0.114214
BMS-345541	ACH-000536	BT20	3.05227	2.95979	0.0924741
Dinaciclib	ACH-000108	KP3	-0.960165	-0.886249	0.0739159
Afatinib	ACH-000573	MDAMB436	4.45168	3.83311	0.61857
PRIMA-1MET	ACH-000265	KP4	5.40922	5.34893	0.0602829
Temozolomide	ACH-000944	NAMALWA	4.80409	4.38721	0.416874
ML323	ACH-000109	NCIH3255	5.60791	5.22973	0.378177
Temozolomide	ACH-000211	DAOY	5.03723	5.16884	0.131611
Selumetinib	ACH-000052	A673	4.62671	4.69915	0.0724445
Zoledronate	ACH-001151	OVCAR5	5.38095	5.25509	0.125863
Epirubicin	ACH-000212	CAL120	-0.575039	-0.832481	0.257442
Luminespib	ACH-000191	BHT101	-3.56252	-3.22046	0.342059
Ibrutinib	ACH-000798	CL40	5.68414	5.24479	0.439349
RVX-208	ACH-000656	SUDHL8	3.71136	3.60358	0.107782
Ruxolitinib	ACH-000991	SNU81	4.81099	4.40254	0.408449
Alisertib	ACH-000789	NCIH810	0.528498	1.11103	0.582528
Wee1 Inhibitor	ACH-000638	NCIH441	7.63658	7.87021	0.233628
MK-2206	ACH-000960	REH	0.918135	1.21103	0.292899
Luminespib	ACH-000305	ECGI10	-3.73703	-3.76735	0.0303184
OF-1	ACH-000784	KYSE70	4.74595	4.99785	0.251898
VX-11e	ACH-000639	NCIH211	3.01702	2.86136	0.155657
VE-822	ACH-001336	CASKI	3.163	3.20386	0.0408612
BMS-345541	ACH-000638	NCIH441	7.68383	7.75773	0.0738994
Talazoparib	ACH-000566	SW1710	5.45272	4.78175	0.670977
Trametinib	ACH-000962	OC314	0.776632	0.70599	0.070642
BIBR-1532	ACH-000120	CHP212	5.32361	4.85546	0.468151
Temozolomide	ACH-000953	SUPT1	4.79895	4.74287	0.0560779
AZD5438	ACH-001528	IHH4	0.894914	1.29132	0.396407
LJI308	ACH-000997	HCT15	5.34819	4.97341	0.374781
AT13148	ACH-001702	VAESBJ	5.10596	5.66639	0.560427
WEHI-539	ACH-000792	BFTC909	4.2341	4.04219	0.191905
AGI-5198	ACH-000148	HS578T	4.7887	4.6695	0.119203
MN-64	ACH-000545	VMCUB1	4.86969	4.61961	0.25008
AZ6102	ACH-000611	SUDHL6	1.69247	1.70871	0.0162441
PRT062607	ACH-000945	NCIH650	3.14232	2.87175	0.270576
AMG-319	ACH-000040	U118MG	5.2234	5.69276	0.469364
AZD8186	ACH-000633	FU97	2.02321	1.67789	0.34532
Taselisib	ACH-000703	DMS79	2.40182	2.61828	0.216465
SCH772984	ACH-001655	SKN	4.17844	3.64937	0.529071
AZD5363	ACH-000457	CAL54	1.34291	0.984359	0.358554
Dactinomycin	ACH-000053	KARPAS299	-6.2688	-6.54581	0.277008
Rapamycin	ACH-000894	NCIH1869	-0.153425	0.0527654	0.20619
Venetoclax	ACH-000174	CAL62	2.514	2.16436	0.349647
AZ960	ACH-000362	MOLM13	-1.22134	-0.858994	0.362346
Staurosporine	ACH-000857	CAL851	-2.80787	-2.19007	0.617805
Olaparib	ACH-000148	HS578T	4.21372	4.71997	0.50625
CZC24832	ACH-000932	SNU1	4.99745	4.78119	0.21626
MIRA-1	ACH-001016	BECKER	5.87519	5.74599	0.129203
Zoledronate	ACH-000998	CW2	3.95648	3.4209	0.535587
Elephantin	ACH-000157	A4FUK	1.23005	1.76134	0.531283
Carmustine	ACH-000792	BFTC909	6.29824	6.00186	0.296383
Teniposide	ACH-000386	KG1	0.311136	0.0821178	0.229019
WIKI4	ACH-000974	SNGM	3.65863	3.41022	0.248412
Teniposide	ACH-000431	NCIH1694	-2.15736	-1.56785	0.589512
Bortezomib	ACH-000856	CAL51	-5.22868	-5.50673	0.278052
Entospletinib	ACH-000192	MFE280	3.77304	3.68093	0.0921138
Podophyllotoxin bromide	ACH-000464	CAS1	0.686585	0.341334	0.345251
IWP-2	ACH-000293	KLE	4.17883	3.84753	0.331305
5-Fluorouracil	ACH-000819	LN18	4.55043	4.89066	0.340235
Vinblastine	ACH-001654	SKGT4	-2.39029	-1.53693	0.853362
Savolitinib	ACH-002029	SAS	2.07757	2.29038	0.212814
MK-1775	ACH-000212	CAL120	1.53511	1.4611	0.0740077
Dihydrorotenone	ACH-000806	L540	-0.644448	-1.24917	0.60472
Pevonedistat	ACH-001274	SW982	0.266883	0.0936569	0.173226
Selumetinib	ACH-000616	HS746T	3.29287	2.92347	0.369398
Selumetinib	ACH-000315	KARPAS422	3.27379	3.14603	0.127761
Teniposide	ACH-000849	MDAMB468	-0.266571	-0.740035	0.473464
Mitoxantrone	ACH-000301	LAMA84	-1.26259	-1.01913	0.243452
I-BET-762	ACH-000822	SKMEL24	2.9881	2.79003	0.198073
AZD5991	ACH-000439	ME1	-0.639787	-0.367244	0.272543
Cytarabine	ACH-000821	EJM	1.64377	1.45389	0.189885
Carmustine	ACH-000176	LOUNH91	7.01809	6.54427	0.473815
Topotecan	ACH-000956	22RV1	-0.776716	-0.65482	0.121896
GSK2606414	ACH-000101	KE37	1.48627	1.87932	0.393051
GNE-317	ACH-000633	FU97	-0.723485	-0.641387	0.082098
Sabutoclax	ACH-000653	JJN3	0.398746	-0.574362	0.973108
MG-132	ACH-000298	NCIH2029	-0.952826	-0.897039	0.0557875
AZD1208	ACH-000269	AM38	5.70718	5.08784	0.619345
WEHI-539	ACH-000384	SW780	3.04997	3.1784	0.128423
Dasatinib	ACH-000491	NCIH716	1.09007	1.13666	0.0465901
PD0325901	ACH-000939	SKUT1	1.21979	1.26663	0.0468429
Trametinib	ACH-000447	NCIH2228	-0.724505	-0.835287	0.110782
AZD5582	ACH-000475	HUH1	5.21428	5.44451	0.230229
Dihydrorotenone	ACH-000919	IM95	0.315404	0.0461018	0.269302
Irinotecan	ACH-001716	GOTO	1.64609	1.70672	0.0606363
Docetaxel	ACH-000101	KE37	-6.01994	-5.89863	0.121308
Mitoxantrone	ACH-000980	NCIH1155	-2.49281	-2.39273	0.100082
LY2109761	ACH-000716	TT2609C02	5.90379	6.87748	0.973692
Afuresertib	ACH-000481	NCIH2170	1.691	1.43829	0.252705
Venetoclax	ACH-000091	OV56	4.18908	4.10484	0.0842355
AT13148	ACH-000524	KURAMOCHI	5.52517	5.7658	0.240627
Sepantronium bromide	ACH-002045	HO1U1	-4.17802	-4.61744	0.439424
Obatoclax Mesylate	ACH-000072	MEG01	2.12204	1.52674	0.595297
CZC24832	ACH-000447	NCIH2228	6.85366	6.35065	0.503011
BMS-536924	ACH-000337	NCIH3122	0.974384	1.68191	0.707525
AZ6102	ACH-000381	T84	2.96133	3.1352	0.173871
Elephantin	ACH-000248	AU565	3.83936	3.67872	0.160639
Entospletinib	ACH-000303	SNU5	3.80319	3.80214	0.00104952
MIRA-1	ACH-002059	P30OHK	3.74419	3.14946	0.594736
AZD1208	ACH-000233	DEL	3.93234	3.28434	0.647991
AZD6738	ACH-000023	PATU8988T	3.9796	3.62775	0.351855
Ipatasertib	ACH-000663	OVTOKO	3.46567	3.74545	0.279783
Pictilisib	ACH-000534	WSUDLCL2	-1.35072	-1.43495	0.0842296
Dabrafenib	ACH-001654	SKGT4	7.45599	7.80632	0.350327
Nilotinib	ACH-000403	NCIH747	5.57282	5.4708	0.102028
Staurosporine	ACH-000440	CA46	-3.50122	-3.42256	0.078658
AZD5582	ACH-000315	KARPAS422	0.500214	0.611246	0.111032
AZD1332	ACH-000434	NCIH1915	4.93433	5.26473	0.330402
Erlotinib	ACH-001517	HEC1	3.72951	3.52501	0.204506
Afuresertib	ACH-001653	SKGT2	1.36752	1.61789	0.250374
Selumetinib	ACH-000832	CAL27	4.51152	3.33458	1.17695
MG-132	ACH-000587	NCIH1975	-2.45676	-2.74693	0.290171
Luminespib	ACH-000665	SKMES1	-2.86063	-2.37424	0.48639
AZD1332	ACH-000974	SNGM	2.98446	2.96689	0.017572
Ibrutinib	ACH-000363	SKMM2	5.1103	4.65352	0.45678
Staurosporine	ACH-000986	HT115	-3.49964	-3.524	0.0243539
Lapatinib	ACH-001653	SKGT2	-2.04539	-2.15698	0.111586
Ibrutinib	ACH-000625	HEP3B217	1.89794	1.79624	0.101708
AT13148	ACH-000863	DBTRG05MG	6.65656	7.30242	0.645862
VE-822	ACH-000094	HPAFII	5.99748	5.74618	0.251296
AZ6102	ACH-000379	NCIH1781	2.42861	2.01562	0.412984
I-BRD9	ACH-000242	RT4	3.653	4.71617	1.06317
MN-64	ACH-000157	A4FUK	2.56597	2.84079	0.27482
AZD1332	ACH-000679	OE19	4.04457	3.97548	0.069095
Trametinib	ACH-000291	OV90	-3.07633	-3.28745	0.211125
PRT062607	ACH-000391	MHHES1	2.80055	2.77268	0.0278741
VE-822	ACH-000298	NCIH2029	3.7926	4.24829	0.455686
Sorafenib	ACH-000571	T98G	2.75026	2.85778	0.107528
PD173074	ACH-000560	ECC10	0.739418	1.30385	0.564429
WZ4003	ACH-000768	MDAMB231	4.11148	3.91693	0.194554
Leflunomide	ACH-000437	SW1088	5.40947	5.52589	0.116419
Rapamycin	ACH-000698	DMS53	-2.55158	-2.23796	0.313622
OSI-027	ACH-000768	MDAMB231	0.881801	1.47242	0.590622
Taselisib	ACH-000863	DBTRG05MG	5.16753	5.76571	0.598181
Sepantronium bromide	ACH-000599	PATU8902	-3.89824	-4.14227	0.24403
Podophyllotoxin bromide	ACH-000204	LP1	-1.13251	-1.42378	0.29127
Vorinostat	ACH-000008	A101D	1.504	1.18034	0.323652
AZD5438	ACH-000757	A427	1.67618	1.24697	0.429217
Paclitaxel	ACH-000055	D283MED	-4.98813	-4.44704	0.541096
BIBR-1532	ACH-000989	SNU175	4.99242	4.63213	0.36029
Sinularin	ACH-000001	NIHOVCAR3	4.5444	3.61989	0.924509
Uprosertib	ACH-000489	SW1116	5.43396	5.60361	0.169649
GSK591	ACH-000235	PANC0403	7.45806	7.05153	0.40653
Nilotinib	ACH-000238	SCC4	4.18856	4.20042	0.0118567
PRIMA-1MET	ACH-000547	HT1197	6.4044	6.11731	0.287091
Gefitinib	ACH-000968	COLO792	3.68726	3.50951	0.177752
I-BRD9	ACH-001549	LU135	4.26015	4.29904	0.038892
GSK343	ACH-000991	SNU81	2.50665	2.64817	0.14152
Luminespib	ACH-000101	KE37	-3.44444	-3.38032	0.0641171
VE-822	ACH-000048	TOV112D	2.94338	3.28841	0.345028
AZD5991	ACH-000617	OVCAR4	6.0459	5.88687	0.159027
Gefitinib	ACH-000522	UMUC3	3.62941	3.46341	0.165993
AZD5991	ACH-000045	MV411	-5.4257	-4.70805	0.717652
UMI-77	ACH-000988	MFE319	1.46954	1.44389	0.0256553
GSK2578215A	ACH-000900	NCIH23	5.28649	5.16432	0.122167
Dinaciclib	ACH-000183	L363	-3.96184	-3.73355	0.228289
Gefitinib	ACH-000816	NCIH524	2.64562	2.83119	0.18557
LCL161	ACH-000863	DBTRG05MG	6.82615	7.41763	0.591489
AZD5991	ACH-000579	UACC257	6.44826	6.68633	0.238067
Obatoclax Mesylate	ACH-000752	NCIH196	3.78757	3.37075	0.416822
AT13148	ACH-000015	NCIH1581	4.496	4.09066	0.405343
IWP-2	ACH-000968	COLO792	2.01941	2.20945	0.190044
LY2109761	ACH-001642	SCC3	4.27123	3.9996	0.271621
Alisertib	ACH-000881	MELJUSO	3.72072	3.89697	0.176249
BMS-345541	ACH-001715	CAL72	3.32664	3.18859	0.13805
Acetalax	ACH-000840	HCC366	6.26919	6.46579	0.1966
AZD4547	ACH-000971	HCT116	2.6635	2.59583	0.0676679
BMS-536924	ACH-000410	SAOS2	1.98888	2.43962	0.45074
AZD1332	ACH-000238	SCC4	4.34782	4.278	0.0698185
Leflunomide	ACH-000391	MHHES1	4.63645	4.75783	0.121386
Dihydrorotenone	ACH-000938	NALM6	1.50392	1.23151	0.272407
Mitoxantrone	ACH-000997	HCT15	-1.05798	-0.680329	0.377653
Teniposide	ACH-000763	MM1S	-2.04724	-2.01838	0.0288606
Dasatinib	ACH-000252	LS1034	3.32863	3.73802	0.409387
Vinorelbine	ACH-000906	ES2	-4.54916	-4.10263	0.446524
VX-11e	ACH-000832	CAL27	2.24413	2.5574	0.313271
Epirubicin	ACH-000219	A375	-2.35948	-2.51984	0.160356
Sinularin	ACH-001190	SKMEL2	2.18465	3.16789	0.98324
Uprosertib	ACH-000481	NCIH2170	2.01222	2.09002	0.0778078
OTX015	ACH-000002	HL60	-0.569876	-1.13354	0.563661
NVP-ADW742	ACH-001494	EGI1	6.04487	5.96885	0.0760215
Afatinib	ACH-001655	SKN	2.6749	2.61035	0.0645456
LJI308	ACH-000448	NCIH1666	6.49044	6.5804	0.0899609
AZD1208	ACH-000696	OVCAR8	5.10618	4.73066	0.375521
Pevonedistat	ACH-000438	LU65	0.176143	0.387554	0.211411
Zoledronate	ACH-000486	KU1919	3.37487	3.28981	0.0850571
Palbociclib	ACH-000207	DETROIT562	3.05149	3.15377	0.102283
AZD2014	ACH-000427	NCIN87	-0.00905766	0.340793	0.34985
Vorinostat	ACH-000282	NCIH1755	1.2933	1.90636	0.613055
AZD1332	ACH-000980	NCIH1155	2.73229	2.53069	0.201603
AZD2014	ACH-000242	RT4	1.0465	1.04942	0.00292675
PCI-34051	ACH-000920	CMLT1	1.96935	2.19067	0.221323
Doramapimod	ACH-000536	BT20	4.11241	4.03125	0.0811563
Pyridostatin	ACH-000985	LS411N	3.45335	3.29287	0.160484
Palbociclib	ACH-000301	LAMA84	1.09819	1.1502	0.0520112
Nilotinib	ACH-000270	HPAC	4.95918	5.04193	0.082746
AGI-6780	ACH-000352	HCC1428	5.12297	5.15761	0.0346359
Gefitinib	ACH-000035	NCIH1650	3.26738	2.60774	0.659647
IWP-2	ACH-000654	RAJI	2.0347	1.55841	0.47629
Osimertinib	ACH-000858	KNS62	2.10733	1.97741	0.129917
Elephantin	ACH-000639	NCIH211	2.53979	2.62299	0.0831978
EPZ5676	ACH-000750	LOXIMVI	5.43491	5.1554	0.279514
GNE-317	ACH-000926	HT55	0.96826	0.77386	0.194399
OTX015	ACH-000442	RERFLCSQ1	3.43314	3.20424	0.228893
Epirubicin	ACH-000094	HPAFII	1.78267	1.30422	0.478444
Niraparib	ACH-001820	COLO824	5.45889	5.59525	0.136366
Teniposide	ACH-000776	ONS76	0.979456	1.34982	0.370362
MN-64	ACH-000236	SW1417	6.3269	6.828	0.501094
Ipatasertib	ACH-000023	PATU8988T	3.56459	4.04634	0.481749
MN-64	ACH-000693	KYSE180	3.23251	3.79171	0.5592
OF-1	ACH-000881	MELJUSO	3.26535	3.50893	0.243578
Luminespib	ACH-000786	DAUDI	-3.79863	-3.79422	0.00441186
Buparlisib	ACH-000192	MFE280	1.64989	1.20086	0.449031
Sepantronium bromide	ACH-000193	KARPAS620	-5.0841	-5.60481	0.520712
Pyridostatin	ACH-000040	U118MG	4.67339	4.26067	0.412716
Obatoclax Mesylate	ACH-000958	SW48	2.11675	1.90613	0.210614
Navitoclax	ACH-000232	U251MG	5.35023	4.94702	0.403215
XAV939	ACH-000625	HEP3B217	4.69786	4.08532	0.612537
PD0325901	ACH-000528	ABC1	3.27749	3.2032	0.0742853
VX-11e	ACH-000009	C2BBE1	2.77785	2.58261	0.195238
Sorafenib	ACH-000960	REH	2.33521	2.01718	0.318038
Pevonedistat	ACH-000873	KYSE270	-1.90366	-1.92892	0.0252503
Vincristine	ACH-001399	SW626	0.0176174	-0.024552	0.0421694
GSK2578215A	ACH-000108	KP3	6.06066	5.89895	0.161708
Ruxolitinib	ACH-000372	P12ICHIKAWA	4.01928	3.75561	0.263672
Pyridostatin	ACH-000337	NCIH3122	4.11359	3.84156	0.272026
PLX-4720	ACH-000260	SKNAS	5.55242	5.63664	0.0842118
Telomerase Inhibitor IX	ACH-000740	A253	0.772978	0.672782	0.100196
AMG-319	ACH-000367	NCIH226	7.28018	7.37928	0.0991068
Gemcitabine	ACH-000384	SW780	1.61707	1.13879	0.478282
Dasatinib	ACH-000939	SKUT1	1.70785	1.57409	0.133762
AZD5582	ACH-000552	HT29	0.932507	0.950375	0.0178681
LGK974	ACH-000337	NCIH3122	5.13461	4.73345	0.401157
MK-8776	ACH-000917	TE4	2.67288	2.71431	0.0414256
Pevonedistat	ACH-000442	RERFLCSQ1	-0.66053	-0.445764	0.214767
Ibrutinib	ACH-001496	ESO26	2.79593	2.41545	0.380481
Vorinostat	ACH-000242	RT4	2.85295	2.58808	0.264867
VE-822	ACH-000427	NCIN87	2.28062	2.33887	0.0582537
Sapitinib	ACH-000015	NCIH1581	4.88033	4.49274	0.387595
PRT062607	ACH-000254	SCC15	3.90321	3.80723	0.0959784
OTX015	ACH-000786	DAUDI	-0.352992	-0.868268	0.515276
Pictilisib	ACH-000384	SW780	2.24786	2.89786	0.649992
Paclitaxel	ACH-000970	SNUC5	-2.96021	-2.72308	0.23713
Gefitinib	ACH-000916	NCIH1573	3.30547	3.28572	0.0197526
Crizotinib	ACH-000035	NCIH1650	5.61671	5.76047	0.14376
Gefitinib	ACH-000768	MDAMB231	3.55019	3.28699	0.263205
Selumetinib	ACH-000493	SNU423	4.36529	4.10875	0.256534
EPZ004777	ACH-000187	CORL311	5.0157	4.29095	0.724753
Camptothecin	ACH-000277	HCC1419	0.84632	0.934489	0.0881691
Alisertib	ACH-000893	NCIH1651	3.67006	3.57297	0.0970958
Paclitaxel	ACH-000546	HSC4	-3.17983	-3.0425	0.137325
MIRA-1	ACH-000905	5637	5.95337	5.56613	0.387244
SCH772984	ACH-000962	OC314	2.65678	2.39685	0.259936
Rapamycin	ACH-001819	MFM223	0.215514	-0.322182	0.537695
LCL161	ACH-001642	SCC3	2.99383	3.40651	0.412677
Dactolisib	ACH-000408	TE5	-1.90434	-2.03895	0.134614
OF-1	ACH-000351	MKN1	4.56228	4.41865	0.143638
ABT737	ACH-000090	PC3	1.99822	1.68873	0.309491
BIBR-1532	ACH-000457	CAL54	5.20497	5.19323	0.0117337
Elephantin	ACH-000212	CAL120	4.59969	4.09831	0.501379
Ulixertinib	ACH-000403	NCIH747	0.753867	0.862437	0.10857
Ulixertinib	ACH-000380	KMS12BM	1.91695	2.16276	0.24581
AZD8186	ACH-001106	KOPN8	2.38117	2.6102	0.229036
AZD3759	ACH-000803	COLO668	2.85826	3.1714	0.313147
Afatinib	ACH-000213	HUPT4	3.20913	2.91345	0.295678
MN-64	ACH-000906	ES2	5.61524	5.27895	0.336284
Sepantronium bromide	ACH-000832	CAL27	-2.96287	-3.17462	0.211748
Obatoclax Mesylate	ACH-000260	SKNAS	1.18704	1.53442	0.347375
PLX-4720	ACH-000524	KURAMOCHI	6.30308	6.41875	0.115671
Vincristine	ACH-000798	CL40	-3.58115	-2.81454	0.766617
UMI-77	ACH-000660	SUDHL5	1.69019	1.98494	0.294751
Lapatinib	ACH-000094	HPAFII	4.23473	4.51932	0.284589
Cediranib	ACH-000611	SUDHL6	1.38539	1.26219	0.1232
Gefitinib	ACH-001274	SW982	3.47532	3.44508	0.030246
Dactolisib	ACH-001190	SKMEL2	0.317126	0.374731	0.0576048
Acetalax	ACH-000532	SNU61	3.2928	2.98815	0.304645
Venetoclax	ACH-000894	NCIH1869	2.62	2.58048	0.0395174
Sorafenib	ACH-001443	ASH3	2.33794	2.683	0.345058
Sinularin	ACH-000303	SNU5	4.30577	3.80551	0.500262
AZ960	ACH-000244	DKMG	1.15106	1.83718	0.686125
RVX-208	ACH-000988	MFE319	4.13002	4.70946	0.579442
Carmustine	ACH-000828	ZR7530	7.95767	7.78457	0.1731
Osimertinib	ACH-000587	NCIH1975	-3.27604	-3.54137	0.265325
WEHI-539	ACH-000100	RH41	2.3616	2.47253	0.110927
AZD2014	ACH-000048	TOV112D	0.643559	0.898443	0.254884
AZD4547	ACH-000211	DAOY	1.64992	1.91586	0.265946
Mitoxantrone	ACH-000794	BICR22	-2.71806	-2.32435	0.393708
Taselisib	ACH-000475	HUH1	3.62074	3.33658	0.284158
Zoledronate	ACH-000958	SW48	3.70619	3.77008	0.0638892
PD173074	ACH-000054	HT1080	4.81262	4.69555	0.117069
PCI-34051	ACH-000824	KYSE510	3.82344	3.9153	0.0918604
I-BET-762	ACH-000977	LNCAPCLONEFGC	0.983552	0.582869	0.400683
Axitinib	ACH-000859	HCC1954	3.57877	3.32057	0.2582
Leflunomide	ACH-000304	WM115	7.68617	6.83379	0.852385
Afatinib	ACH-000257	CORL279	1.21979	1.4445	0.224711
SCH772984	ACH-001820	COLO824	2.70935	3.23505	0.525703
EPZ004777	ACH-001498	FARAGE	3.64823	3.86162	0.213389
Acetalax	ACH-000894	NCIH1869	4.5933	4.95284	0.35954
BIBR-1532	ACH-000059	SUPB15	4.083	3.92558	0.157417
Buparlisib	ACH-000580	C32	1.67072	1.7847	0.113984
Vorinostat	ACH-000766	NCIH1648	1.42608	1.10421	0.321873
BMS-536924	ACH-000473	RT112	1.03117	1.15744	0.126265
Ruxolitinib	ACH-000023	PATU8988T	5.80087	5.67318	0.127688
Temozolomide	ACH-000978	EN	5.85924	5.97975	0.120504
Ipatasertib	ACH-000860	NCIH358	3.3974	3.78491	0.387503
AZD5582	ACH-000231	KALS1	0.565941	0.118326	0.447615
MIRA-1	ACH-001861	TGBC1TKB	5.86977	5.88579	0.0160137
Afuresertib	ACH-000020	MHHCALL2	2.07071	2.13956	0.06885
AZD4547	ACH-000586	NCIH1876	2.47697	1.97532	0.501651
Entospletinib	ACH-000305	ECGI10	2.49572	2.56935	0.0736297
Dasatinib	ACH-000965	RL952	2.09345	2.3237	0.230253
LJI308	ACH-000363	SKMM2	5.07852	5.16171	0.0831872
Pictilisib	ACH-000838	AMO1	0.164427	0.653188	0.488761
XAV939	ACH-000311	NCIH2122	2.12608	2.61303	0.486951
GSK2606414	ACH-000425	UACC62	3.76422	3.99797	0.233751
Dihydrorotenone	ACH-000489	SW1116	1.64564	1.32432	0.321319
Irinotecan	ACH-000534	WSUDLCL2	-0.00238093	0.256972	0.259353
Bortezomib	ACH-000655	SF268	-4.71632	-4.42042	0.295895
Luminespib	ACH-000660	SUDHL5	-4.693	-4.84309	0.150086
Cyclophosphamide	ACH-000803	COLO668	5.2782	5.09651	0.181692
LY2109761	ACH-000638	NCIH441	8.68374	8.42955	0.254192
GSK343	ACH-000473	RT112	2.76985	2.70484	0.0650109
Mitoxantrone	ACH-000347	QGP1	1.32397	1.52324	0.199271
Ruxolitinib	ACH-000769	LK2	3.22718	3.72372	0.496542
Tamoxifen	ACH-000699	HCC1395	2.21477	2.57708	0.36231
EPZ5676	ACH-000607	KYM1	4.84076	4.42683	0.413923
Epirubicin	ACH-000828	ZR7530	2.93196	3.11032	0.178353
Afuresertib	ACH-000144	RERFGC1B	3.32557	2.57956	0.746017
Temozolomide	ACH-001626	OSC20	5.57407	6.01386	0.439788
Dabrafenib	ACH-000768	MDAMB231	4.31505	4.54312	0.228074
Sapitinib	ACH-000439	ME1	4.99852	4.92349	0.0750316
RVX-208	ACH-000920	CMLT1	3.90262	3.66086	0.241761
AZD4547	ACH-000534	WSUDLCL2	2.79966	2.53638	0.263285
Oxaliplatin	ACH-000155	SW1990	5.25685	5.01383	0.243016
Ibrutinib	ACH-000265	KP4	5.25327	5.38324	0.129962
PRIMA-1MET	ACH-000267	HDLM2	6.29661	6.7641	0.467491
YK-4-279	ACH-000879	MFE296	3.13775	3.42475	0.287002
WZ4003	ACH-000305	ECGI10	3.51921	3.47114	0.0480664
Afuresertib	ACH-000235	PANC0403	4.5494	4.67908	0.129678
5-Fluorouracil	ACH-001368	OACM51	4.67372	4.47303	0.200692
Pevonedistat	ACH-000341	SKNFI	3.7727	3.84858	0.075877
Carmustine	ACH-000326	JURLMK1	4.52176	4.29272	0.22904
VE-822	ACH-000053	KARPAS299	1.15764	1.33054	0.172901
EPZ5676	ACH-000392	CALU3	6.6327	6.79869	0.165989
BIBR-1532	ACH-000848	JHH7	6.34696	6.01375	0.333215
Dactolisib	ACH-000965	RL952	-0.734054	-0.683142	0.0509116
AT13148	ACH-000740	A253	4.63557	4.71572	0.0801416
PFI3	ACH-000786	DAUDI	4.34795	4.06535	0.282606
Alpelisib	ACH-000778	HSC3	2.56552	3.09366	0.528145
Acetalax	ACH-000227	KPNYN	6.92961	6.68385	0.245761
Afuresertib	ACH-000997	HCT15	1.81135	1.54059	0.270756
Gefitinib	ACH-000367	NCIH226	4.94194	5.54362	0.601684
ML323	ACH-000227	KPNYN	5.7572	4.8985	0.858697
AGI-6780	ACH-000930	HCC1569	3.16183	3.31091	0.149088
Navitoclax	ACH-000252	LS1034	1.6074	1.04614	0.561254
Pictilisib	ACH-000403	NCIH747	1.01115	0.852503	0.158643
AGI-5198	ACH-001715	CAL72	4.34892	4.32194	0.0269766
Gefitinib	ACH-000875	NCIH2347	6.17503	5.9831	0.191935
I-BRD9	ACH-000113	OCIAML2	2.29172	2.49135	0.199631
MK-8776	ACH-000438	LU65	2.6983	2.75566	0.0573574
Temozolomide	ACH-001655	SKN	5.87234	5.78475	0.08759
BIBR-1532	ACH-000337	NCIH3122	5.79616	5.37421	0.421941
AZD6738	ACH-000451	NCIH2085	3.43219	3.30171	0.130482
MIM1	ACH-001401	SW13	2.36446	2.36777	0.00331867
OF-1	ACH-000947	OVK18	2.20288	1.8142	0.388687
Staurosporine	ACH-000270	HPAC	-2.46975	-2.06727	0.40248
WZ4003	ACH-000304	WM115	2.52949	3.04687	0.517372
Luminespib	ACH-000847	HGC27	-3.13003	-3.36602	0.235996
AZD1208	ACH-000873	KYSE270	5.42174	4.8919	0.529836
SCH772984	ACH-001528	IHH4	0.153123	0.437576	0.284452
Fludarabine	ACH-000311	NCIH2122	-1.50835	-1.53345	0.0251005
Niraparib	ACH-002029	SAS	4.81892	4.4883	0.330625
Alpelisib	ACH-000940	AN3CA	1.87838	2.16922	0.290845
MIRA-1	ACH-000932	SNU1	5.1831	5.03712	0.145976
Wee1 Inhibitor	ACH-000137	8MGBA	0.533867	0.930926	0.397059
PFI3	ACH-000425	UACC62	4.60704	5.14893	0.54189
ABT737	ACH-000660	SUDHL5	2.26696	1.99647	0.270492
Cyclophosphamide	ACH-000822	SKMEL24	5.84374	5.55595	0.287797
Epirubicin	ACH-000348	RPMI7951	-2.40003	-2.48682	0.0867908
I-BET-762	ACH-000501	LS123	4.97524	5.33246	0.357215
Linsitinib	ACH-000092	NCIH2452	4.4103	4.79957	0.389267
OF-1	ACH-000361	SKHEP1	3.79826	3.90102	0.102759
WEHI-539	ACH-000775	NCIH727	5.5218	5.11633	0.405472
I-BET-762	ACH-000505	RKN	3.38288	4.20975	0.826872
Cediranib	ACH-000663	OVTOKO	2.26386	2.48225	0.218389
WIKI4	ACH-000574	FUOV1	4.06942	3.57017	0.499251
Acetalax	ACH-000876	MDAMB415	-0.360648	-0.233708	0.12694
Teniposide	ACH-000667	HCC44	-0.13153	0.439116	0.570646
LJI308	ACH-000190	HDMYZ	5.99006	6.71036	0.720299
BMS-536924	ACH-000191	BHT101	1.73034	1.47207	0.258276
SCH772984	ACH-000552	HT29	-1.52036	-1.886	0.36563
AZD5153	ACH-000440	CA46	-1.01245	-1.29038	0.277931
Teniposide	ACH-000056	DOHH2	-4.66013	-4.31453	0.3456
Gallibiscoquinazole	ACH-000187	CORL311	2.43909	1.9015	0.537588
Vinblastine	ACH-000595	LN229	-2.14327	-1.99314	0.150135
OF-1	ACH-000720	TCCSUP	5.20947	4.97919	0.230285
EPZ004777	ACH-000065	OCIAML5	3.23908	3.63906	0.399986
AZ6102	ACH-000886	NCIH2009	1.89918	2.08211	0.182921
PCI-34051	ACH-000267	HDLM2	4.15318	4.65973	0.506551
MG-132	ACH-000775	NCIH727	-0.95815	-0.95925	0.00110024
PLX-4720	ACH-000505	RKN	5.71642	5.97833	0.26191
BMS-536924	ACH-001274	SW982	0.933766	1.29205	0.358282
LCL161	ACH-000050	NCIH929	4.555	4.31575	0.239251
Daporinad	ACH-000545	VMCUB1	-6.06841	-5.74564	0.322769
Dactinomycin	ACH-000211	DAOY	-6.50899	-6.68183	0.172839
Vinorelbine	ACH-000560	ECC10	-3.85695	-4.24213	0.385185
Fulvestrant	ACH-000449	MESSA	2.20985	2.42319	0.213339
KU-55933	ACH-000768	MDAMB231	4.17915	4.39682	0.217677
AZD1208	ACH-000653	JJN3	4.56258	3.97588	0.586701
Lapatinib	ACH-000838	AMO1	1.31982	1.46785	0.148026
AT13148	ACH-000065	OCIAML5	3.05591	2.69868	0.357232
Entospletinib	ACH-000231	KALS1	3.31381	3.51517	0.201364
GSK2606414	ACH-000983	KCL22	1.95637	1.87303	0.0833407
Niraparib	ACH-001498	FARAGE	2.45723	2.59891	0.141682
Sorafenib	ACH-000970	SNUC5	2.45667	2.788	0.33133
Pevonedistat	ACH-000111	HCC1187	2.66807	2.30684	0.361231
P22077	ACH-000383	OE33	4.14846	4.33444	0.185974
WZ4003	ACH-000722	SNUC1	4.71215	4.99726	0.285107
Taselisib	ACH-001497	ESO51	2.96701	2.91306	0.053957
MK-1775	ACH-000869	NCIH1568	0.854728	0.614681	0.240047
Foretinib	ACH-000383	OE33	-0.509445	-0.661923	0.152478
Navitoclax	ACH-000469	YH13	4.82283	4.89591	0.0730736
Oxaliplatin	ACH-000790	SHP77	2.84238	2.82244	0.0199492
MIM1	ACH-000486	KU1919	2.58243	2.41825	0.164176
Epirubicin	ACH-000363	SKMM2	1.1357	0.90472	0.230979
Trametinib	ACH-000803	COLO668	-0.105185	-0.0354339	0.069751
Dasatinib	ACH-000611	SUDHL6	-3.99269	-4.45715	0.46446
WIKI4	ACH-000767	NCIH526	4.17231	3.72837	0.443939
Irinotecan	ACH-000254	SCC15	2.06421	2.26824	0.204034
EPZ5676	ACH-000129	NCIH1341	6.10216	6.02774	0.0744208
EPZ5676	ACH-000666	NCIH1355	6.4372	6.22721	0.209989
Paclitaxel	ACH-000934	MDAMB361	-1.8625	-2.48156	0.619063
Erlotinib	ACH-000545	VMCUB1	2.67615	2.86787	0.191713
Afuresertib	ACH-000496	NCIH1792	2.24684	2.716	0.469155
Bortezomib	ACH-000351	MKN1	-5.06773	-4.87032	0.197408
Nelarabine	ACH-000935	MDST8	5.86602	5.71828	0.147737
Entospletinib	ACH-000277	HCC1419	4.45047	4.25359	0.196881
LCL161	ACH-000628	NCIH596	5.01869	4.80833	0.210363
CZC24832	ACH-000628	NCIH596	5.29907	5.01553	0.283539
PRIMA-1MET	ACH-000118	HUPT3	3.3906	3.68931	0.298711
BMS-536924	ACH-001321	TT	1.4434	1.58959	0.146186
AMG-319	ACH-000425	UACC62	3.66489	3.90365	0.238759
AZD5582	ACH-000650	IGR37	1.7684	1.9304	0.161999
Gallibiscoquinazole	ACH-000153	NCIH2052	3.44248	3.03072	0.411764
Alpelisib	ACH-000888	NCIH1793	5.25727	5.34525	0.0879765
IWP-2	ACH-000144	RERFGC1B	2.51296	2.5407	0.0277389
PD173074	ACH-000910	MDAMB453	2.31162	2.4112	0.0995843
Alpelisib	ACH-000970	SNUC5	3.19805	3.25304	0.0549925
Luminespib	ACH-000717	COLO680N	0.95298	1.45649	0.503511
AMG-319	ACH-000819	LN18	4.73762	4.9765	0.23888
Ruxolitinib	ACH-001702	VAESBJ	5.01854	5.264	0.245463
Dactolisib	ACH-000968	COLO792	-2.26554	-2.3537	0.0881625
Wnt-C59	ACH-000437	SW1088	5.00931	4.90942	0.0998882
Dinaciclib	ACH-000144	RERFGC1B	-2.76813	-2.82224	0.0541139
RVX-208	ACH-000605	TE6	5.99603	5.53592	0.460111
Alpelisib	ACH-000601	MIAPACA2	3.38861	3.52377	0.135159
Nilotinib	ACH-000451	NCIH2085	4.37278	4.01183	0.360941
Afuresertib	ACH-000420	SNU449	3.36518	3.86805	0.502873
Crizotinib	ACH-000176	LOUNH91	4.29045	4.25498	0.0354672
Ibrutinib	ACH-000828	ZR7530	2.7525	2.91942	0.166915
Pyridostatin	ACH-000144	RERFGC1B	3.97335	3.90598	0.0673707
AZD5363	ACH-000250	KMRC20	3.26643	3.65717	0.390737
Nilotinib	ACH-000724	HT1376	4.01553	4.16543	0.149905
Temozolomide	ACH-000573	MDAMB436	6.2978	6.05415	0.243653
PLX-4720	ACH-000698	DMS53	5.27869	5.11627	0.162428
Leflunomide	ACH-000789	NCIH810	4.64287	4.05455	0.588323
AZD5363	ACH-000145	SKLMS1	3.97648	3.88843	0.0880478
Dactinomycin	ACH-000431	NCIH1694	-5.47226	-5.92493	0.452669
Savolitinib	ACH-000585	EPLC272H	2.39092	2.19681	0.194105
PLX-4720	ACH-001525	HT3	5.4617	5.81983	0.358125
Teniposide	ACH-000956	22RV1	0.275109	0.274043	0.00106601
Teniposide	ACH-000976	HUCCT1	0.623658	1.4653	0.841639
GSK343	ACH-001498	FARAGE	2.40737	2.1508	0.256573
MIM1	ACH-000674	NUGC4	5.51038	6.03207	0.521694
OTX015	ACH-000217	JHH6	2.06494	1.85813	0.206811
LGK974	ACH-000740	A253	3.98224	3.80894	0.173305
Oxaliplatin	ACH-000264	CALU6	3.28178	3.21405	0.0677369
Dihydrorotenone	ACH-000945	NCIH650	3.05894	2.84917	0.209772
Vorinostat	ACH-000572	G361	0.593823	0.82425	0.230426
LCL161	ACH-000429	A704	3.53625	4.54703	1.01078
Luminespib	ACH-000949	TGBC11TKB	-0.889569	-0.496053	0.393516
GSK591	ACH-001106	KOPN8	3.33286	3.02275	0.310106
Cytarabine	ACH-001106	KOPN8	-3.45468	-3.38532	0.0693634
MN-64	ACH-000486	KU1919	4.88139	4.54779	0.333601
Afatinib	ACH-000242	RT4	2.11223	1.9589	0.153329
MN-64	ACH-000878	HCC15	4.2257	4.69408	0.468375
SCH772984	ACH-000585	EPLC272H	1.16825	0.912085	0.256167
PD173074	ACH-001526	HUO9	3.15387	2.95092	0.20295
ML323	ACH-000270	HPAC	4.27571	3.88272	0.392985
Dihydrorotenone	ACH-000546	HSC4	-4.53621	-5.38165	0.845446
Temozolomide	ACH-000613	HOS	5.31415	5.16263	0.151513
OTX015	ACH-000372	P12ICHIKAWA	-0.794372	-0.460487	0.333886
OF-1	ACH-000254	SCC15	4.03658	3.79273	0.243849
LJI308	ACH-000169	RD	5.26098	5.60118	0.340195
Afatinib	ACH-000264	CALU6	2.703	2.69466	0.00834245
LJI308	ACH-000081	GDM1	5.02201	4.75587	0.266141
CZC24832	ACH-000660	SUDHL5	3.47962	3.09658	0.383043
Sapitinib	ACH-000008	A101D	5.01512	4.94516	0.0699572
RVX-208	ACH-000825	HOP92	5.74392	5.31187	0.432043
MK-8776	ACH-000396	J82	4.14153	3.45052	0.691007
PFI3	ACH-000704	OAW42	4.90458	5.77071	0.866128
EPZ004777	ACH-000999	SNU1040	5.78497	5.69531	0.0896634
Nelarabine	ACH-000260	SKNAS	6.27851	5.85294	0.425561
P22077	ACH-000201	A204	4.39171	4.20522	0.186492
RVX-208	ACH-000192	MFE280	4.48702	5.19089	0.703869
Afatinib	ACH-000775	NCIH727	2.72471	2.90669	0.181979
Pyridostatin	ACH-000105	ALLSIL	3.02604	2.96815	0.05789
MK-2206	ACH-000957	LS180	3.1433	3.15924	0.0159384
OTX015	ACH-000653	JJN3	0.407845	-0.0192885	0.427133
Acetalax	ACH-000276	HCC38	4.32002	5.27417	0.954147
Niraparib	ACH-001655	SKN	3.13409	3.61632	0.482225
Dabrafenib	ACH-000048	TOV112D	4.71906	4.81369	0.094632
BMS-345541	ACH-000070	697	1.91267	1.89795	0.0147256
Podophyllotoxin bromide	ACH-000391	MHHES1	-2.08006	-1.97311	0.106952
Buparlisib	ACH-000396	J82	3.17466	3.76761	0.59295
Pevonedistat	ACH-000374	HCC1143	4.89306	4.77615	0.116901
Talazoparib	ACH-000129	NCIH1341	1.78021	1.26671	0.513504
Ruxolitinib	ACH-000786	DAUDI	2.68366	3.16336	0.479697
Afuresertib	ACH-000219	A375	3.30344	2.98797	0.315473
AMG-319	ACH-000060	PANC1005	5.46106	6.395	0.933937
Vincristine	ACH-000169	RD	-2.67005	-2.94612	0.276076
Taselisib	ACH-000811	SKOV3	0.707932	0.670987	0.0369454
Savolitinib	ACH-000974	SNGM	2.54802	1.93528	0.612733
Sorafenib	ACH-000030	PC14	3.49997	3.39559	0.104388
Fulvestrant	ACH-000434	NCIH1915	3.72534	3.93064	0.205296
AGI-6780	ACH-000193	KARPAS620	3.22126	3.14364	0.0776171
LCL161	ACH-000666	NCIH1355	5.46408	4.92928	0.534801
5-Fluorouracil	ACH-000607	KYM1	3.62974	3.12816	0.501575
Camptothecin	ACH-001716	GOTO	-3.2662	-3.05	0.216194
UMI-77	ACH-000643	HDQP1	2.87303	2.75352	0.119509
AZD3759	ACH-000663	OVTOKO	2.11123	2.25022	0.138987
MK-1775	ACH-000427	NCIN87	1.14138	1.5443	0.402924
Tamoxifen	ACH-000129	NCIH1341	4.08906	4.41705	0.327995
Afatinib	ACH-000139	PANC0327	1.64055	1.64115	0.000605411
PD173074	ACH-000305	ECGI10	4.22658	4.0337	0.192876
Afatinib	ACH-000358	NCIH69	0.421662	0.531807	0.110145
PD0325901	ACH-000953	SUPT1	1.45897	1.37474	0.0842233
PRT062607	ACH-000169	RD	2.27793	2.26069	0.0172414
MG-132	ACH-002062	SLVL	-1.53481	-1.65392	0.11911
Linsitinib	ACH-000360	NCIH508	1.98046	2.11476	0.134303
Trametinib	ACH-000354	CAPAN1	-1.42707	-2.4021	0.975024
BMS-345541	ACH-001368	OACM51	2.74126	3.21426	0.473005
MN-64	ACH-000524	KURAMOCHI	6.85608	6.68123	0.174847
Fludarabine	ACH-000681	A549	4.65026	4.93382	0.283566
BIBR-1532	ACH-001401	SW13	4.62838	4.53558	0.0928033
Linsitinib	ACH-000451	NCIH2085	4.80634	4.57902	0.227321
Nilotinib	ACH-001321	TT	6.01589	6.14988	0.133988
ML323	ACH-000015	NCIH1581	2.74152	2.96039	0.218862
Gallibiscoquinazole	ACH-000148	HS578T	2.93053	2.49051	0.440018
Foretinib	ACH-001819	MFM223	0.0895389	0.180692	0.0911529
Sinularin	ACH-000353	TE15	2.73129	2.87334	0.142044
Carmustine	ACH-000059	SUPB15	5.55636	5.32623	0.230127
Staurosporine	ACH-000464	CAS1	-5.26034	-4.56057	0.699774
PD0325901	ACH-000109	NCIH3255	1.01518	1.10005	0.0848724
PCI-34051	ACH-000905	5637	5.93821	5.25725	0.680963
Nilotinib	ACH-000879	MFE296	5.11655	4.8098	0.306749
Camptothecin	ACH-000783	CAMA1	-0.630463	-0.838015	0.207552
Entospletinib	ACH-001333	C33A	2.02981	2.54622	0.516408
Afuresertib	ACH-000776	ONS76	2.80499	2.39169	0.413305
GSK2606414	ACH-000349	HCC1500	4.03393	3.84205	0.191876
Savolitinib	ACH-000245	BL41	0.682102	0.665573	0.0165283
Pevonedistat	ACH-000666	NCIH1355	3.66083	3.51916	0.141667
OF-1	ACH-000585	EPLC272H	5.61721	4.79414	0.823078
Irinotecan	ACH-000303	SNU5	0.471533	0.866489	0.394956
Savolitinib	ACH-000848	JHH7	3.75396	3.6102	0.143758
Taselisib	ACH-001345	GP5D	-0.165438	-0.505309	0.339871
Niraparib	ACH-000653	JJN3	4.22806	4.34689	0.118838
VX-11e	ACH-000142	CAL29	2.40441	2.40804	0.00363058
AZD4547	ACH-000252	LS1034	4.13537	4.44413	0.308757
Oxaliplatin	ACH-000162	GA10	0.413339	0.746515	0.333177
P22077	ACH-000055	D283MED	3.61911	3.5504	0.0687063
Vinblastine	ACH-000020	MHHCALL2	-4.45323	-4.69081	0.237582
Vorinostat	ACH-000973	639V	2.68725	2.31703	0.370218
Fulvestrant	ACH-000827	WM793	2.77767	2.71781	0.0598582
CZC24832	ACH-000911	NUGC3	5.91594	5.68601	0.229935
Acetalax	ACH-000821	EJM	6.20992	5.93354	0.276376
Talazoparib	ACH-000046	ACHN	2.22947	2.58085	0.351378
P22077	ACH-000478	SNU387	6.13909	5.71871	0.420381
GSK591	ACH-000065	OCIAML5	4.28034	3.74581	0.534534
AGI-5198	ACH-000896	647V	5.13233	4.82735	0.304983
Epirubicin	ACH-000968	COLO792	-0.847669	-1.01078	0.163115
Epirubicin	ACH-000118	HUPT3	-0.493038	-1.00272	0.509679
Ibrutinib	ACH-000081	GDM1	5.03189	4.659	0.372887
AZD5991	ACH-000420	SNU449	7.19989	7.21739	0.0175001
Paclitaxel	ACH-001307	8505C	0.294479	0.673978	0.379499
Acetalax	ACH-000585	EPLC272H	4.21392	4.86303	0.649106
Entospletinib	ACH-000866	NCIH1048	5.35924	5.09876	0.260477
VE821	ACH-000890	SW1271	4.46604	4.6999	0.233861
ML323	ACH-000269	AM38	4.13033	3.75864	0.371683
Obatoclax Mesylate	ACH-000292	NCIH841	0.382435	0.607714	0.225279
Paclitaxel	ACH-000391	MHHES1	-4.25698	-4.21511	0.0418743
Temozolomide	ACH-002062	SLVL	3.18934	3.61619	0.426853
MN-64	ACH-000665	SKMES1	5.8968	5.16952	0.727279
Crizotinib	ACH-000878	HCC15	2.91545	2.95492	0.0394751
Linsitinib	ACH-000042	PANC0203	3.44225	3.29494	0.14731
Zoledronate	ACH-000469	YH13	3.64082	3.81619	0.175366
Pictilisib	ACH-000233	DEL	1.01342	0.851755	0.16166
Cytarabine	ACH-000935	MDST8	-0.795277	-0.539441	0.255837
Buparlisib	ACH-000825	HOP92	1.8359	1.82386	0.0120441
P22077	ACH-000472	HSC2	4.2127	3.89175	0.320952
BMS-345541	ACH-000045	MV411	1.30959	1.33768	0.0280832
Pictilisib	ACH-001368	OACM51	0.277861	0.578341	0.30048
GSK343	ACH-000638	NCIH441	5.01661	5.27786	0.261255
Leflunomide	ACH-000917	TE4	4.37651	4.5798	0.20329
AZD5582	ACH-000524	KURAMOCHI	1.09254	1.84012	0.747584
Vinblastine	ACH-000740	A253	-2.86716	-2.72365	0.143511
ML323	ACH-000717	COLO680N	5.42446	6.15321	0.72875
Palbociclib	ACH-000311	NCIH2122	2.76832	2.7201	0.0482204
Alpelisib	ACH-000621	MDAMB157	4.28543	4.44245	0.157029
PRIMA-1MET	ACH-000012	HCC827	5.95909	5.72438	0.234706
Osimertinib	ACH-000827	WM793	2.11165	1.84076	0.270894
AGI-6780	ACH-000828	ZR7530	5.37586	4.93564	0.440216
LCL161	ACH-000999	SNU1040	5.82889	5.42356	0.405331
Nelarabine	ACH-000555	A498	6.6674	6.50854	0.158856
Dabrafenib	ACH-000231	KALS1	6.07255	5.43074	0.641806
ABT737	ACH-000956	22RV1	3.74805	3.41974	0.32831
PD173074	ACH-000434	NCIH1915	5.3999	5.26576	0.134142
OF-1	ACH-000896	647V	4.74324	4.26682	0.476421
BMS-345541	ACH-000674	NUGC4	5.21729	5.6106	0.393314
Selumetinib	ACH-000304	WM115	1.02003	1.1957	0.175662
EPZ5676	ACH-000711	JIMT1	5.62894	5.19025	0.438698
BMS-536924	ACH-000105	ALLSIL	0.313723	0.715326	0.401604
Nilotinib	ACH-000219	A375	3.64168	3.86762	0.225944
Bortezomib	ACH-000981	DND41	-5.7891	-5.293	0.496105
SCH772984	ACH-000053	KARPAS299	2.89835	2.10149	0.796865
Ruxolitinib	ACH-000532	SNU61	5.90903	5.59138	0.317653
Crizotinib	ACH-000794	BICR22	3.6635	3.28819	0.375309
Podophyllotoxin bromide	ACH-000786	DAUDI	-1.41327	-1.53145	0.118181
Olaparib	ACH-000793	KATOIII	4.79951	4.54224	0.257268
XAV939	ACH-000981	DND41	3.63655	3.41442	0.222128
Rapamycin	ACH-000148	HS578T	-3.93855	-3.54754	0.391002
MIRA-1	ACH-000920	CMLT1	2.20824	2.72271	0.514472
Sabutoclax	ACH-000356	MKN45	-1.07748	-0.940908	0.136573
Fulvestrant	ACH-000832	CAL27	2.64447	2.74984	0.105367
Ulixertinib	ACH-000680	SW948	1.53851	1.93388	0.395373
WIKI4	ACH-000815	KMH2	3.48884	3.27492	0.213911
MIRA-1	ACH-000530	DMS114	4.99424	5.13036	0.13612
I-BRD9	ACH-000364	U2OS	4.84629	5.35832	0.512033
AZD5991	ACH-000213	HUPT4	4.18817	4.44389	0.255723
Camptothecin	ACH-000139	PANC0327	-1.74251	-1.72193	0.0205839
Sapitinib	ACH-000840	HCC366	2.05065	2.80524	0.754589
Daporinad	ACH-002062	SLVL	-4.69766	-4.8408	0.143145
Wee1 Inhibitor	ACH-000960	REH	1.58083	1.66197	0.0811397
AZD7762	ACH-000903	FTC133	-0.428873	0.00961775	0.438491
Selumetinib	ACH-000437	SW1088	5.41998	5.23371	0.186267
GSK1904529A	ACH-000617	OVCAR4	5.12693	5.17368	0.0467441
Cediranib	ACH-000116	OAW28	2.93856	2.81877	0.119799
CZC24832	ACH-000059	SUPB15	3.8072	4.52755	0.720356
Leflunomide	ACH-000081	GDM1	4.02566	3.94265	0.0830158
ABT737	ACH-000346	JVM3	0.859106	0.815034	0.0440729
Taselisib	ACH-001819	MFM223	0.569064	0.546854	0.0222095
Staurosporine	ACH-000118	HUPT3	-2.64225	-2.38906	0.253187
Dactinomycin	ACH-000793	KATOIII	-1.8668	-1.86772	0.000918317
Wee1 Inhibitor	ACH-000951	NCIH2342	4.92084	4.84524	0.0755962
Pevonedistat	ACH-000792	BFTC909	-0.0273332	-0.35855	0.331217
PRT062607	ACH-000439	ME1	3.36025	3.64423	0.283987
Taselisib	ACH-000008	A101D	1.56925	2.00805	0.4388
Dasatinib	ACH-000489	SW1116	1.90441	2.18986	0.285446
AZD4547	ACH-000569	ISTMES1	2.16175	1.98786	0.173893
Cediranib	ACH-000472	HSC2	1.82464	2.18889	0.364253
Dabrafenib	ACH-000880	AGS	3.252	3.18148	0.0705176
AZD4547	ACH-000770	P31FUJ	1.58629	1.04371	0.542581
AGI-5198	ACH-000087	SKES1	4.01579	4.13056	0.114771
Ruxolitinib	ACH-000138	CFPAC1	5.00001	4.82946	0.170555
AZD2014	ACH-000530	DMS114	2.49786	2.17903	0.318832
NVP-ADW742	ACH-000775	NCIH727	2.34689	2.53937	0.192486
Bortezomib	ACH-000431	NCIH1694	-4.27619	-4.3778	0.101611
ABT737	ACH-000061	HH	3.87121	4.20453	0.333321
Vinorelbine	ACH-001703	VAL	-4.96694	-4.72897	0.237976
Dinaciclib	ACH-000918	MOLT16	-3.92127	-3.68898	0.232291
Dactolisib	ACH-000563	EBC1	-2.43146	-1.93828	0.493181
YK-4-279	ACH-000665	SKMES1	3.85751	3.41996	0.437544
MK-8776	ACH-000804	NB1	3.80895	3.69518	0.113773
MIRA-1	ACH-000006	MONOMAC6	4.22486	3.80268	0.422183
[truncated: 64,267 more rows]

## Sheet: val
Drug name	DepMap_ID	stripped_cell_line_name	IC50	IC50_Pred	Abs_error
MG-132	ACH-000886	NCIH2009	-1.34188	-1.02498	0.316903
Pictilisib	ACH-000696	OVCAR8	1.31646	1.81821	0.501753
Sapitinib	ACH-000555	A498	5.28877	2.8519	2.43687
Irinotecan	ACH-000120	CHP212	1.12879	0.239903	0.888886
Pevonedistat	ACH-000786	DAUDI	-0.771499	-0.580333	0.191166
Talazoparib	ACH-000223	HCC1937	4.5958	4.14029	0.455513
AZD5991	ACH-001716	GOTO	2.29734	4.82677	2.52943
AZD5991	ACH-000999	SNU1040	1.19265	4.83548	3.64283
MG-132	ACH-000722	SNUC1	-1.24692	-0.627879	0.619045
EPZ5676	ACH-000919	IM95	4.9786	5.21039	0.231791
Elephantin	ACH-000159	OSRC2	3.76929	5.17146	1.40217
Sepantronium bromide	ACH-001500	FLO1	-5.85186	-4.70533	1.14653
Sabutoclax	ACH-000442	RERFLCSQ1	0.753752	0.712824	0.0409274
GSK591	ACH-000655	SF268	4.61126	4.66396	0.0527046
AZD5991	ACH-000301	LAMA84	4.51159	2.57418	1.93741
Topotecan	ACH-000473	RT112	0.379818	0.250089	0.129729
CZC24832	ACH-000159	OSRC2	6.231	5.75191	0.479088
AZD5991	ACH-000740	A253	3.79334	3.08324	0.710106
AZD5438	ACH-000536	BT20	1.61829	1.41526	0.203026
EPZ5676	ACH-000040	U118MG	6.51646	6.26102	0.255437
Savolitinib	ACH-000176	LOUNH91	2.20505	2.55634	0.351289
Dinaciclib	ACH-000400	SKCO1	1.89618	-2.30207	4.19825
AZ6102	ACH-001519	HEMCSS	5.27967	2.81896	2.4607
Mitoxantrone	ACH-000351	MKN1	-0.0205392	0.699707	0.720247
Pyridostatin	ACH-000828	ZR7530	4.8226	5.27933	0.456727
OSI-027	ACH-000244	DKMG	5.67609	5.94789	0.271801
Osimertinib	ACH-000145	SKLMS1	2.9942	2.92421	0.0699944
Acetalax	ACH-001525	HT3	4.18452	4.13407	0.050448
Wnt-C59	ACH-000259	KELLY	3.64264	3.46012	0.182521
Ulixertinib	ACH-001702	VAESBJ	4.57455	3.95279	0.621755
Lapatinib	ACH-001630	PEO1	4.18908	5.26082	1.07174
GSK591	ACH-000383	OE33	4.49608	4.32593	0.170141
MK-2206	ACH-000866	NCIH1048	2.53281	3.22722	0.694403
IWP-2	ACH-001306	8305C	3.60255	3.34295	0.259603
Alpelisib	ACH-000766	NCIH1648	0.218321	0.290327	0.0720061
Gallibiscoquinazole	ACH-000334	DB	0.813064	2.18285	1.36978
XAV939	ACH-000563	EBC1	4.4939	4.5305	0.0365966
UMI-77	ACH-000530	DMS114	1.25474	1.75082	0.496084
AZD8186	ACH-000793	KATOIII	5.22472	4.31063	0.91409
PLX-4720	ACH-000639	NCIH211	4.50392	3.29659	1.20733
Afuresertib	ACH-000248	AU565	1.35512	1.24523	0.109885
Vincristine	ACH-001443	ASH3	-2.18409	-2.25936	0.0752753
LJI308	ACH-000973	639V	4.90461	4.89289	0.0117251
Savolitinib	ACH-000432	BV173	1.53051	0.879119	0.651387
LCL161	ACH-000655	SF268	5.22249	5.10085	0.121639
Buparlisib	ACH-000178	HS766T	1.88588	1.71096	0.174921
Afatinib	ACH-000893	NCIH1651	2.9011	1.84923	1.05187
PRT062607	ACH-000816	NCIH524	1.92457	2.16747	0.242901
Afuresertib	ACH-000790	SHP77	2.40283	2.50159	0.0987582
Erlotinib	ACH-000104	LOUCY	0.960038	1.75041	0.790368
WEHI-539	ACH-000081	GDM1	0.615662	0.948046	0.332385
Nilotinib	ACH-000573	MDAMB436	3.65042	3.97671	0.326285
GNE-317	ACH-000647	TE1	1.58081	0.57866	1.00215
AZD5991	ACH-000607	KYM1	5.15406	-0.982384	6.13644
ABT737	ACH-000334	DB	-3.59268	-3.47304	0.119646
BMS-345541	ACH-000356	MKN45	2.56803	2.51649	0.0515408
LCL161	ACH-000048	TOV112D	4.87278	4.52413	0.348654
Gemcitabine	ACH-001653	SKGT2	1.70308	-0.254141	1.95722
Olaparib	ACH-000900	NCIH23	3.91255	3.74818	0.16437
SB216763	ACH-000565	RCM1	4.27182	5.9666	1.69479
Entospletinib	ACH-000869	NCIH1568	2.71375	5.77352	3.05978
Buparlisib	ACH-000434	NCIH1915	1.8712	1.42204	0.449163
Docetaxel	ACH-001526	HUO9	-5.19904	-5.70413	0.505082
Selumetinib	ACH-000621	MDAMB157	6.02932	5.96375	0.0655624
Palbociclib	ACH-000838	AMO1	2.20137	0.90541	1.29596
PRIMA-1MET	ACH-002062	SLVL	3.35776	3.69456	0.336798
LJI308	ACH-000745	MOLP8	4.70418	3.96521	0.738973
Wee1 Inhibitor	ACH-000048	TOV112D	1.94196	1.7746	0.167351
PRIMA-1MET	ACH-000878	HCC15	7.1879	6.28153	0.90637
MIRA-1	ACH-000969	KM12	5.57456	5.47757	0.0969907
Fludarabine	ACH-000040	U118MG	-0.169031	3.98297	4.15201
Irinotecan	ACH-001626	OSC20	2.6557	3.15957	0.50387
Buparlisib	ACH-000527	OVISE	0.931898	1.35232	0.420421
BMS-536924	ACH-000860	NCIH358	1.44408	1.96297	0.518888
Talazoparib	ACH-000803	COLO668	0.14056	1.22439	1.08383
Daporinad	ACH-000149	SKNSH	-5.06172	-2.65439	2.40733
AZ960	ACH-000035	NCIH1650	4.09015	4.23215	0.141995
Acetalax	ACH-000168	NOMO1	5.28316	4.80213	0.481021
MIM1	ACH-000045	MV411	2.954	2.48719	0.466805
Acetalax	ACH-000115	VCAP	-0.070278	4.04385	4.11413
5-Fluorouracil	ACH-000943	RKO	1.69177	3.4014	1.70963
GSK343	ACH-000334	DB	2.37103	1.67842	0.692604
AZD2014	ACH-001630	PEO1	4.63204	3.71058	0.921463
Pictilisib	ACH-000748	SJSA1	1.27707	1.00921	0.267864
Vincristine	ACH-000918	MOLT16	-4.78655	-5.64655	0.859998
AZD5991	ACH-000217	JHH6	5.48576	4.34358	1.14218
MG-132	ACH-001368	OACM51	-1.54787	-1.23958	0.308285
BIBR-1532	ACH-001274	SW982	4.73188	4.74194	0.0100639
AZD3759	ACH-000472	HSC2	1.09009	1.13944	0.0493553
MIRA-1	ACH-000075	U87MG	5.97536	6.02475	0.0493858
Rapamycin	ACH-000809	KYSE410	-2.18587	-0.684083	1.50178
AZD7762	ACH-000425	UACC62	1.77603	0.533474	1.24256
SCH772984	ACH-000258	DU4475	-4.01983	-3.63991	0.379925
EPZ004777	ACH-000945	NCIH650	5.04231	5.13936	0.0970511
AZD3759	ACH-001306	8305C	3.60541	3.06489	0.540513
AZD1208	ACH-000002	HL60	4.85547	4.29434	0.561133
Pevonedistat	ACH-000970	SNUC5	0.187287	-0.692589	0.879875
Gallibiscoquinazole	ACH-000711	JIMT1	3.26514	2.87107	0.394071
Dabrafenib	ACH-001274	SW982	2.68181	1.8774	0.804406
GSK343	ACH-000613	HOS	2.49446	2.0228	0.471659
MK-8776	ACH-000841	NCIH2087	5.05288	4.71453	0.338347
AZD5363	ACH-000087	SKES1	1.57475	2.27619	0.701434
Paclitaxel	ACH-000081	GDM1	-3.58583	-3.08922	0.496609
OTX015	ACH-000429	A704	2.52276	2.62235	0.0995846
Sapitinib	ACH-000366	SKNDZ	4.42043	4.18069	0.23975
Lapatinib	ACH-000254	SCC15	2.39485	1.98541	0.409446
PCI-34051	ACH-000601	MIAPACA2	5.15521	4.23404	0.921173
Dihydrorotenone	ACH-000778	HSC3	1.46711	1.91694	0.449827
Vincristine	ACH-001368	OACM51	-3.00147	-1.25442	1.74706
Alisertib	ACH-000585	EPLC272H	0.9141	1.48987	0.575772
Irinotecan	ACH-000750	LOXIMVI	1.49135	0.695743	0.795606
Vinblastine	ACH-000783	CAMA1	-2.0599	-4.66681	2.60692
Vinblastine	ACH-000624	HCC1806	-4.93233	-5.16637	0.234032
VE821	ACH-000420	SNU449	5.2442	5.91638	0.672187
BMS-536924	ACH-000508	CORL88	5.06814	3.44769	1.62044
Vincristine	ACH-000863	DBTRG05MG	1.29692	-0.274042	1.57097
MK-2206	ACH-000534	WSUDLCL2	-1.21446	-1.61439	0.399939
Epirubicin	ACH-000906	ES2	-1.28647	-1.51216	0.225692
Dasatinib	ACH-000545	VMCUB1	1.835	0.83428	1.00072
Vincristine	ACH-000841	NCIH2087	0.522987	-1.05331	1.5763
AZD1208	ACH-000434	NCIH1915	6.08877	5.72263	0.366138
AZD5991	ACH-000102	GMS10	3.20801	3.57601	0.367998
Mitoxantrone	ACH-000573	MDAMB436	1.24489	3.31115	2.06625
Navitoclax	ACH-000420	SNU449	3.48693	1.5992	1.88774
UMI-77	ACH-000987	MEWO	2.53994	3.18103	0.641096
EPZ5676	ACH-000956	22RV1	6.00791	6.3019	0.293987
Dactinomycin	ACH-001716	GOTO	-5.89366	-5.52486	0.368794
P22077	ACH-000665	SKMES1	5.37305	5.34039	0.0326629
Sepantronium bromide	ACH-000665	SKMES1	-4.53174	-3.46242	1.06932
Vinorelbine	ACH-000323	42MGBA	-3.92181	-3.68522	0.236593
Elephantin	ACH-000392	CALU3	5.0396	4.71231	0.327294
AZD5582	ACH-000572	G361	1.84883	2.51335	0.664518
AZD1332	ACH-000861	HOP62	3.38566	4.86907	1.4834
LGK974	ACH-000939	SKUT1	3.69586	3.57549	0.120374
VE-822	ACH-000421	SW837	4.74488	5.644	0.899112
AZD7762	ACH-000756	GI1	-1.37154	-0.62902	0.742525
IWP-2	ACH-001345	GP5D	1.76966	2.16196	0.392293
CZC24832	ACH-000311	NCIH2122	3.74646	4.24188	0.495422
AGI-5198	ACH-000168	NOMO1	3.40141	3.76144	0.360027
Selumetinib	ACH-001336	CASKI	4.31623	3.7216	0.594626
Leflunomide	ACH-001336	CASKI	4.91769	5.3194	0.401708
Obatoclax Mesylate	ACH-000351	MKN1	1.73891	0.601575	1.13733
PRT062607	ACH-000674	NUGC4	3.22611	4.34195	1.11584
Camptothecin	ACH-000876	MDAMB415	0.57138	-0.620915	1.1923
VX-11e	ACH-000802	BFTC905	1.21815	0.342253	0.875899
MK-2206	ACH-000895	CL34	2.54621	3.21803	0.671819
Ulixertinib	ACH-000456	BCPAP	2.93784	2.47414	0.463701
Ulixertinib	ACH-000679	OE19	3.55538	3.33528	0.2201
Oxaliplatin	ACH-000788	A2058	3.43636	2.93935	0.497018
P22077	ACH-000087	SKES1	3.50452	3.06813	0.436397
MK-1775	ACH-001650	SISO	0.729705	0.893297	0.163593
Daporinad	ACH-000534	WSUDLCL2	-6.22793	-7.11167	0.883745
Crizotinib	ACH-000019	MCF7	6.26923	3.45341	2.81582
VE821	ACH-000751	OCIM1	0.993981	1.65483	0.660852
AZD2014	ACH-000756	GI1	1.5419	1.0783	0.463598
Dasatinib	ACH-000448	NCIH1666	0.228646	1.12153	0.892881
Vorinostat	ACH-001106	KOPN8	0.0923048	-0.0789489	0.171254
AZD5363	ACH-001368	OACM51	1.02081	1.77199	0.751177
Sepantronium bromide	ACH-000866	NCIH1048	-4.17983	-5.10402	0.924188
GSK2606414	ACH-000706	EKVX	3.94811	4.26139	0.313283
AZ6102	ACH-001650	SISO	3.4058	3.2278	0.177999
LCL161	ACH-000113	OCIAML2	3.23812	3.54251	0.304392
PFI3	ACH-000910	MDAMB453	4.77192	4.21031	0.561608
Sapitinib	ACH-000480	HUH7	5.77049	5.91154	0.141047
IWP-2	ACH-001368	OACM51	3.49948	2.68632	0.813157
Dactinomycin	ACH-000092	NCIH2452	-3.41463	-4.20737	0.792738
OF-1	ACH-000258	DU4475	3.56736	2.60711	0.960252
Vorinostat	ACH-000759	MDAMB175VII	1.58553	1.52427	0.0612617
Crizotinib	ACH-000489	SW1116	2.81445	4.15908	1.34462
GSK1904529A	ACH-000669	SW900	6.65794	4.82702	1.83092
Fludarabine	ACH-000843	HARA	5.79368	4.60423	1.18944
WIKI4	ACH-000910	MDAMB453	5.26323	3.34598	1.91725
Alisertib	ACH-000315	KARPAS422	1.12588	0.569338	0.556537
BMS-536924	ACH-000491	NCIH716	-1.01341	-0.147406	0.866004
AMG-319	ACH-000948	2313287	4.61871	4.2214	0.397309
AGI-6780	ACH-000348	RPMI7951	4.34325	4.60359	0.260336
VE-822	ACH-000786	DAUDI	-0.375629	0.984066	1.35969
NVP-ADW742	ACH-000060	PANC1005	3.43721	3.01522	0.42199
LY2109761	ACH-000926	HT55	4.67612	5.13603	0.459906
Gemcitabine	ACH-000417	PANC0813	5.66778	4.98169	0.686086
Teniposide	ACH-000248	AU565	-0.330418	-0.345517	0.015099
AZD5363	ACH-000189	RCC10RGB	4.51485	4.27461	0.24024
LCL161	ACH-000986	HT115	5.03204	5.68746	0.655424
Cediranib	ACH-000865	KYSE450	1.21312	0.986677	0.226443
AZD5153	ACH-000242	RT4	0.559948	2.09619	1.53625
Daporinad	ACH-000363	SKMM2	-4.33255	-5.08182	0.749273
Temozolomide	ACH-000245	BL41	4.45732	3.47552	0.981802
PRIMA-1MET	ACH-000532	SNU61	6.65645	7.49907	0.842618
Vorinostat	ACH-000784	KYSE70	1.78863	2.35977	0.571139
Dactinomycin	ACH-000768	MDAMB231	-5.82626	-4.93067	0.895582
Trametinib	ACH-000599	PATU8902	-0.100754	-0.386329	0.285575
OSI-027	ACH-000222	ASPC1	6.5464	7.6345	1.0881
ABT737	ACH-000733	NCIH1838	3.17811	3.27075	0.0926458
VX-11e	ACH-000864	COLO684	2.75838	3.95973	1.20135
Gallibiscoquinazole	ACH-000311	NCIH2122	2.48333	2.14964	0.333698
AZD4547	ACH-000108	KP3	4.92053	4.10708	0.813444
Doramapimod	ACH-001819	MFM223	2.84644	5.88765	3.04121
AZD5153	ACH-000437	SW1088	2.31487	1.66559	0.649282
MIRA-1	ACH-001630	PEO1	5.69731	6.60209	0.90478
YK-4-279	ACH-000350	COLO678	8.35738	6.8132	1.54418
NVP-ADW742	ACH-000155	SW1990	6.36234	5.29767	1.06467
LY2109761	ACH-000482	RERFLCKJ	5.86914	4.98995	0.879187
Luminespib	ACH-000951	NCIH2342	2.67654	0.783254	1.89329
Pyridostatin	ACH-000138	CFPAC1	3.94831	4.04006	0.0917515
Niraparib	ACH-000319	MPP89	5.14399	4.65733	0.486662
Tamoxifen	ACH-001517	HEC1	4.23432	4.26322	0.0288985
AZD3759	ACH-000927	BT474	4.60902	3.03524	1.57378
Luminespib	ACH-000042	PANC0203	-2.39905	-0.941898	1.45715
Buparlisib	ACH-000245	BL41	0.606714	0.174306	0.432408
Zoledronate	ACH-000024	OPM2	2.30016	2.85897	0.558814
Ipatasertib	ACH-000045	MV411	3.04521	1.48118	1.56403
GSK343	ACH-000815	KMH2	1.94037	2.39477	0.454401
Topotecan	ACH-000890	SW1271	0.860852	-0.654029	1.51488
Vinorelbine	ACH-000768	MDAMB231	-2.55288	-2.86493	0.312042
Telomerase Inhibitor IX	ACH-000145	SKLMS1	1.11617	0.334416	0.781754
Ulixertinib	ACH-000544	OE21	2.38612	2.49749	0.111369
Cytarabine	ACH-000505	RKN	4.70094	4.55841	0.142533
PD0325901	ACH-000656	SUDHL8	0.133456	0.014524	0.118932
Afuresertib	ACH-000524	KURAMOCHI	3.96429	4.52717	0.562881
Foretinib	ACH-000987	MEWO	1.39912	2.05457	0.655451
MIM1	ACH-000480	HUH7	4.41421	3.57437	0.839836
Paclitaxel	ACH-000145	SKLMS1	-3.59462	-3.35763	0.236983
Palbociclib	ACH-000729	NCIH1963	4.92859	4.54454	0.38405
Gallibiscoquinazole	ACH-000752	NCIH196	3.36821	3.73655	0.368349
AZD5991	ACH-000861	HOP62	6.50407	5.47972	1.02435
Obatoclax Mesylate	ACH-000865	KYSE450	0.844147	1.01747	0.173323
AZ6102	ACH-000823	KYSE140	1.9108	1.54457	0.36623
Vorinostat	ACH-000729	NCIH1963	0.0489695	-0.130627	0.179596
Ulixertinib	ACH-000389	H4	2.54027	1.9098	0.630471
Luminespib	ACH-000895	CL34	0.426359	0.106382	0.319977
Afatinib	ACH-000087	SKES1	1.47786	1.52842	0.0505633
AZD5438	ACH-000420	SNU449	2.19054	4.22701	2.03647
Wee1 Inhibitor	ACH-000118	HUPT3	1.8465	3.13341	1.28691
Erlotinib	ACH-000449	MESSA	2.29829	2.45336	0.155078
Leflunomide	ACH-000425	UACC62	5.38469	5.72246	0.337771
EPZ5676	ACH-000247	OCUM1	5.97174	6.42045	0.448714
Afuresertib	ACH-001374	PA1	1.12279	0.917713	0.205077
Cytarabine	ACH-000091	OV56	4.66935	4.96178	0.292432
NU7441	ACH-000759	MDAMB175VII	5.93318	3.73198	2.20119
MIM1	ACH-000489	SW1116	4.88892	5.26425	0.375328
Cediranib	ACH-000711	JIMT1	3.80676	2.57295	1.23381
Crizotinib	ACH-000880	AGS	3.39761	1.72491	1.67271
Alpelisib	ACH-001494	EGI1	5.77487	6.15535	0.380485
Cytarabine	ACH-000556	SIHA	3.66693	4.10835	0.441415
Ipatasertib	ACH-000486	KU1919	3.10098	3.53718	0.436197
AZD5582	ACH-000493	SNU423	1.27994	0.512687	0.767252
Fulvestrant	ACH-000534	WSUDLCL2	1.92912	1.61476	0.314362
RVX-208	ACH-000927	BT474	5.40522	5.99643	0.591206
XAV939	ACH-000786	DAUDI	4.19037	3.19924	0.991123
WEHI-539	ACH-000668	HCC70	4.00658	3.68991	0.316668
BMS-345541	ACH-000790	SHP77	2.55848	2.51344	0.0450393
PD0325901	ACH-000505	RKN	0.188206	0.947554	0.759348
AZ6102	ACH-001401	SW13	1.59753	1.92367	0.326137
Talazoparib	ACH-000470	SW1463	3.52454	3.91415	0.389609
BMS-345541	ACH-000866	NCIH1048	3.48524	4.15315	0.667905
Wee1 Inhibitor	ACH-000223	HCC1937	2.95995	3.75288	0.792928
NVP-ADW742	ACH-000430	TYKNU	2.52665	3.01281	0.486168
AZ6102	ACH-001526	HUO9	1.88418	2.06076	0.176575
AZD1208	ACH-000729	NCIH1963	3.99121	4.94736	0.956157
Osimertinib	ACH-000438	LU65	3.02337	2.2229	0.80047
AZD3759	ACH-000563	EBC1	3.52389	2.66978	0.854115
Talazoparib	ACH-000315	KARPAS422	3.94658	3.2499	0.69668
MK-8776	ACH-000672	IALM	3.87487	4.377	0.502124
LCL161	ACH-000879	MFE296	4.64279	5.36927	0.726476
AZD1208	ACH-000911	NUGC3	6.23447	5.73345	0.501022
OSI-027	ACH-000821	EJM	4.64089	4.97964	0.338754
Fludarabine	ACH-000969	KM12	6.25089	4.03826	2.21263
Sabutoclax	ACH-000035	NCIH1650	2.54734	0.678972	1.86837
Sapitinib	ACH-000605	TE6	0.970395	-0.0117006	0.982095
Telomerase Inhibitor IX	ACH-000551	K562	-0.210668	0.807865	1.01853
Sapitinib	ACH-000431	NCIH1694	5.53247	4.93208	0.60039
AT13148	ACH-000955	SNU407	1.98995	3.34613	1.35617
GSK591	ACH-000883	SW1783	3.44985	4.20262	0.752774
Leflunomide	ACH-000348	RPMI7951	4.78314	4.86907	0.0859274
Ipatasertib	ACH-000305	ECGI10	2.01287	2.26248	0.24961
RVX-208	ACH-000846	FADU	3.86865	4.43724	0.568599
Ibrutinib	ACH-001517	HEC1	6.14829	6.20571	0.0574253
Obatoclax Mesylate	ACH-001307	8505C	-0.0111681	1.45008	1.46125
OTX015	ACH-000191	BHT101	0.29616	0.921975	0.625815
Ipatasertib	ACH-000998	CW2	3.51886	3.36679	0.152069
Gefitinib	ACH-000410	SAOS2	4.17754	3.85757	0.319971
WZ4003	ACH-000752	NCIH196	5.81326	5.37209	0.441163
NVP-ADW742	ACH-000660	SUDHL5	0.822956	1.63111	0.808156
VX-11e	ACH-000980	NCIH1155	3.74277	3.49399	0.248776
Uprosertib	ACH-000236	SW1417	4.67195	6.03	1.35805
Pevonedistat	ACH-000995	JURKAT	-1.20868	-1.83616	0.627489
Zoledronate	ACH-000940	AN3CA	3.3924	3.5488	0.1564
MK-1775	ACH-000778	HSC3	0.58344	-0.242006	0.825445
AMG-319	ACH-000429	A704	3.16592	4.55468	1.38876
GSK343	ACH-000100	RH41	2.30154	1.80109	0.500459
Nilotinib	ACH-000667	HCC44	4.32146	3.27014	1.05131
Pyridostatin	ACH-000384	SW780	4.12875	3.39423	0.734525
ABT737	ACH-000981	DND41	-1.20123	0.286145	1.48738
Dasatinib	ACH-001650	SISO	4.46179	3.2686	1.1932
Gallibiscoquinazole	ACH-000161	CORL105	2.42815	3.21215	0.784004
BIBR-1532	ACH-002062	SLVL	4.7117	3.90422	0.807487
Taselisib	ACH-001190	SKMEL2	5.02867	4.02715	1.00152
NVP-ADW742	ACH-001642	SCC3	2.36149	1.82261	0.538879
Obatoclax Mesylate	ACH-000421	SW837	1.52265	2.26467	0.74202
Gemcitabine	ACH-000508	CORL88	1.59916	4.13389	2.53473
Alpelisib	ACH-000452	TE8	3.12106	3.39477	0.273705
Gemcitabine	ACH-000724	HT1376	5.48112	5.3791	0.102017
PRT062607	ACH-000626	U266B1	3.30582	3.16192	0.1439
Olaparib	ACH-000857	CAL851	4.63936	5.33316	0.693807
Alpelisib	ACH-000295	EM2	3.45252	4.05442	0.601898
AZD5438	ACH-001654	SKGT4	5.05497	4.39228	0.662686
Savolitinib	ACH-000906	ES2	1.58355	2.29477	0.711222
MIRA-1	ACH-000508	CORL88	3.8212	4.96765	1.14645
Olaparib	ACH-000595	LN229	4.87455	4.48232	0.392236
AT13148	ACH-000035	NCIH1650	7.75789	6.94592	0.811972
PD0325901	ACH-000787	LXF289	0.94961	-0.376777	1.32639
IWP-2	ACH-000617	OVCAR4	3.60843	3.4052	0.203229
GSK343	ACH-000790	SHP77	1.85912	1.80638	0.0527436
Dinaciclib	ACH-000631	KS1	-3.461	-2.8273	0.633702
Camptothecin	ACH-000217	JHH6	-0.931896	-0.0138262	0.91807
Vorinostat	ACH-000087	SKES1	0.839598	1.14697	0.307375
AZ960	ACH-000102	GMS10	1.06198	0.965662	0.0963215
Afatinib	ACH-000788	A2058	1.83432	1.44105	0.393267
Pictilisib	ACH-001497	ESO51	1.65877	2.56027	0.901498
AZD8186	ACH-000242	RT4	5.38129	4.94057	0.440715
Cytarabine	ACH-000351	MKN1	4.56566	2.01695	2.54871
VE821	ACH-000702	L1236	1.74334	2.141	0.397663
Taselisib	ACH-000483	SNU182	3.60399	3.98456	0.380566
Podophyllotoxin bromide	ACH-001702	VAESBJ	0.284017	0.291123	0.00710607
GSK1904529A	ACH-000118	HUPT3	5.78132	5.04414	0.737174
Paclitaxel	ACH-000569	ISTMES1	0.136274	0.420692	0.284417
Nilotinib	ACH-000236	SW1417	6.2557	4.98179	1.27391
Navitoclax	ACH-000948	2313287	0.615932	1.74183	1.1259
GSK1904529A	ACH-000349	HCC1500	5.21025	4.20652	1.00372
5-Fluorouracil	ACH-000417	PANC0813	7.3869	6.43621	0.950683
MIRA-1	ACH-000019	MCF7	6.27743	6.43508	0.157644
GSK591	ACH-000574	FUOV1	5.22746	5.72519	0.497724
MIM1	ACH-000920	CMLT1	3.34298	2.28921	1.05377
Fludarabine	ACH-000863	DBTRG05MG	6.06976	6.68236	0.612601
AZD1208	ACH-000657	A2780	3.62163	5.11121	1.48958
Pictilisib	ACH-002029	SAS	0.297095	0.134872	0.162223
Pyridostatin	ACH-000637	KYSE520	4.19747	4.77786	0.580398
Irinotecan	ACH-000491	NCIH716	3.08954	4.97713	1.88759
LJI308	ACH-000574	FUOV1	7.2143	6.28096	0.933341
AZD5438	ACH-000751	OCIM1	1.07232	0.0885637	0.983751
Entinostat	ACH-000978	EN	3.27311	3.65487	0.381764
Gemcitabine	ACH-000666	NCIH1355	1.60295	2.04583	0.442877
Teniposide	ACH-000648	NCIH28	2.88112	2.1515	0.729615
OF-1	ACH-000431	NCIH1694	3.35437	3.32559	0.02878
GSK2578215A	ACH-000054	HT1080	5.38683	5.31516	0.071668
AZD5582	ACH-000451	NCIH2085	-1.15814	0.847873	2.00601
Foretinib	ACH-000552	HT29	0.518329	-0.537516	1.05584
Taselisib	ACH-000793	KATOIII	4.76103	3.83583	0.925196
LY2109761	ACH-000691	HCC2157	5.60253	4.25493	1.3476
GSK343	ACH-000389	H4	2.34016	2.13414	0.206019
Sinularin	ACH-000223	HCC1937	4.60617	4.06911	0.537054
AZD7762	ACH-000092	NCIH2452	-1.9823	-1.22842	0.753875
P22077	ACH-000159	OSRC2	3.3345	5.28155	1.94706
Dinaciclib	ACH-000478	SNU387	-3.75093	-1.91799	1.83294
GSK591	ACH-000669	SW900	6.33489	4.95188	1.38302
Lapatinib	ACH-001497	ESO51	4.33061	4.97281	0.642205
AZD7762	ACH-000626	U266B1	1.59779	0.366524	1.23126
PRT062607	ACH-000585	EPLC272H	2.46966	2.68487	0.21521
Selumetinib	ACH-000094	HPAFII	1.90267	1.29702	0.605646
Uprosertib	ACH-000311	NCIH2122	1.53251	1.03554	0.496964
I-BET-762	ACH-000769	LK2	3.98164	5.18334	1.20169
Docetaxel	ACH-000430	TYKNU	-4.27164	-4.14362	0.128016
GNE-317	ACH-000424	TC71	-0.240116	0.429161	0.669277
Gallibiscoquinazole	ACH-000259	KELLY	1.33417	1.45087	0.116695
IWP-2	ACH-000876	MDAMB415	1.85981	2.4882	0.628394
GSK343	ACH-000269	AM38	0.818704	1.6509	0.832195
Irinotecan	ACH-000006	MONOMAC6	0.0973087	-0.573861	0.671169
Linsitinib	ACH-000859	HCC1954	4.37833	4.3345	0.0438337
Fludarabine	ACH-000910	MDAMB453	5.2253	3.13929	2.08601
Crizotinib	ACH-000252	LS1034	2.11143	3.63775	1.52633
Vincristine	ACH-000212	CAL120	-0.87754	-0.0362218	0.841318
MK-1775	ACH-000153	NCIH2052	1.76372	2.22663	0.462906
Luminespib	ACH-000911	NUGC3	-2.66495	-1.96297	0.701984
GSK591	ACH-000496	NCIH1792	4.56724	3.54683	1.02041
Ibrutinib	ACH-000944	NAMALWA	1.94113	2.18078	0.239651
CZC24832	ACH-000680	SW948	5.93228	5.71968	0.212597
Nelarabine	ACH-000427	NCIN87	6.02456	6.30502	0.280467
MK-8776	ACH-000244	DKMG	4.92052	3.25612	1.66441
AZD1208	ACH-000236	SW1417	7.60992	8.32217	0.712252
Ipatasertib	ACH-000778	HSC3	2.74755	2.20862	0.538929
AT13148	ACH-000613	HOS	1.46689	2.43131	0.964418
IWP-2	ACH-000090	PC3	4.34291	4.08446	0.258451
Crizotinib	ACH-000625	HEP3B217	3.19358	2.24554	0.948041
EPZ004777	ACH-001193	SKPNDW	4.11521	4.22002	0.104809
Dinaciclib	ACH-000698	DMS53	-1.73659	1.0745	2.81109
GSK2578215A	ACH-000425	UACC62	3.58802	4.45975	0.871737
GSK2578215A	ACH-000264	CALU6	5.44677	5.69449	0.247715
Foretinib	ACH-000825	HOP92	0.965226	0.687019	0.278207
Navitoclax	ACH-000879	MFE296	1.54393	2.79477	1.25085
Gallibiscoquinazole	ACH-000288	BT549	3.01196	3.12824	0.116281
Ipatasertib	ACH-000320	PSN1	3.93318	4.51934	0.586161
Fludarabine	ACH-000383	OE33	2.71672	4.56633	1.84961
AT13148	ACH-000233	DEL	2.24785	1.66122	0.586626
Alpelisib	ACH-001399	SW626	4.56899	5.69505	1.12606
Afatinib	ACH-000756	GI1	1.84712	1.40717	0.439947
MIM1	ACH-000252	LS1034	3.87237	4.41923	0.546867
Selumetinib	ACH-000729	NCIH1963	5.39997	5.96631	0.566335
PCI-34051	ACH-000355	NCIH82	2.21378	2.34511	0.13133
Vinorelbine	ACH-000966	IGROV1	-3.67948	-3.66123	0.0182489
Niraparib	ACH-000565	RCM1	5.73269	5.47289	0.2598
Dinaciclib	ACH-000367	NCIH226	2.0595	1.30403	0.755471
NVP-ADW742	ACH-000391	MHHES1	2.34278	2.58265	0.239872
Dinaciclib	ACH-000162	GA10	-3.87267	-3.51157	0.361095
PRT062607	ACH-000998	CW2	5.02136	4.79445	0.226912
PRIMA-1MET	ACH-000290	NCIH209	5.93707	3.44569	2.49138
P22077	ACH-000717	COLO680N	6.85891	6.60288	0.256025
AZD5438	ACH-000789	NCIH810	1.89475	2.45549	0.560744
BIBR-1532	ACH-000858	KNS62	5.81563	4.93853	0.877102
AZD5991	ACH-000425	UACC62	-0.960798	4.04471	5.0055
Pictilisib	ACH-000007	LS513	0.675825	0.692152	0.0163276
GSK2578215A	ACH-000040	U118MG	6.05765	5.55217	0.50548
Pictilisib	ACH-000939	SKUT1	1.58966	1.68697	0.0973124
MK-2206	ACH-000717	COLO680N	6.1874	5.54243	0.644974
Tamoxifen	ACH-000565	RCM1	3.99082	4.25372	0.262903
Pictilisib	ACH-000667	HCC44	0.465612	0.547196	0.0815839
GSK591	ACH-000243	DANG	3.75323	4.44944	0.696211
PD0325901	ACH-000091	OV56	3.14105	2.97884	0.162214
BMS-345541	ACH-000007	LS513	2.08213	2.07565	0.00647968
BMS-345541	ACH-000464	CAS1	6.51201	4.22209	2.28992
Entinostat	ACH-000650	IGR37	2.32307	1.74732	0.575741
Acetalax	ACH-000336	OCIAML3	5.18259	4.73389	0.448691
AZD5438	ACH-000505	RKN	4.69208	4.25585	0.436225
Carmustine	ACH-000927	BT474	7.49112	7.44094	0.0501862
AZD5153	ACH-000478	SNU387	0.921782	1.57817	0.65639
Crizotinib	ACH-000876	MDAMB415	3.76164	3.19545	0.566182
Olaparib	ACH-000432	BV173	1.44867	1.85278	0.404106
Pyridostatin	ACH-000147	T47D	3.97784	3.69319	0.284647
BMS-536924	ACH-000938	NALM6	1.15104	0.385185	0.765855
Cyclophosphamide	ACH-000569	ISTMES1	5.35571	5.83105	0.475344
Afatinib	ACH-000586	NCIH1876	1.6639	1.50597	0.157932
LJI308	ACH-000802	BFTC905	3.62675	4.20677	0.580018
PLX-4720	ACH-000451	NCIH2085	4.9589	4.62174	0.337168
Nilotinib	ACH-000493	SNU423	4.60861	3.35629	1.25231
Sinularin	ACH-000934	MDAMB361	3.22813	2.84252	0.385616
Olaparib	ACH-000207	DETROIT562	4.29897	4.22219	0.0767771
P22077	ACH-000878	HCC15	5.29181	4.46358	0.828231
Carmustine	ACH-000567	ST486	4.39574	5.10685	0.711115
Foretinib	ACH-000971	HCT116	0.53451	-0.374709	0.90922
WIKI4	ACH-001638	RCK8	3.45379	3.43238	0.0214176
Venetoclax	ACH-000670	SBC5	1.29069	1.74041	0.449716
Osimertinib	ACH-000865	KYSE450	-0.711189	-1.43058	0.719394
BIBR-1532	ACH-000917	TE4	4.45128	4.522	0.0707192
Olaparib	ACH-000804	NB1	5.46541	5.35659	0.10882
Vincristine	ACH-001709	WSUNHL	-5.88765	-5.10555	0.782104
Vorinostat	ACH-000465	SKMEL1	2.0977	1.9452	0.152499
Vinorelbine	ACH-000669	SW900	-2.84534	-1.39952	1.44582
Sorafenib	ACH-000971	HCT116	2.0876	1.81596	0.271639
MK-8776	ACH-000323	42MGBA	2.37322	2.4623	0.0890799
MK-8776	ACH-000663	OVTOKO	3.03004	4.82594	1.7959
AZD5153	ACH-002029	SAS	-0.378422	-0.0822038	0.296218
Camptothecin	ACH-000754	L428	-3.40233	-2.9879	0.41443
PLX-4720	ACH-000478	SNU387	5.83778	4.89171	0.946066
BMS-536924	ACH-000443	OVKATE	3.56296	3.72818	0.16522
Gemcitabine	ACH-000326	JURLMK1	-5.9993	-4.51016	1.48913
Dactolisib	ACH-000926	HT55	-0.937106	-1.37636	0.43925
Zoledronate	ACH-000544	OE21	4.19182	4.22914	0.0373202
Talazoparib	ACH-000776	ONS76	3.38335	4.38253	0.999185
Telomerase Inhibitor IX	ACH-000383	OE33	0.424073	0.875809	0.451736
AMG-319	ACH-000838	AMO1	3.72385	2.65703	1.06682
MK-1775	ACH-000792	BFTC909	-0.541583	0.0800739	0.621657
GNE-317	ACH-000336	OCIAML3	0.243845	-0.0072319	0.251077
Ibrutinib	ACH-001306	8305C	6.15476	4.37355	1.7812
Gemcitabine	ACH-000142	CAL29	-3.36154	-1.40032	1.96121
Buparlisib	ACH-000666	NCIH1355	1.10569	1.86503	0.759335
Gemcitabine	ACH-000171	VMRCRCZ	5.18505	4.7421	0.442951
Alisertib	ACH-000949	TGBC11TKB	1.17487	1.56623	0.391361
Daporinad	ACH-000103	CAOV4	-1.07021	-2.64688	1.57667
Wee1 Inhibitor	ACH-000012	HCC827	2.78369	3.02262	0.238925
MK-8776	ACH-000053	KARPAS299	-0.195449	0.0163295	0.211779
Pictilisib	ACH-000790	SHP77	2.32289	1.96833	0.354559
PD0325901	ACH-000114	SU8686	0.45846	1.44496	0.986497
Dihydrorotenone	ACH-000555	A498	1.17253	2.69686	1.52433
LJI308	ACH-000429	A704	5.41769	4.85306	0.564636
Olaparib	ACH-000978	EN	5.71219	5.2515	0.460685
XAV939	ACH-000225	ECC12	4.5348	4.31512	0.21968
AGI-6780	ACH-000277	HCC1419	2.95321	3.48843	0.53522
Crizotinib	ACH-000501	LS123	2.40628	4.78153	2.37526
Tamoxifen	ACH-000343	NCIH522	4.87861	3.7636	1.11501
Foretinib	ACH-000556	SIHA	1.60603	2.28282	0.676787
AZ960	ACH-000315	KARPAS422	1.76975	1.10283	0.666917
Ipatasertib	ACH-000478	SNU387	2.74238	3.12757	0.385198
SCH772984	ACH-001190	SKMEL2	0.414964	-0.0950618	0.510026
Alisertib	ACH-000015	NCIH1581	0.539096	-0.370845	0.909941
LJI308	ACH-001715	CAL72	4.73393	4.99311	0.259179
Foretinib	ACH-000738	GB1	1.19089	1.59069	0.3998
UMI-77	ACH-000522	UMUC3	2.0719	3.53351	1.46161
VE821	ACH-000698	DMS53	5.66735	5.6801	0.0127551
Gemcitabine	ACH-000980	NCIH1155	-2.79526	-4.15248	1.35722
AZD3759	ACH-000174	CAL62	3.31264	2.69087	0.621765
LCL161	ACH-000408	TE5	5.22169	5.79356	0.571871
Crizotinib	ACH-000094	HPAFII	3.66146	4.99528	1.33382
MN-64	ACH-000857	CAL851	4.21585	4.61815	0.402306
Temozolomide	ACH-000580	C32	6.6561	7.60582	0.949725
PRT062607	ACH-000648	NCIH28	3.53402	3.03062	0.503408
XAV939	ACH-000222	ASPC1	7.5744	6.82709	0.747308
YK-4-279	ACH-001525	HT3	2.36061	4.02582	1.66521
Leflunomide	ACH-000832	CAL27	4.82855	5.00834	0.179791
Dihydrorotenone	ACH-000930	HCC1569	2.70712	1.98207	0.725048
Vinorelbine	ACH-000104	LOUCY	-5.06523	-5.8304	0.765166
P22077	ACH-000816	NCIH524	3.24227	3.68219	0.439916
PRIMA-1MET	ACH-000794	BICR22	3.84355	3.56832	0.275229
Vorinostat	ACH-000756	GI1	1.32876	1.16603	0.162725
Dabrafenib	ACH-000571	T98G	4.96107	4.55604	0.405025
EPZ5676	ACH-000574	FUOV1	6.25552	6.67229	0.416772
AT13148	ACH-000607	KYM1	4.64905	2.58392	2.06513
Dabrafenib	ACH-000429	A704	4.24832	4.07417	0.17415
Foretinib	ACH-000770	P31FUJ	-0.431233	0.875061	1.30629
AZD3759	ACH-000104	LOUCY	1.85795	1.85218	0.00576485
GSK2578215A	ACH-000343	NCIH522	4.61013	5.00619	0.396064
GSK591	ACH-000510	NCIH1299	3.46228	4.27987	0.817593
Vincristine	ACH-001519	HEMCSS	1.17625	1.50979	0.333541
PRT062607	ACH-000863	DBTRG05MG	6.27514	6.18014	0.0949954
MIM1	ACH-000100	RH41	2.54758	3.64831	1.10073
LCL161	ACH-000009	C2BBE1	6.16432	6.96453	0.800206
Afatinib	ACH-000103	CAOV4	1.7749	2.06659	0.29169
Irinotecan	ACH-000752	NCIH196	6.07803	5.31893	0.759097
AGI-6780	ACH-000451	NCIH2085	5.44173	4.69481	0.746918
AZ960	ACH-000048	TOV112D	1.6832	1.06851	0.614693
ML323	ACH-000857	CAL851	4.72911	4.70568	0.0234332
Obatoclax Mesylate	ACH-001494	EGI1	2.13218	2.81963	0.68745
AGI-5198	ACH-000050	NCIH929	3.82609	3.93948	0.113385
AZD1208	ACH-000893	NCIH1651	5.51793	5.54293	0.0249957
Telomerase Inhibitor IX	ACH-000917	TE4	1.50212	1.26531	0.236805
SCH772984	ACH-000273	SF539	1.27797	1.62173	0.343762
P22077	ACH-000857	CAL851	5.10245	3.57053	1.53191
Mitoxantrone	ACH-000601	MIAPACA2	-0.981073	0.760999	1.74207
Leflunomide	ACH-000046	ACHN	4.86884	4.52229	0.346551
AZD1208	ACH-000087	SKES1	4.254	3.94512	0.308873
GSK2606414	ACH-000881	MELJUSO	4.29429	4.86579	0.571494
Cytarabine	ACH-000168	NOMO1	0.544191	-0.782652	1.32684
Sinularin	ACH-000749	DMS273	3.11238	3.04188	0.0704987
Sepantronium bromide	ACH-000821	EJM	-5.38191	-4.02687	1.35504
Staurosporine	ACH-001494	EGI1	-1.60254	-0.158173	1.44436
GSK1904529A	ACH-000752	NCIH196	5.4431	4.95886	0.484243
Rapamycin	ACH-001307	8505C	-0.0383952	-1.82819	1.78979
Olaparib	ACH-000970	SNUC5	4.56335	4.42576	0.137588
PFI3	ACH-000677	SW1573	6.96057	6.90365	0.0569181
AZD5582	ACH-000803	COLO668	5.89858	3.0977	2.80088
Buparlisib	ACH-000055	D283MED	-0.391978	0.074823	0.4668
LCL161	ACH-000892	NCIH1563	5.0002	5.49887	0.49867
MIM1	ACH-001655	SKN	4.4238	4.50899	0.0851868
MK-1775	ACH-001528	IHH4	-0.120217	0.218436	0.338652
Leflunomide	ACH-000953	SUPT1	3.87128	4.03149	0.160212
Cyclophosphamide	ACH-001368	OACM51	5.98412	5.31825	0.665873
Staurosporine	ACH-000522	UMUC3	-2.74859	-2.28837	0.460221
PD173074	ACH-000828	ZR7530	6.44074	5.6419	0.798846
BIBR-1532	ACH-000024	OPM2	4.18526	4.05771	0.127555
Doramapimod	ACH-000349	HCC1500	3.51772	4.6764	1.15868
Linsitinib	ACH-000425	UACC62	3.72239	4.55776	0.835369
LGK974	ACH-000678	MKN7	5.28063	5.67511	0.39448
MIRA-1	ACH-000505	RKN	6.54544	6.50044	0.0449934
AZD5363	ACH-000857	CAL851	5.17243	3.26414	1.90829
Luminespib	ACH-000169	RD	-2.82059	-2.2855	0.535089
Pyridostatin	ACH-000974	SNGM	4.16425	3.24262	0.92163
Cediranib	ACH-001703	VAL	1.54601	1.40465	0.141363
GSK343	ACH-001193	SKPNDW	1.91174	2.08638	0.174633
Ibrutinib	ACH-000276	HCC38	4.35272	5.34547	0.992752
VE-822	ACH-000138	CFPAC1	3.07367	3.58635	0.512688
AZ960	ACH-000680	SW948	4.42046	3.39017	1.03029
Palbociclib	ACH-000232	U251MG	4.19473	5.94663	1.7519
BIBR-1532	ACH-001402	SW756	6.23858	6.46979	0.23121
MK-1775	ACH-000353	TE15	0.141725	0.0311479	0.110577
LY2109761	ACH-000750	LOXIMVI	5.07594	4.47214	0.603796
Cediranib	ACH-001151	OVCAR5	3.01046	3.33835	0.327889
VX-11e	ACH-000489	SW1116	2.1231	2.0189	0.104204
Cediranib	ACH-000091	OV56	5.81416	4.35441	1.45975
Buparlisib	ACH-001401	SW13	0.260388	0.344233	0.0838457
AZD2014	ACH-000434	NCIH1915	2.03836	1.38608	0.652283
Gefitinib	ACH-000863	DBTRG05MG	5.78064	5.69268	0.0879605
Talazoparib	ACH-000292	NCIH841	5.15164	4.19954	0.952108
MK-1775	ACH-000269	AM38	1.907	-0.00203718	1.90904
EPZ5676	ACH-000482	RERFLCKJ	4.4958	5.26895	0.773151
VE821	ACH-000567	ST486	2.31125	1.9321	0.37915
Wee1 Inhibitor	ACH-000704	OAW42	3.58992	3.86812	0.278196
AZD3759	ACH-000168	NOMO1	2.60043	1.74672	0.853704
Dinaciclib	ACH-000048	TOV112D	-4.10696	-2.96812	1.13884
Pyridostatin	ACH-000749	DMS273	1.90631	2.79183	0.885518
Dihydrorotenone	ACH-000254	SCC15	-0.163643	0.539848	0.703491
Taselisib	ACH-000827	WM793	2.05217	3.02854	0.976367
PFI3	ACH-001820	COLO824	5.52527	4.93726	0.588004
GSK343	ACH-000572	G361	2.56788	2.12081	0.447069
AZD2014	ACH-000290	NCIH209	1.52653	1.62392	0.097398
Linsitinib	ACH-000666	NCIH1355	2.52295	4.2314	1.70846
Buparlisib	ACH-000265	KP4	0.727169	0.923831	0.196661
Temozolomide	ACH-000113	OCIAML2	4.51729	3.56327	0.954017
Entospletinib	ACH-000159	OSRC2	3.4763	4.83687	1.36056
WIKI4	ACH-000963	CCK81	3.29411	3.75426	0.460153
Ulixertinib	ACH-000691	HCC2157	2.55167	3.84208	1.29041
MN-64	ACH-000811	SKOV3	6.64199	6.9334	0.291411
AZD2014	ACH-000191	BHT101	1.744	0.329935	1.41407
Vinblastine	ACH-000139	PANC0327	-2.49829	-1.59708	0.901212
Gallibiscoquinazole	ACH-000556	SIHA	3.05763	2.73432	0.323312
Sorafenib	ACH-000678	MKN7	5.93029	4.33189	1.5984
Epirubicin	ACH-001500	FLO1	-1.31086	-0.700842	0.61002
GSK591	ACH-000674	NUGC4	6.07844	7.05332	0.97488
MG-132	ACH-001638	RCK8	-1.58291	-1.17185	0.411061
SCH772984	ACH-000536	BT20	2.27561	2.5256	0.249994
Sabutoclax	ACH-000981	DND41	-1.28924	-0.642162	0.647082
Podophyllotoxin bromide	ACH-000816	NCIH524	-2.50752	-1.7308	0.776712
EPZ5676	ACH-001399	SW626	6.85157	6.66648	0.18509
I-BRD9	ACH-001861	TGBC1TKB	5.33654	5.10141	0.23513
AMG-319	ACH-000702	L1236	3.41498	3.27641	0.138566
Afatinib	ACH-000792	BFTC909	1.14334	1.5676	0.424258
PLX-4720	ACH-000864	COLO684	4.81274	4.01777	0.794974
Carmustine	ACH-000691	HCC2157	6.03817	6.09266	0.0544813
GSK591	ACH-000147	T47D	4.28321	4.82972	0.546513
Luminespib	ACH-000040	U118MG	-3.35322	-1.21372	2.1395
EPZ004777	ACH-000052	A673	4.16769	4.33414	0.166447
MK-2206	ACH-000178	HS766T	2.96167	3.18408	0.222413
Dinaciclib	ACH-000190	HDMYZ	0.909605	0.126998	0.782607
Paclitaxel	ACH-000822	SKMEL24	-0.621487	-2.42442	1.80293
Dactinomycin	ACH-000447	NCIH2228	-3.80682	-3.46493	0.341888
5-Fluorouracil	ACH-000346	JVM3	0.954816	0.398461	0.556355
CZC24832	ACH-000948	2313287	4.48546	4.88397	0.398507
AZD1332	ACH-000809	KYSE410	4.85916	5.53394	0.67478
Savolitinib	ACH-000888	NCIH1793	3.95547	3.63756	0.317913
Podophyllotoxin bromide	ACH-000350	COLO678	3.08576	3.88396	0.798197
Gemcitabine	ACH-000662	CORL23	2.98984	-0.167012	3.15685
Sapitinib	ACH-000019	MCF7	5.64881	4.70376	0.945045
OF-1	ACH-000716	TT2609C02	7.16872	6.76829	0.400429
Sapitinib	ACH-001819	MFM223	6.05783	5.66111	0.396721
Foretinib	ACH-000894	NCIH1869	1.89251	2.66394	0.771429
Venetoclax	ACH-002067	NOS1	0.814032	1.53105	0.717014
ABT737	ACH-000657	A2780	4.72347	2.90451	1.81896
Trametinib	ACH-000745	MOLP8	-0.449788	-1.81246	1.36267
PFI3	ACH-000414	NCIH1944	6.30061	5.78533	0.515277
EPZ004777	ACH-001496	ESO26	5.3288	5.08519	0.243612
Gefitinib	ACH-000580	C32	4.62317	4.75456	0.131389
Paclitaxel	ACH-000638	NCIH441	1.67956	3.14359	1.46403
LGK974	ACH-000293	KLE	7.21888	5.08737	2.13151
SCH772984	ACH-001549	LU135	4.06001	3.38762	0.672387
Gefitinib	ACH-000817	RPMI8226	2.9167	2.68075	0.235951
PD0325901	ACH-000443	OVKATE	3.02522	2.4602	0.565013
AZ6102	ACH-000545	VMCUB1	2.39776	2.39435	0.00340559
OTX015	ACH-000738	GB1	3.8496	3.94477	0.095173
Topotecan	ACH-000672	IALM	2.1257	3.47178	1.34608
Nelarabine	ACH-000968	COLO792	5.52258	5.6413	0.118713
Acetalax	ACH-000864	COLO684	6.16577	6.1487	0.0170693
Trametinib	ACH-000087	SKES1	2.33621	1.2196	1.11661
YK-4-279	ACH-000221	SNU398	1.62843	1.65839	0.0299552
Obatoclax Mesylate	ACH-000319	MPP89	1.22888	2.04707	0.818185
UMI-77	ACH-000040	U118MG	4.1603	3.00357	1.15673
MIM1	ACH-000788	A2058	3.10696	2.26593	0.841028
Docetaxel	ACH-000644	COLO829	-0.0851787	-1.38535	1.30017
AT13148	ACH-000395	NCIH520	4.324	3.25874	1.06526
Camptothecin	ACH-001626	OSC20	-2.77014	-2.32336	0.446779
VE-822	ACH-000729	NCIH1963	4.08766	4.41637	0.328715
Crizotinib	ACH-000183	L363	1.23112	1.62466	0.393538
XAV939	ACH-000271	SUDHL10	3.55494	3.164	0.390948
Afatinib	ACH-000759	MDAMB175VII	-4.21899	-3.83059	0.3884
Zoledronate	ACH-000617	OVCAR4	4.56572	4.59958	0.0338583
VE821	ACH-000970	SNUC5	2.68017	2.03213	0.648034
Alisertib	ACH-000569	ISTMES1	2.38272	2.46035	0.0776278
Wnt-C59	ACH-001497	ESO51	2.82098	2.7081	0.112887
AZD2014	ACH-000260	SKNAS	4.20382	2.94143	1.26239
GSK1904529A	ACH-000573	MDAMB436	5.0597	4.92596	0.133737
Sorafenib	ACH-000187	CORL311	2.27472	2.19565	0.0790693
AZD4547	ACH-000532	SNU61	4.05149	3.96182	0.0896732
YK-4-279	ACH-000902	CAL148	0.993364	0.567349	0.426015
Entinostat	ACH-000115	VCAP	2.22784	0.769783	1.45806
MK-8776	ACH-000983	KCL22	1.26565	0.346143	0.919508
PFI3	ACH-000717	COLO680N	6.6284	6.4463	0.1821
BIBR-1532	ACH-000647	TE1	5.59528	5.02186	0.573423
Afatinib	ACH-000204	LP1	4.07317	2.23861	1.83456
Vincristine	ACH-001500	FLO1	-4.48635	-4.53061	0.0442602
MK-8776	ACH-000139	PANC0327	2.20275	2.50863	0.305881
Erlotinib	ACH-000579	UACC257	2.87026	3.8156	0.945336
MN-64	ACH-000176	LOUNH91	4.16656	4.69584	0.52928
Acetalax	ACH-000649	786O	6.36833	6.14827	0.22006
Vorinostat	ACH-001341	DOTC24510	2.58684	1.21622	1.37062
Temozolomide	ACH-000702	L1236	4.75915	4.74065	0.0184984
Vinblastine	ACH-000222	ASPC1	2.38509	3.04888	0.663791
Wnt-C59	ACH-000254	SCC15	5.68518	5.19791	0.487269
AZD8186	ACH-000784	KYSE70	5.08319	4.99071	0.0924784
Vinblastine	ACH-000100	RH41	-4.29984	-5.32537	1.02553
PLX-4720	ACH-000792	BFTC909	4.52007	4.14158	0.378489
EPZ004777	ACH-000139	PANC0327	6.20762	5.89293	0.314693
GSK2606414	ACH-000991	SNU81	3.3724	3.63644	0.264036
AZD5363	ACH-000859	HCC1954	1.52948	1.90369	0.374214
AZD4547	ACH-000061	HH	2.61298	2.47983	0.13315
Bortezomib	ACH-000113	OCIAML2	-5.48655	-5.35706	0.129486
MG-132	ACH-002029	SAS	-1.74144	-1.49418	0.247251
Acetalax	ACH-000783	CAMA1	0.15105	1.16712	1.01607
Dasatinib	ACH-000547	HT1197	1.63347	3.3299	1.69644
Gallibiscoquinazole	ACH-000611	SUDHL6	1.48766	1.61278	0.125113
Zoledronate	ACH-000269	AM38	2.40187	3.04064	0.638775
Teniposide	ACH-000790	SHP77	1.37803	1.78346	0.405424
BMS-536924	ACH-000425	UACC62	3.73427	2.99635	0.737923
Gemcitabine	ACH-001193	SKPNDW	-0.55823	-4.27291	3.71468
BIBR-1532	ACH-000940	AN3CA	4.36113	4.49182	0.130689
Ibrutinib	ACH-000091	OV56	6.59967	6.40109	0.198572
Pevonedistat	ACH-000427	NCIN87	3.05627	3.55214	0.495864
Dasatinib	ACH-000874	RS411	1.46914	0.99091	0.478231
Buparlisib	ACH-000380	KMS12BM	-0.400479	-0.255102	0.145377
AZD1332	ACH-000187	CORL311	2.65077	3.25837	0.6076
Obatoclax Mesylate	ACH-000386	KG1	2.25061	1.30155	0.949059
MIRA-1	ACH-000045	MV411	2.82131	2.48918	0.332126
Foretinib	ACH-001526	HUO9	-0.715008	0.0399399	0.754948
Dabrafenib	ACH-000978	EN	6.14996	5.26276	0.887197
Vincristine	ACH-001716	GOTO	-0.395966	-0.938273	0.542307
Vincristine	ACH-000544	OE21	-2.14155	0.344175	2.48572
Cytarabine	ACH-000192	MFE280	4.68622	4.4126	0.27362
LGK974	ACH-000789	NCIH810	2.57811	3.22817	0.650062
OF-1	ACH-000425	UACC62	4.54161	5.13323	0.591615
Acetalax	ACH-000023	PATU8988T	6.54114	5.90545	0.635688
Entinostat	ACH-001498	FARAGE	1.61795	1.62733	0.00937649
Staurosporine	ACH-000932	SNU1	-3.88342	-2.95553	0.927889
VE-822	ACH-000046	ACHN	1.73694	3.03135	1.29442
MIRA-1	ACH-000168	NOMO1	4.42778	4.14526	0.282521
Paclitaxel	ACH-000930	HCC1569	-2.08698	-2.50702	0.420042
AZD4547	ACH-000111	HCC1187	1.30356	1.36918	0.0656239
LGK974	ACH-000832	CAL27	2.60285	3.32388	0.721027
VE821	ACH-000876	MDAMB415	4.91973	4.64751	0.272218
Foretinib	ACH-001861	TGBC1TKB	1.14973	2.41961	1.26988
Trametinib	ACH-000863	DBTRG05MG	0.645866	0.472149	0.173717
Osimertinib	ACH-000607	KYM1	0.785158	0.946323	0.161165
AZD1208	ACH-000052	A673	5.09586	4.47089	0.624976
EPZ004777	ACH-000535	BXPC3	5.29048	5.32427	0.0337896
AZ960	ACH-000963	CCK81	3.35947	1.15046	2.20901
LJI308	ACH-000374	HCC1143	5.0864	5.46586	0.379459
BMS-345541	ACH-000148	HS578T	3.29428	3.26252	0.0317636
AZD3759	ACH-000848	JHH7	4.18392	3.9839	0.200024
Mitoxantrone	ACH-000611	SUDHL6	0.0627856	-1.24953	1.31232
WEHI-539	ACH-000472	HSC2	3.48446	3.60311	0.118649
Foretinib	ACH-000430	TYKNU	2.98985	1.59208	1.39777
GNE-317	ACH-000767	NCIH526	2.61719	2.56531	0.0518796
NVP-ADW742	ACH-001345	GP5D	2.4507	2.89294	0.442247
OTX015	ACH-000364	U2OS	2.48578	1.63226	0.853515
Vinblastine	ACH-000245	BL41	-6.41829	-6.84362	0.425336
GSK2578215A	ACH-001190	SKMEL2	3.46584	4.4976	1.03177
AT13148	ACH-000117	EFM192A	3.44363	4.72995	1.28632
Ruxolitinib	ACH-000756	GI1	4.94906	4.62547	0.323591
RVX-208	ACH-000223	HCC1937	5.80895	5.35873	0.450228
Entospletinib	ACH-000974	SNGM	3.6217	3.08746	0.534242
AZD5363	ACH-001497	ESO51	4.72428	4.72284	0.00143263
EPZ5676	ACH-002029	SAS	5.25602	4.73544	0.520583
PD0325901	ACH-000555	A498	1.83816	1.8979	0.0597415
Dactolisib	ACH-000189	RCC10RGB	-0.519685	-0.239764	0.279922
Entospletinib	ACH-000249	CL11	4.93158	5.83993	0.908354
Uprosertib	ACH-000009	C2BBE1	4.28831	3.09917	1.18914
VE-822	ACH-000789	NCIH810	3.32172	3.92092	0.599204
Vinorelbine	ACH-000048	TOV112D	-4.40317	-4.58029	0.177124
Pyridostatin	ACH-001106	KOPN8	2.11415	2.3229	0.20875
Vinorelbine	ACH-000522	UMUC3	-3.15458	-3.2109	0.0563186
MIRA-1	ACH-000738	GB1	3.68599	6.52225	2.83625
VE-822	ACH-000878	HCC15	4.85976	5.02785	0.168095
Fludarabine	ACH-000137	8MGBA	5.40276	5.16293	0.239834
Linsitinib	ACH-001496	ESO26	3.99132	4.15298	0.161659
MK-2206	ACH-000556	SIHA	3.76535	4.15837	0.393016
Temozolomide	ACH-000574	FUOV1	7.17017	7.33264	0.162471
Ulixertinib	ACH-001193	SKPNDW	3.94542	3.19596	0.74946
VX-11e	ACH-000605	TE6	3.46173	3.03981	0.421924
Pyridostatin	ACH-000081	GDM1	5.30032	2.27746	3.02286
Entinostat	ACH-000981	DND41	1.23965	0.817271	0.422379
Vinblastine	ACH-000276	HCC38	-0.541191	-3.13069	2.5895
Ruxolitinib	ACH-000625	HEP3B217	3.45213	3.13518	0.316949
GSK2606414	ACH-000869	NCIH1568	3.57662	4.55003	0.973405
PCI-34051	ACH-000927	BT474	6.28877	5.92644	0.362327
Vinorelbine	ACH-000998	CW2	-2.43216	-2.21925	0.21291
AZ6102	ACH-000798	CL40	1.96935	1.98933	0.0199802
MK-1775	ACH-000849	MDAMB468	1.32826	0.183666	1.14459
Fludarabine	ACH-000232	U251MG	5.91194	6.39397	0.48203
Ulixertinib	ACH-001526	HUO9	3.22607	2.83111	0.394958
NVP-ADW742	ACH-000227	KPNYN	1.34209	2.34036	0.998277
Gefitinib	ACH-000304	WM115	4.1832	3.84602	0.337183
GSK591	ACH-000090	PC3	5.48216	6.38297	0.900807
AZD4547	ACH-000478	SNU387	4.19176	3.88021	0.311557
AZD5438	ACH-000697	A3KAW	0.0449795	0.00884365	0.0361359
Pictilisib	ACH-000822	SKMEL24	2.02414	1.90314	0.121005
Oxaliplatin	ACH-000573	MDAMB436	5.15221	4.73033	0.421881
Fludarabine	ACH-000245	BL41	2.77549	2.56072	0.214766
Wnt-C59	ACH-000470	SW1463	5.39328	5.05939	0.333895
SCH772984	ACH-000733	NCIH1838	6.00199	4.68495	1.31704
Pyridostatin	ACH-000981	DND41	1.77195	2.62594	0.853984
Docetaxel	ACH-000055	D283MED	-6.14083	-5.80575	0.335079
Vincristine	ACH-000555	A498	1.58426	2.91196	1.3277
Olaparib	ACH-000372	P12ICHIKAWA	3.01054	2.46857	0.54197
ML323	ACH-000950	LOVO	4.89835	4.4141	0.484251
Taselisib	ACH-000948	2313287	-0.320857	0.0429161	0.363773
5-Fluorouracil	ACH-000451	NCIH2085	6.86251	6.08091	0.781605
LCL161	ACH-000788	A2058	4.52995	3.86391	0.666041
Daporinad	ACH-001578	NCCIT	-5.96463	-6.51163	0.54699
I-BET-762	ACH-000304	WM115	2.71175	3.42332	0.711569
PCI-34051	ACH-000347	QGP1	4.28571	5.65208	1.36637
Sinularin	ACH-000104	LOUCY	2.32278	2.65942	0.336641
Cediranib	ACH-002045	HO1U1	1.3585	1.12224	0.236262
Vorinostat	ACH-000303	SNU5	1.63822	2.03109	0.392866
MG-132	ACH-000379	NCIH1781	-1.59195	-1.2691	0.322849
Olaparib	ACH-000070	697	0.330962	0.327242	0.00371993
Zoledronate	ACH-000660	SUDHL5	2.02225	2.25218	0.229933
Linsitinib	ACH-000832	CAL27	4.3942	3.32542	1.06878
Oxaliplatin	ACH-000759	MDAMB175VII	4.63935	5.40271	0.763354
MIM1	ACH-000987	MEWO	5.32304	5.00588	0.317166
Irinotecan	ACH-000192	MFE280	4.87782	4.18431	0.693505
AZD3759	ACH-001443	ASH3	2.5285	2.86937	0.340874
AMG-319	ACH-000363	SKMM2	4.52797	5.12794	0.599977
Foretinib	ACH-000348	RPMI7951	0.601364	0.428039	0.173325
Erlotinib	ACH-000892	NCIH1563	2.32002	2.26426	0.0557597
Savolitinib	ACH-000137	8MGBA	1.31692	1.77383	0.456904
Vinblastine	ACH-000008	A101D	-3.97977	-4.53049	0.550714
Irinotecan	ACH-000311	NCIH2122	2.0741	1.16577	0.908332
Temozolomide	ACH-000621	MDAMB157	7.04912	6.41762	0.631497
Nilotinib	ACH-000441	SH4	2.38509	2.16462	0.220462
PF-4708671	ACH-000828	ZR7530	3.20714	4.41138	1.20423
Luminespib	ACH-000879	MFE296	-0.204397	0.95323	1.15763
Selumetinib	ACH-000190	HDMYZ	6.63491	4.98466	1.65024
Vorinostat	ACH-000725	HCC202	1.00446	1.45786	0.453394
MK-8776	ACH-000343	NCIH522	4.61849	4.83446	0.215974
VX-11e	ACH-000587	NCIH1975	2.85574	1.86005	0.995687
Foretinib	ACH-000568	UACC812	2.19016	1.95557	0.234586
Talazoparib	ACH-000966	IGROV1	0.771436	1.6139	0.84246
Ulixertinib	ACH-000104	LOUCY	3.03782	2.25944	0.778386
AZD5991	ACH-000605	TE6	4.86294	3.6852	1.17774
EPZ5676	ACH-001190	SKMEL2	4.92838	4.78455	0.143828
I-BRD9	ACH-000169	RD	5.04059	4.51048	0.530114
PRIMA-1MET	ACH-001360	MS751	6.11206	5.66035	0.451716
Pevonedistat	ACH-000396	J82	4.84248	3.81158	1.0309
GSK1904529A	ACH-000358	NCIH69	2.54795	3.94984	1.40188
NVP-ADW742	ACH-002045	HO1U1	1.80252	1.51481	0.287711
Vincristine	ACH-000002	HL60	-4.64672	-4.88202	0.235302
Podophyllotoxin bromide	ACH-000852	NCIH1435	1.48973	3.53123	2.04151
AZD8186	ACH-000624	HCC1806	2.38775	2.87771	0.48996
Staurosporine	ACH-000962	OC314	-3.68434	-3.52343	0.160904
Trametinib	ACH-000260	SKNAS	-1.93545	-2.21996	0.284512
Entinostat	ACH-000138	CFPAC1	2.69668	3.13394	0.437255
Tamoxifen	ACH-000934	MDAMB361	3.196	3.47691	0.280912
GSK343	ACH-000236	SW1417	5.62209	4.67465	0.94743
PCI-34051	ACH-001655	SKN	5.0208	3.90527	1.11553
Podophyllotoxin bromide	ACH-000233	DEL	-3.11292	-3.3426	0.229672
MIRA-1	ACH-000894	NCIH1869	5.15645	6.31876	1.16231
Oxaliplatin	ACH-000489	SW1116	3.73624	5.82632	2.09008
BMS-345541	ACH-000142	CAL29	3.48586	3.34213	0.143734
Afatinib	ACH-000768	MDAMB231	1.67817	1.37736	0.300806
AZ960	ACH-000263	KASUMI1	0.115528	-0.932212	1.04774
MK-1775	ACH-000348	RPMI7951	-0.502219	-0.406723	0.095496
Doramapimod	ACH-000876	MDAMB415	3.7788	4.08438	0.305583
Alpelisib	ACH-000348	RPMI7951	3.21641	2.92353	0.292888
OF-1	ACH-001528	IHH4	5.05049	3.17986	1.87063
AZD5153	ACH-000532	SNU61	2.06682	2.50213	0.435304
Fulvestrant	ACH-000103	CAOV4	3.38552	2.95531	0.430212
EPZ004777	ACH-000611	SUDHL6	3.3388	3.26144	0.0773623
ABT737	ACH-000823	KYSE140	3.77076	2.71134	1.05941
Mitoxantrone	ACH-000680	SW948	3.00204	1.96878	1.03325
Carmustine	ACH-000169	RD	6.1867	5.91536	0.271338
Taselisib	ACH-000233	DEL	2.96922	2.48839	0.480833
VX-11e	ACH-000238	SCC4	3.123	3.11851	0.00448465
Ruxolitinib	ACH-000939	SKUT1	5.17575	4.59507	0.580679
Palbociclib	ACH-000843	HARA	1.79331	2.68048	0.887171
Epirubicin	ACH-001861	TGBC1TKB	1.24789	0.5974	0.650489
GNE-317	ACH-000547	HT1197	0.00357046	0.00283222	0.00073824
Erlotinib	ACH-000162	GA10	1.19188	1.50128	0.309397
ABT737	ACH-000832	CAL27	1.87801	2.63102	0.753017
MIM1	ACH-000565	RCM1	3.57498	4.37383	0.798846
PRIMA-1MET	ACH-002059	P30OHK	2.38712	2.62963	0.242508
Docetaxel	ACH-000254	SCC15	-4.16723	-4.7246	0.557368
Venetoclax	ACH-000002	HL60	-4.54573	-2.47863	2.0671
Nelarabine	ACH-000601	MIAPACA2	5.83868	5.77176	0.0669196
GSK2606414	ACH-000298	NCIH2029	3.84605	4.47678	0.630735
Dabrafenib	ACH-000243	DANG	4.27253	3.94625	0.326281
Pyridostatin	ACH-001332	BICR78	3.73726	4.32078	0.583516
AZD3759	ACH-000052	A673	2.21606	2.34524	0.129185
Foretinib	ACH-001528	IHH4	0.827531	1.20319	0.375659
I-BET-762	ACH-000650	IGR37	2.84039	3.08271	0.242319
Dihydrorotenone	ACH-000363	SKMM2	-3.08051	-2.94431	0.1362
I-BET-762	ACH-001332	BICR78	3.8515	5.17345	1.32195
GSK2578215A	ACH-000969	KM12	5.43903	4.29356	1.14547
Cyclophosphamide	ACH-000556	SIHA	5.56535	5.38585	0.179504
Buparlisib	ACH-000823	KYSE140	1.14728	0.921191	0.226086
AZD5438	ACH-000681	A549	1.39001	1.67024	0.280235
LCL161	ACH-000264	CALU6	5.58191	5.10543	0.476484
MG-132	ACH-000787	LXF289	-1.91279	-1.17566	0.737127
AZD5582	ACH-000968	COLO792	2.46445	2.1303	0.334144
Vinorelbine	ACH-000081	GDM1	-4.20522	-4.33493	0.129701
Nelarabine	ACH-001016	BECKER	6.59584	5.96175	0.63409
AZD1332	ACH-000586	NCIH1876	1.19964	3.41226	2.21262
P22077	ACH-000802	BFTC905	2.45019	3.86481	1.41462
Gefitinib	ACH-000648	NCIH28	5.21074	3.21672	1.99402
Luminespib	ACH-000155	SW1990	-2.73127	0.773299	3.50457
Zoledronate	ACH-000580	C32	5.11192	4.98985	0.122076
VX-11e	ACH-000938	NALM6	1.95096	1.81879	0.132177
Savolitinib	ACH-000766	NCIH1648	2.51605	2.71222	0.196167
PD0325901	ACH-000963	CCK81	-0.674684	-0.252467	0.422217
BMS-536924	ACH-000644	COLO829	3.22652	3.40295	0.17643
Lapatinib	ACH-000749	DMS273	2.10817	2.46025	0.352083
Tamoxifen	ACH-000176	LOUNH91	5.22662	3.28241	1.94422
Nelarabine	ACH-000002	HL60	5.16822	5.18898	0.0207684
Ibrutinib	ACH-001526	HUO9	3.99357	3.952	0.0415679
Pevonedistat	ACH-000364	U2OS	1.15329	0.653908	0.499378
Vorinostat	ACH-000670	SBC5	0.580137	1.60793	1.02779
EPZ004777	ACH-000510	NCIH1299	5.1507	5.08546	0.0652437
Ipatasertib	ACH-001443	ASH3	3.53589	3.52817	0.00771961
Acetalax	ACH-000892	NCIH1563	7.14408	6.89657	0.247515
GSK2606414	ACH-000449	MESSA	2.65409	3.1849	0.530809
Wnt-C59	ACH-001702	VAESBJ	5.95846	5.35893	0.599533
ABT737	ACH-000074	KU812	0.819302	0.700241	0.11906
PD0325901	ACH-000976	HUCCT1	-1.43272	-0.953823	0.478898
5-Fluorouracil	ACH-000775	NCIH727	7.35457	5.79099	1.56357
Osimertinib	ACH-000536	BT20	2.44442	1.73046	0.713963
CZC24832	ACH-000391	MHHES1	4.84625	5.2908	0.444553
Acetalax	ACH-000417	PANC0813	6.48323	4.62529	1.85794
AZD8186	ACH-000667	HCC44	1.81829	2.82117	1.00288
Epirubicin	ACH-000794	BICR22	-1.87211	-2.38808	0.515969
IWP-2	ACH-000042	PANC0203	4.49918	3.20234	1.29684
GSK2578215A	ACH-000766	NCIH1648	5.48653	4.96294	0.52359
IWP-2	ACH-000448	NCIH1666	4.57294	3.99443	0.578506
LCL161	ACH-000794	BICR22	3.39539	4.38897	0.993581
GSK2578215A	ACH-000441	SH4	4.76216	4.65791	0.104244
OTX015	ACH-000295	EM2	-0.462385	-0.260812	0.201572
AZD1332	ACH-000970	SNUC5	4.30197	3.87206	0.429913
RVX-208	ACH-000288	BT549	3.63249	4.62708	0.994591
Selumetinib	ACH-000879	MFE296	5.06042	6.89493	1.8345
VE821	ACH-000021	NCIH1693	5.35812	6.62687	1.26875
Luminespib	ACH-000020	MHHCALL2	-1.74036	-2.01651	0.276147
Epirubicin	ACH-000104	LOUCY	-1.56719	-1.28918	0.278005
PF-4708671	ACH-000288	BT549	4.16421	4.62361	0.459401
SCH772984	ACH-000384	SW780	2.64199	1.77785	0.864146
AZD1332	ACH-000001	NIHOVCAR3	4.48627	4.56339	0.0771242
XAV939	ACH-000091	OV56	2.4754	4.1465	1.6711
Pevonedistat	ACH-000545	VMCUB1	-1.78227	-1.51171	0.270565
Teniposide	ACH-000756	GI1	0.0702614	-0.270707	0.340969
Pictilisib	ACH-000841	NCIH2087	2.95944	2.72956	0.22988
VE821	ACH-000945	NCIH650	5.3073	5.65423	0.346934
Teniposide	ACH-000663	OVTOKO	1.92318	1.47539	0.447782
AZD5582	ACH-000911	NUGC3	2.48563	0.312252	2.17338
WIKI4	ACH-000980	NCIH1155	3.3991	2.76083	0.638268
Olaparib	ACH-000788	A2058	2.30046	2.28105	0.0194109
Zoledronate	ACH-001190	SKMEL2	3.30914	3.13011	0.179033
Elephantin	ACH-000950	LOVO	3.46424	3.65458	0.190338
5-Fluorouracil	ACH-000271	SUDHL10	3.32388	3.09209	0.23179
Navitoclax	ACH-000809	KYSE410	3.74805	4.91583	1.16779
Staurosporine	ACH-000775	NCIH727	-3.03784	-1.24591	1.79193
Sorafenib	ACH-000766	NCIH1648	1.25393	2.21851	0.964582
ABT737	ACH-000427	NCIN87	1.75836	2.80414	1.04578
P22077	ACH-001106	KOPN8	1.87852	1.9191	0.0405882
XAV939	ACH-000656	SUDHL8	2.77665	3.26341	0.486759
PRIMA-1MET	ACH-000254	SCC15	7.05653	7.03127	0.0252626
Lapatinib	ACH-000408	TE5	3.14586	4.87847	1.73261
ABT737	ACH-000888	NCIH1793	4.17743	3.20543	0.972001
Vincristine	ACH-000042	PANC0203	-0.269448	-0.609225	0.339778
PRIMA-1MET	ACH-000969	KM12	6.38642	5.0405	1.34592
Afuresertib	ACH-000201	A204	1.81087	2.28434	0.473464
Oxaliplatin	ACH-000858	KNS62	3.80064	4.1417	0.341063
Trametinib	ACH-000680	SW948	-2.6165	-2.45872	0.157783
RVX-208	ACH-001333	C33A	5.38852	5.07503	0.313487
LCL161	ACH-000873	KYSE270	5.24066	4.80414	0.436526
MN-64	ACH-000114	SU8686	7.49567	6.49431	1.00136
LCL161	ACH-001702	VAESBJ	6.32476	5.53312	0.791632
AZD5991	ACH-000311	NCIH2122	1.40052	0.97915	0.421365
MK-8776	ACH-000429	A704	1.96931	2.24733	0.278027
MN-64	ACH-000927	BT474	3.72861	6.43675	2.70814
Selumetinib	ACH-000828	ZR7530	6.70959	7.64046	0.93087
AT13148	ACH-000355	NCIH82	1.92146	2.75422	0.832764
MG-132	ACH-000617	OVCAR4	-1.56221	-1.22747	0.334745
Entinostat	ACH-000298	NCIH2029	1.66339	1.90959	0.246199
Pevonedistat	ACH-000953	SUPT1	-0.98067	-0.556988	0.423682
ZM447439	ACH-000349	HCC1500	3.62697	3.56229	0.0646769
Wnt-C59	ACH-000212	CAL120	6.73404	6.51944	0.214605
Cediranib	ACH-000103	CAOV4	0.832354	0.399473	0.432881
Niraparib	ACH-000392	CALU3	4.91411	5.45783	0.543721
Dactolisib	ACH-000724	HT1376	1.82715	0.947126	0.880025
Foretinib	ACH-000859	HCC1954	1.84063	2.11148	0.270846
Teniposide	ACH-000105	ALLSIL	-1.77081	-2.74531	0.9745
AZD4547	ACH-000800	NCIH446	-0.153243	0.362219	0.515462
AZD2014	ACH-000752	NCIH196	4.00055	3.9279	0.0726493
Dasatinib	ACH-000657	A2780	3.39693	-0.178812	3.57574
Sepantronium bromide	ACH-000117	EFM192A	-3.96304	-4.22809	0.265048
Olaparib	ACH-000168	NOMO1	3.79767	3.00545	0.792222
Ulixertinib	ACH-000585	EPLC272H	2.56171	2.4775	0.0842017
Uprosertib	ACH-000149	SKNSH	2.23204	2.3036	0.0715526
PD0325901	ACH-000159	OSRC2	1.4484	2.49183	1.04343
Lapatinib	ACH-000288	BT549	2.7931	2.89676	0.103665
VX-11e	ACH-000648	NCIH28	5.49119	3.75486	1.73634
Dabrafenib	ACH-000227	KPNYN	5.36591	4.4479	0.91801
RVX-208	ACH-000832	CAL27	5.06967	4.78993	0.279742
Gemcitabine	ACH-000815	KMH2	-2.31975	-1.44195	0.877801
MIRA-1	ACH-000711	JIMT1	5.58048	5.5012	0.0792736
Ipatasertib	ACH-000470	SW1463	4.23452	4.59838	0.36386
Niraparib	ACH-000873	KYSE270	5.25826	3.91307	1.34518
MIM1	ACH-000944	NAMALWA	3.37681	3.17316	0.203656
XAV939	ACH-000935	MDST8	4.5214	4.97439	0.452988
Pyridostatin	ACH-000305	ECGI10	2.1816	2.69459	0.512988
AMG-319	ACH-001861	TGBC1TKB	5.49866	5.69451	0.19585
AZD8186	ACH-000883	SW1783	1.54539	2.3351	0.789713
IWP-2	ACH-000935	MDST8	3.05411	2.54105	0.513059
Olaparib	ACH-000403	NCIH747	5.61921	5.28151	0.337694
Pevonedistat	ACH-000414	NCIH1944	1.69825	1.28213	0.416117
OF-1	ACH-000343	NCIH522	4.50239	3.17423	1.32816
AZD3759	ACH-000257	CORL279	2.55265	2.70424	0.151582
Mitoxantrone	ACH-000950	LOVO	1.85926	0.0478836	1.81138
AZD8186	ACH-000916	NCIH1573	4.05739	3.86524	0.192152
AZD4547	ACH-000221	SNU398	2.23781	1.83188	0.405937
EPZ004777	ACH-000878	HCC15	5.77267	5.47775	0.294918
BIBR-1532	ACH-000596	LCLC97TM1	5.22309	4.92636	0.296736
Podophyllotoxin bromide	ACH-000616	HS746T	0.35039	0.720583	0.370193
AZD4547	ACH-000893	NCIH1651	3.79452	2.70083	1.09369
Alisertib	ACH-000190	HDMYZ	5.82509	4.31422	1.51088
Rapamycin	ACH-000770	P31FUJ	-2.35883	-3.06544	0.706605
YK-4-279	ACH-000191	BHT101	2.42953	2.3103	0.119232
Wee1 Inhibitor	ACH-000573	MDAMB436	2.06951	3.30633	1.23682
Tamoxifen	ACH-000962	OC314	3.59289	3.12421	0.468681
Temozolomide	ACH-000020	MHHCALL2	4.38878	4.44501	0.0562298
MK-1775	ACH-000724	HT1376	1.25199	1.43924	0.187244
Irinotecan	ACH-000350	COLO678	8.21498	7.58452	0.63046
Cytarabine	ACH-000973	639V	2.62541	1.25509	1.37032
Telomerase Inhibitor IX	ACH-000894	NCIH1869	0.0246883	1.35897	1.33428
Buparlisib	ACH-000696	OVCAR8	0.772275	0.782902	0.010628
AT13148	ACH-000372	P12ICHIKAWA	0.982437	2.03916	1.05673
Erlotinib	ACH-000793	KATOIII	3.75704	4.02276	0.265723
Pictilisib	ACH-000547	HT1197	1.61524	1.1364	0.478846
Sepantronium bromide	ACH-000556	SIHA	-3.90189	-4.966	1.06411
BMS-345541	ACH-000303	SNU5	2.82414	2.46662	0.357521
Bortezomib	ACH-000391	MHHES1	-3.54851	-3.99275	0.444238
AZD2014	ACH-000882	IGR1	2.38139	2.60021	0.218821
Gefitinib	ACH-000876	MDAMB415	2.5996	2.81928	0.219679
Sinularin	ACH-000930	HCC1569	2.75614	3.34358	0.58744
MIRA-1	ACH-000189	RCC10RGB	6.76952	6.73548	0.0340378
GSK343	ACH-000547	HT1197	3.504	2.8535	0.650493
Vinblastine	ACH-000105	ALLSIL	-6.72793	-5.95223	0.775705
AZD5363	ACH-000890	SW1271	4.56458	5.11495	0.550372
AZD5991	ACH-000227	KPNYN	6.26105	4.51231	1.74874
UMI-77	ACH-000483	SNU182	2.9147	3.79892	0.884225
Taselisib	ACH-001333	C33A	2.34504	2.01578	0.329264
PD173074	ACH-000781	NCIH2023	3.58157	4.87579	1.29422
LGK974	ACH-000437	SW1088	4.32107	5.00724	0.686165
CZC24832	ACH-000478	SNU387	5.25075	4.94357	0.307181
VX-11e	ACH-000070	697	1.80285	1.85504	0.0521984
Dihydrorotenone	ACH-000332	YAPC	1.35201	0.0220794	1.32993
Cyclophosphamide	ACH-000827	WM793	4.20858	5.10122	0.892638
Uprosertib	ACH-001274	SW982	2.86693	1.96284	0.904087
Trametinib	ACH-000966	IGROV1	-3.15891	-2.83466	0.32425
PD173074	ACH-000770	P31FUJ	3.04869	2.25228	0.796413
Wee1 Inhibitor	ACH-000825	HOP92	4.07723	4.02089	0.056339
GSK2578215A	ACH-000573	MDAMB436	4.72248	5.68465	0.962171
Podophyllotoxin bromide	ACH-000948	2313287	-1.33377	-1.24059	0.0931734
LJI308	ACH-000747	NCIH1703	4.87962	5.06375	0.184135
MK-8776	ACH-000293	KLE	5.0913	5.23279	0.141488
MIM1	ACH-000980	NCIH1155	3.08563	2.87035	0.215281
Uprosertib	ACH-000322	HT144	-0.146509	1.3879	1.53441
Ibrutinib	ACH-000963	CCK81	1.76358	2.10687	0.343285
XAV939	ACH-000847	HGC27	4.73268	4.08446	0.648224
Elephantin	ACH-000373	SKM1	2.47083	1.75799	0.712839
Vincristine	ACH-000827	WM793	-2.05457	-2.59438	0.539806
Elephantin	ACH-001642	SCC3	1.14738	1.67591	0.528532
Erlotinib	ACH-000514	NCIH1092	2.57332	3.27694	0.70362
Pevonedistat	ACH-000040	U118MG	-0.0717487	0.633337	0.705086
GSK343	ACH-000880	AGS	0.947264	1.91079	0.963525
Pictilisib	ACH-000674	NUGC4	3.54386	3.95856	0.414692
GSK2606414	ACH-000784	KYSE70	4.69991	5.14471	0.444797
Vorinostat	ACH-001307	8505C	1.99623	1.78855	0.20768
Tamoxifen	ACH-000489	SW1116	5.0146	4.14265	0.871957
AZD8186	ACH-000684	KMRC1	0.142248	2.23895	2.0967
LGK974	ACH-000452	TE8	4.87504	3.70261	1.17243
Erlotinib	ACH-000637	KYSE520	-0.124972	0.539479	0.664451
MIM1	ACH-000267	HDLM2	2.32672	2.92056	0.593839
Gemcitabine	ACH-000805	COLO679	-3.70603	-0.568796	3.13723
Foretinib	ACH-000361	SKHEP1	1.5245	1.57573	0.0512239
AMG-319	ACH-000587	NCIH1975	5.62188	5.06867	0.553213
GNE-317	ACH-000319	MPP89	1.11328	1.32804	0.214757
Temozolomide	ACH-000227	KPNYN	6.6937	5.18108	1.51262
Dactolisib	ACH-000900	NCIH23	-0.572839	-0.0595067	0.513333
OF-1	ACH-000301	LAMA84	3.58256	3.62828	0.0457219
AZD1208	ACH-000656	SUDHL8	4.22986	3.06727	1.16259
I-BRD9	ACH-001638	RCK8	3.50338	3.64467	0.141294
Taselisib	ACH-000021	NCIH1693	5.74418	3.64719	2.097
Tamoxifen	ACH-000019	MCF7	2.87419	4.1677	1.29351
XAV939	ACH-000263	KASUMI1	3.66275	3.28636	0.37639
Dasatinib	ACH-000916	NCIH1573	3.31211	1.97519	1.33692
Lapatinib	ACH-000019	MCF7	2.45329	4.52852	2.07522
Niraparib	ACH-000722	SNUC1	5.73102	5.57469	0.156333
AZD1208	ACH-000866	NCIH1048	5.05202	4.62154	0.430482
EPZ5676	ACH-000384	SW780	6.30194	5.76955	0.532394
Luminespib	ACH-000838	AMO1	-5.00656	-4.66534	0.341224
Docetaxel	ACH-000969	KM12	-5.50412	-5.74956	0.245433
GSK343	ACH-000974	SNGM	2.43849	2.43326	0.0052294
OTX015	ACH-000869	NCIH1568	4.79309	4.72591	0.0671805
MG-132	ACH-000408	TE5	-1.6938	-1.27426	0.419541
5-Fluorouracil	ACH-000554	UACC893	5.64478	5.61454	0.0302442
Entinostat	ACH-000384	SW780	2.63757	2.45394	0.183627
MN-64	ACH-000786	DAUDI	4.34804	3.71899	0.629052
Dabrafenib	ACH-000222	ASPC1	5.95598	7.42118	1.4652
Teniposide	ACH-000970	SNUC5	0.643763	-0.439318	1.08308
VE821	ACH-000157	A4FUK	2.10529	1.09277	1.01252
MK-8776	ACH-000653	JJN3	1.80754	2.06797	0.260434
AZD8186	ACH-000053	KARPAS299	3.99121	3.08174	0.909473
Ruxolitinib	ACH-000565	RCM1	5.43404	6.00049	0.566455
Dinaciclib	ACH-000792	BFTC909	-2.09288	-2.70889	0.616008
Crizotinib	ACH-000917	TE4	3.4526	3.19357	0.259029
LCL161	ACH-000427	NCIN87	5.88081	4.89674	0.984065
Pictilisib	ACH-000012	HCC827	1.57234	2.4124	0.840065
Pictilisib	ACH-000978	EN	1.57357	1.19764	0.375929
Wnt-C59	ACH-000169	RD	4.83518	4.79482	0.0403602
Palbociclib	ACH-000859	HCC1954	4.88777	4.88931	0.00154144
UMI-77	ACH-000655	SF268	3.64509	2.77477	0.870322
Cediranib	ACH-000920	CMLT1	0.423607	1.16151	0.737905
Niraparib	ACH-000304	WM115	4.43953	5.54951	1.10998
Sinularin	ACH-000441	SH4	4.18891	4.31799	0.129082
AZD4547	ACH-000879	MFE296	2.28428	2.40141	0.117127
BMS-345541	ACH-000823	KYSE140	2.48666	2.0395	0.447161
AZD1208	ACH-000361	SKHEP1	4.98279	4.99899	0.0161959
Topotecan	ACH-000271	SUDHL10	-0.797013	-0.923377	0.126364
Ipatasertib	ACH-000075	U87MG	3.27553	3.73259	0.457061
Luminespib	ACH-000999	SNU1040	0.165037	-0.405532	0.57057
VE821	ACH-000858	KNS62	4.87004	4.58936	0.280673
RO-3306	ACH-000111	HCC1187	5.92094	3.97822	1.94272
Acetalax	ACH-000187	CORL311	5.53667	3.22339	2.31329
AZD5363	ACH-000935	MDST8	1.97686	1.61722	0.359636
AZD5363	ACH-000790	SHP77	3.20927	2.90277	0.306498
Trametinib	ACH-000429	A704	0.931764	0.422665	0.509098
Cytarabine	ACH-000770	P31FUJ	1.15806	-0.947196	2.10525
OF-1	ACH-000879	MFE296	1.58162	1.63476	0.0531396
LY2109761	ACH-000024	OPM2	4.19866	4.02039	0.178267
Gemcitabine	ACH-000978	EN	4.46769	4.04191	0.425787
ML323	ACH-000048	TOV112D	3.75711	3.61925	0.137864
GSK2606414	ACH-000535	BXPC3	2.59454	3.64794	1.0534
PRIMA-1MET	ACH-000767	NCIH526	6.00829	3.84836	2.15993
Cediranib	ACH-000054	HT1080	2.3049	3.1315	0.826598
Afatinib	ACH-000843	HARA	0.600643	0.640652	0.0400088
Pictilisib	ACH-001321	TT	4.20546	3.65814	0.547322
Savolitinib	ACH-000270	HPAC	3.93014	1.98091	1.94923
Nelarabine	ACH-000276	HCC38	6.62814	6.12676	0.501375
Erlotinib	ACH-000243	DANG	2.2769	1.96205	0.314854
Obatoclax Mesylate	ACH-000243	DANG	1.41508	1.57808	0.163001
Pictilisib	ACH-000965	RL952	2.19348	2.43901	0.245534
Sapitinib	ACH-000221	SNU398	4.9579	4.18065	0.777251
Gallibiscoquinazole	ACH-000680	SW948	2.50582	2.64611	0.140291
AZD7762	ACH-000291	OV90	1.61825	1.06353	0.55472
Dasatinib	ACH-000724	HT1376	4.66028	1.91189	2.74839
Dactinomycin	ACH-000825	HOP92	-3.3127	-3.52461	0.211902
NVP-ADW742	ACH-000254	SCC15	3.15233	3.23581	0.083473
Sabutoclax	ACH-000998	CW2	0.392491	0.0881366	0.304354
MN-64	ACH-000607	KYM1	3.19838	3.03073	0.167652
AMG-319	ACH-000326	JURLMK1	4.19464	2.73879	1.45586
BMS-536924	ACH-000866	NCIH1048	2.94223	2.51524	0.426985
Irinotecan	ACH-000137	8MGBA	0.700585	0.75681	0.0562248
Sapitinib	ACH-000892	NCIH1563	3.53208	3.57301	0.0409269
AGI-6780	ACH-001626	OSC20	5.15888	5.37549	0.216615
Sepantronium bromide	ACH-000183	L363	-5.68484	-4.04444	1.6404
Fludarabine	ACH-000451	NCIH2085	5.24171	5.51218	0.270461
GSK343	ACH-000007	LS513	2.99091	2.61461	0.376304
AZD7762	ACH-000965	RL952	0.44214	-0.332042	0.774182
VE-822	ACH-000654	RAJI	0.97694	0.583788	0.393152
Docetaxel	ACH-000242	RT4	-4.36863	-4.61406	0.245431
Dactolisib	ACH-000611	SUDHL6	-3.97838	-3.40568	0.5727
Palbociclib	ACH-000759	MDAMB175VII	4.73158	4.75585	0.0242693
VE-822	ACH-000794	BICR22	2.00192	2.4178	0.415884
Pyridostatin	ACH-001321	TT	4.61402	5.24317	0.629153
Linsitinib	ACH-000100	RH41	0.43804	0.576802	0.138762
IWP-2	ACH-000997	HCT15	3.37023	2.23632	1.13391
OTX015	ACH-000192	MFE280	4.12454	3.43386	0.690676
Gemcitabine	ACH-000562	HCC78	-4.4997	-2.41479	2.08491
Carmustine	ACH-000881	MELJUSO	5.95825	6.93404	0.975788
AZD7762	ACH-000917	TE4	-0.181262	0.0263055	0.207567
Podophyllotoxin bromide	ACH-000478	SNU387	-0.951305	-0.846465	0.10484
WIKI4	ACH-000121	NCIH2405	3.59707	4.55105	0.953983
UMI-77	ACH-000320	PSN1	1.98245	1.51878	0.463671
AZ6102	ACH-000754	L428	2.66223	2.4235	0.238727
Navitoclax	ACH-000116	OAW28	-0.578024	0.140241	0.718265
Telomerase Inhibitor IX	ACH-000843	HARA	-0.4987	-0.438939	0.059761
5-Fluorouracil	ACH-000986	HT115	3.85304	5.55796	1.70493
Olaparib	ACH-000118	HUPT3	4.44318	4.41442	0.0287616
Sabutoclax	ACH-000816	NCIH524	-2.09901	-0.395898	1.70311
AMG-319	ACH-000201	A204	4.36702	5.54554	1.17852
Sabutoclax	ACH-000586	NCIH1876	-1.59915	-1.49522	0.103931
GSK343	ACH-000449	MESSA	2.18745	2.37756	0.190112
Erlotinib	ACH-001655	SKN	4.09932	4.32618	0.226861
PD0325901	ACH-000969	KM12	-1.24274	-2.03166	0.788912
Afuresertib	ACH-000875	NCIH2347	5.98071	5.87199	0.108718
Carmustine	ACH-000653	JJN3	5.2872	4.59481	0.692384
Talazoparib	ACH-000434	NCIH1915	3.97224	4.45889	0.486655
AZ6102	ACH-000573	MDAMB436	4.52346	3.88651	0.636957
AZD2014	ACH-000193	KARPAS620	0.449337	-0.0887159	0.538053
Ibrutinib	ACH-000244	DKMG	6.12328	4.8254	1.29788
Dihydrorotenone	ACH-000535	BXPC3	1.31734	0.168262	1.14908
Savolitinib	ACH-000945	NCIH650	2.35036	2.42874	0.0783804
Teniposide	ACH-000070	697	-2.87984	-3.11966	0.23982
LCL161	ACH-000740	A253	4.76466	4.90436	0.139702
Entinostat	ACH-000304	WM115	2.18579	3.75479	1.56899
Sabutoclax	ACH-000846	FADU	-1.50178	0.328898	1.83068
AZD5991	ACH-000107	CAPAN2	7.31581	7.77293	0.457125
RVX-208	ACH-000478	SNU387	5.08034	4.33522	0.74512
AZ960	ACH-000697	A3KAW	-0.590283	-0.729067	0.138784
Rapamycin	ACH-000341	SKNFI	-2.78357	-1.39108	1.39249
Fludarabine	ACH-000657	A2780	3.12941	3.21117	0.0817551
Taselisib	ACH-000587	NCIH1975	0.412128	0.25389	0.158237
OTX015	ACH-000259	KELLY	2.71414	2.67522	0.038918
AZD3759	ACH-000802	BFTC905	2.32244	2.02764	0.294794
Epirubicin	ACH-001190	SKMEL2	-0.668671	0.267473	0.936144
Linsitinib	ACH-000269	AM38	3.57484	3.79679	0.221954
Palbociclib	ACH-000827	WM793	2.84112	2.87959	0.0384708
5-Fluorouracil	ACH-000114	SU8686	8.95181	8.21449	0.737321
AZ6102	ACH-000563	EBC1	2.91597	2.2952	0.620772
Vinblastine	ACH-001399	SW626	-0.233676	-1.57425	1.34057
Irinotecan	ACH-000260	SKNAS	2.55062	2.88713	0.336513
Dactolisib	ACH-000648	NCIH28	0.790749	-0.293948	1.0847
Foretinib	ACH-000580	C32	0.870709	0.888865	0.0181562
GSK2606414	ACH-002059	P30OHK	2.12185	2.58057	0.458726
Sinularin	ACH-000311	NCIH2122	3.25411	2.99334	0.260769
MK-8776	ACH-000421	SW837	4.82405	4.29375	0.530296
Ruxolitinib	ACH-000157	A4FUK	3.91682	2.4204	1.49642
Pyridostatin	ACH-000754	L428	2.44575	2.87361	0.42786
Afatinib	ACH-000007	LS513	0.0381703	-0.438297	0.476468
Dactolisib	ACH-000343	NCIH522	1.54422	0.143382	1.40084
AZ960	ACH-000545	VMCUB1	2.27479	1.48431	0.790479
Entospletinib	ACH-000147	T47D	3.74673	3.83281	0.0860871
NVP-ADW742	ACH-000770	P31FUJ	4.0904	3.51092	0.57948
Vincristine	ACH-000638	NCIH441	3.30557	3.36776	0.0621858
GSK1904529A	ACH-000451	NCIH2085	5.26934	4.68641	0.582937
MIM1	ACH-000639	NCIH211	3.60249	3.10814	0.494349
Sapitinib	ACH-000798	CL40	6.23162	4.96835	1.26327
Afatinib	ACH-000053	KARPAS299	1.30232	1.07062	0.231698
Sapitinib	ACH-000876	MDAMB415	3.6764	2.43738	1.23902
Sinularin	ACH-000305	ECGI10	4.15741	3.15696	1.00045
BIBR-1532	ACH-000601	MIAPACA2	4.98181	5.05057	0.0687673
Nelarabine	ACH-000111	HCC1187	6.01889	5.6381	0.380792
Ruxolitinib	ACH-000440	CA46	3.54738	4.43321	0.885828
MK-1775	ACH-000424	TC71	0.905675	0.429117	0.476558
Acetalax	ACH-000211	DAOY	6.00606	5.0268	0.979258
Topotecan	ACH-000052	A673	-2.59989	-2.89557	0.295684
GSK591	ACH-000663	OVTOKO	5.98186	5.48014	0.501722
AZD2014	ACH-000441	SH4	1.47501	1.72588	0.25087
MK-1775	ACH-000670	SBC5	-0.322166	0.227741	0.549907
AZD6738	ACH-000189	RCC10RGB	3.33817	3.67718	0.339014
PCI-34051	ACH-000301	LAMA84	3.0177	3.52249	0.504789
Ruxolitinib	ACH-000848	JHH7	3.55581	5.21718	1.66137
P22077	ACH-000989	SNU175	4.03709	3.67016	0.366933
Dabrafenib	ACH-000563	EBC1	4.67475	5.11052	0.435771
Ruxolitinib	ACH-000121	NCIH2405	7.6533	7.59175	0.0615549
AT13148	ACH-000890	SW1271	3.47055	4.67236	1.20182
GNE-317	ACH-000784	KYSE70	1.34064	1.83694	0.496303
PD0325901	ACH-000789	NCIH810	2.14196	1.71465	0.427304
Cytarabine	ACH-000652	SUIT2	2.08085	2.53495	0.454099
Camptothecin	ACH-000481	NCIH2170	-3.96132	-3.72131	0.240009
Lapatinib	ACH-000744	NCIH1623	1.62503	1.22566	0.399374
Selumetinib	ACH-000009	C2BBE1	2.93303	3.36733	0.434299
PLX-4720	ACH-000059	SUPB15	4.75316	3.93562	0.817542
Sabutoclax	ACH-000439	ME1	0.884992	0.462579	0.422413
PFI3	ACH-001399	SW626	5.52313	6.31937	0.796245
AZ6102	ACH-000231	KALS1	2.58668	2.68374	0.0970576
Temozolomide	ACH-000849	MDAMB468	5.7822	5.03101	0.751183
Rapamycin	ACH-000838	AMO1	-5.58229	-4.90319	0.679098
Wee1 Inhibitor	ACH-000674	NUGC4	6.47193	5.94911	0.522818
Ipatasertib	ACH-000178	HS766T	3.81844	4.54194	0.723501
Buparlisib	ACH-000864	COLO684	1.05983	1.18563	0.125802
BIBR-1532	ACH-000970	SNUC5	5.27685	5.19738	0.0794639
Vinblastine	ACH-000440	CA46	-4.40801	-4.41366	0.0056509
Podophyllotoxin bromide	ACH-000811	SKOV3	0.942002	1.59522	0.653217
Dactinomycin	ACH-000332	YAPC	-2.49604	-3.49479	0.998742
ML323	ACH-000386	KG1	4.38992	4.59499	0.20507
Vorinostat	ACH-000181	SCC9	2.94515	2.59317	0.351987
EPZ004777	ACH-000348	RPMI7951	4.52086	4.25234	0.268512
Cytarabine	ACH-000021	NCIH1693	3.86255	3.70638	0.156165
Sinularin	ACH-001549	LU135	3.80989	3.39283	0.417063
GNE-317	ACH-000288	BT549	0.633207	0.650585	0.0173777
Tamoxifen	ACH-000052	A673	3.18313	2.89225	0.290878
Nelarabine	ACH-001443	ASH3	6.02166	5.82127	0.200387
PLX-4720	ACH-000522	UMUC3	3.72701	4.75282	1.02581
Trametinib	ACH-000849	MDAMB468	0.4174	0.509358	0.0919574
Entospletinib	ACH-000565	RCM1	4.19458	4.88699	0.69241
Ipatasertib	ACH-001519	HEMCSS	2.63462	3.27211	0.637487
Entinostat	ACH-001650	SISO	2.5616	4.38469	1.82309
Podophyllotoxin bromide	ACH-000601	MIAPACA2	-1.80636	-1.06873	0.737622
Alpelisib	ACH-000585	EPLC272H	1.71413	1.7352	0.0210771
AZ960	ACH-000349	HCC1500	2.41104	3.90181	1.49077
Carmustine	ACH-000247	OCUM1	7.50738	6.81657	0.690814
GSK591	ACH-000052	A673	2.42091	3.63995	1.21904
Dasatinib	ACH-000159	OSRC2	1.3277	2.10974	0.782038
Elephantin	ACH-000882	IGR1	3.6065	3.96224	0.355737
BMS-345541	ACH-000392	CALU3	5.87872	3.89842	1.98031
MIRA-1	ACH-000657	A2780	5.39621	4.37608	1.02013
OTX015	ACH-000679	OE19	1.99359	2.45151	0.457923
Navitoclax	ACH-000563	EBC1	-0.649841	1.04438	1.69422
WZ4003	ACH-000162	GA10	3.01815	1.82819	1.18996
Gefitinib	ACH-000358	NCIH69	3.16535	3.15701	0.00834114
Dasatinib	ACH-000244	DKMG	0.330326	-1.15186	1.48218
AGI-6780	ACH-000860	NCIH358	5.19771	4.95101	0.246695
AZD5363	ACH-000639	NCIH211	2.94907	2.88106	0.068005
XAV939	ACH-000403	NCIH747	3.16693	4.44501	1.27809
PRT062607	ACH-000434	NCIH1915	2.73252	2.98018	0.247654
Venetoclax	ACH-000633	FU97	2.05729	2.54027	0.48298
ML323	ACH-000569	ISTMES1	4.42374	4.10557	0.318172
MK-2206	ACH-000475	HUH1	5.39379	4.3974	0.99639
Dihydrorotenone	ACH-001715	CAL72	0.441159	1.41236	0.971199
I-BRD9	ACH-001274	SW982	3.07718	4.13859	1.06141
Luminespib	ACH-000410	SAOS2	-2.42549	-2.39665	0.0288405
Gefitinib	ACH-000567	ST486	2.92982	2.7239	0.205918
Selumetinib	ACH-000556	SIHA	5.39263	5.25667	0.13596
Sabutoclax	ACH-000437	SW1088	-0.0815336	0.183937	0.265471
Erlotinib	ACH-000873	KYSE270	1.376	0.656174	0.719827
OSI-027	ACH-000911	NUGC3	4.5681	5.88944	1.32135
AGI-6780	ACH-000939	SKUT1	4.44958	3.73449	0.715089
XAV939	ACH-001650	SISO	5.16107	5.05119	0.109879
Acetalax	ACH-000927	BT474	3.21243	0.290181	2.92225
IWP-2	ACH-000744	NCIH1623	2.48246	2.84966	0.367195
MK-8776	ACH-000009	C2BBE1	6.03827	5.51416	0.524111
Carmustine	ACH-000674	NUGC4	8.3568	7.47647	0.880323
Sinularin	ACH-000863	DBTRG05MG	5.53519	6.31902	0.783824
BMS-345541	ACH-000046	ACHN	2.70292	4.17338	1.47046
Sabutoclax	ACH-000677	SW1573	0.119896	1.13808	1.01818
OF-1	ACH-000778	HSC3	4.47546	4.641	0.165538
Paclitaxel	ACH-000107	CAPAN2	1.43563	1.73293	0.297302
Sinularin	ACH-000551	K562	4.09091	3.35141	0.7395
Cytarabine	ACH-000798	CL40	0.633396	1.93019	1.29679
RVX-208	ACH-000427	NCIN87	5.74264	5.42578	0.316864
WZ4003	ACH-000400	SKCO1	5.40703	5.48749	0.0804658
AZ6102	ACH-000443	OVKATE	6.30013	5.48832	0.81181
Afuresertib	ACH-000442	RERFLCSQ1	0.255255	0.676015	0.42076
Afuresertib	ACH-001368	OACM51	0.123604	0.50743	0.383826
I-BET-762	ACH-000105	ALLSIL	3.50915	2.79596	0.713189
Sepantronium bromide	ACH-000670	SBC5	-5.94779	-4.71383	1.23396
Camptothecin	ACH-000935	MDST8	-3.645	-3.71687	0.071868
Pevonedistat	ACH-000951	NCIH2342	5.16236	4.35218	0.810174
MK-2206	ACH-000238	SCC4	4.58298	4.2344	0.34858
Obatoclax Mesylate	ACH-000840	HCC366	2.08095	2.47107	0.390119
Acetalax	ACH-000670	SBC5	3.99652	4.32053	0.324011
PRIMA-1MET	ACH-000361	SKHEP1	5.52665	3.43907	2.08758
PD0325901	ACH-000662	CORL23	1.55691	0.65486	0.902046
Dactinomycin	ACH-000981	DND41	-5.39026	-5.32249	0.0677688
Dactinomycin	ACH-000238	SCC4	-3.74663	-3.51902	0.227608
Afuresertib	ACH-001528	IHH4	2.51116	2.12977	0.381395
RVX-208	ACH-000116	OAW28	4.68268	5.83777	1.15509
MK-1775	ACH-000380	KMS12BM	-0.98405	-0.941747	0.042303
MIM1	ACH-000139	PANC0327	3.70267	4.16115	0.458483
AZD8186	ACH-000693	KYSE180	4.29614	3.00649	1.28965
AZ960	ACH-000911	NUGC3	1.55281	2.54058	0.987773
Topotecan	ACH-000400	SKCO1	-2.01078	-1.84487	0.165912
Vorinostat	ACH-000893	NCIH1651	1.0175	1.73222	0.714721
Paclitaxel	ACH-000434	NCIH1915	-1.62851	-1.1416	0.486917
Telomerase Inhibitor IX	ACH-000247	OCUM1	0.545287	1.41209	0.866803
PFI3	ACH-000852	NCIH1435	4.97653	5.14808	0.171548
Gemcitabine	ACH-000059	SUPB15	-3.33954	-4.29727	0.957736
Telomerase Inhibitor IX	ACH-001549	LU135	0.494936	0.758103	0.263167
AZ6102	ACH-000681	A549	1.24083	1.75342	0.512589
AZ960	ACH-000430	TYKNU	3.30973	3.80906	0.499327
LY2109761	ACH-000639	NCIH211	5.29478	4.45434	0.840442
Dasatinib	ACH-000223	HCC1937	1.99672	0.425782	1.57093
GSK2606414	ACH-000249	CL11	4.14204	5.5787	1.43665
CZC24832	ACH-000819	LN18	4.01216	4.98279	0.970627
VX-11e	ACH-000567	ST486	2.71405	1.88639	0.827661
GSK1904529A	ACH-000847	HGC27	2.92382	3.19833	0.274511
Linsitinib	ACH-000417	PANC0813	3.7761	4.31694	0.54084
Vinblastine	ACH-001626	OSC20	-1.46057	-3.00194	1.54137
Foretinib	ACH-000060	PANC1005	1.5451	1.87101	0.325913
Trametinib	ACH-000361	SKHEP1	1.43635	1.23354	0.202808
Ibrutinib	ACH-000681	A549	3.87227	3.84368	0.0285856
AZD5363	ACH-000747	NCIH1703	2.15415	1.90732	0.246829
IWP-2	ACH-000989	SNU175	2.78485	2.31712	0.467728
Cediranib	ACH-000254	SCC15	2.54331	2.19581	0.347495
OTX015	ACH-000493	SNU423	2.32209	1.90641	0.415677
Olaparib	ACH-000305	ECGI10	4.44	3.20044	1.23956
WEHI-539	ACH-000900	NCIH23	4.03796	3.31803	0.719925
Irinotecan	ACH-000332	YAPC	2.92186	3.07626	0.154403
Linsitinib	ACH-000767	NCIH526	3.55522	2.64745	0.907771
Luminespib	ACH-000863	DBTRG05MG	-0.124136	1.52158	1.64572
GSK343	ACH-000903	FTC133	3.40287	3.09767	0.305198
Foretinib	ACH-000998	CW2	2.08413	1.72823	0.355895
Talazoparib	ACH-001321	TT	4.55428	5.64703	1.09276
AZ6102	ACH-000024	OPM2	1.91527	1.52275	0.392517
BMS-536924	ACH-000242	RT4	2.01938	2.26515	0.245777
Paclitaxel	ACH-000987	MEWO	-2.77354	-0.987756	1.78579
Wee1 Inhibitor	ACH-000448	NCIH1666	4.69377	4.56487	0.128897
PRIMA-1MET	ACH-000429	A704	2.94327	3.74811	0.80484
Rapamycin	ACH-000482	RERFLCKJ	-3.05279	-1.37966	1.67313
I-BRD9	ACH-000784	KYSE70	3.83622	5.90718	2.07096
YK-4-279	ACH-000654	RAJI	0.871978	1.15493	0.282954
AZD6482	ACH-000624	HCC1806	3.493	3.62824	0.135234
AGI-6780	ACH-000878	HCC15	4.97061	3.75362	1.21699
Vinorelbine	ACH-000168	NOMO1	-4.91247	-4.30005	0.61242
Alpelisib	ACH-000894	NCIH1869	4.50067	4.51755	0.0168816
Vorinostat	ACH-000155	SW1990	4.75624	3.13471	1.62153
Ribociclib	ACH-000818	BT483	5.96606	6.62471	0.658647
Podophyllotoxin bromide	ACH-000752	NCIH196	3.22629	3.34815	0.12186
Palbociclib	ACH-000627	LCLC103H	4.20319	4.09658	0.106611
AZD5438	ACH-000319	MPP89	2.99997	2.66064	0.339324
LGK974	ACH-000383	OE33	4.52753	4.66133	0.133795
Obatoclax Mesylate	ACH-000903	FTC133	2.04579	1.34787	0.697919
AZD2014	ACH-000697	A3KAW	-0.113816	0.192327	0.306143
Ibrutinib	ACH-000562	HCC78	6.08217	4.019	2.06316
Buparlisib	ACH-000113	OCIAML2	0.233539	0.61376	0.380221
WIKI4	ACH-000469	YH13	5.15159	3.53809	1.6135
Tamoxifen	ACH-000319	MPP89	3.63397	3.32093	0.313038
Dabrafenib	ACH-001500	FLO1	4.33653	4.26032	0.0762044
Oxaliplatin	ACH-000372	P12ICHIKAWA	0.957079	1.33066	0.373578
RVX-208	ACH-000470	SW1463	5.48421	5.41089	0.0733223
PRT062607	ACH-001630	PEO1	4.50238	4.16076	0.341616
MIRA-1	ACH-000159	OSRC2	6.48512	7.06089	0.575768
Uprosertib	ACH-001603	NH12	4.35999	4.25899	0.100997
RVX-208	ACH-000212	CAL120	7.31343	7.6569	0.34347
Bortezomib	ACH-000626	U266B1	-5.47091	-4.85608	0.614827
Selumetinib	ACH-000989	SNU175	2.55647	1.74773	0.808742
Temozolomide	ACH-000599	PATU8902	7.78683	6.92409	0.862741
Tamoxifen	ACH-000672	IALM	4.92052	4.12069	0.799829
PRT062607	ACH-000050	NCIH929	1.79732	0.178455	1.61887
Dinaciclib	ACH-000091	OV56	-1.09295	-1.96468	0.871734
PD0325901	ACH-000927	BT474	3.55279	3.91758	0.36479
ML323	ACH-000775	NCIH727	4.10055	4.61929	0.518738
WZ4003	ACH-000222	ASPC1	6.97594	7.17054	0.194599
PRIMA-1MET	ACH-000491	NCIH716	7.00735	4.71266	2.29469
UMI-77	ACH-000569	ISTMES1	4.43998	3.86038	0.5796
AZD5363	ACH-000434	NCIH1915	4.59376	4.5988	0.00504821
Wee1 Inhibitor	ACH-000958	SW48	1.91855	1.31755	0.601008
GSK591	ACH-001496	ESO26	4.75663	4.78636	0.0297299
AZD5991	ACH-000649	786O	5.54371	5.32584	0.21787
Nelarabine	ACH-000048	TOV112D	5.77656	5.52075	0.255813
Vorinostat	ACH-000159	OSRC2	2.97146	2.91206	0.0593954
EPZ5676	ACH-000213	HUPT4	5.61825	5.91256	0.294314
Elephantin	ACH-000449	MESSA	3.13979	3.48347	0.343676
Olaparib	ACH-001496	ESO26	4.62956	4.09696	0.5326
Alpelisib	ACH-000669	SW900	4.85125	4.17102	0.680227
EPZ004777	ACH-000767	NCIH526	4.13991	4.25356	0.113651
IWP-2	ACH-000660	SUDHL5	1.32903	1.21273	0.116299
Osimertinib	ACH-000873	KYSE270	0.197566	0.599835	0.402269
GSK2606414	ACH-000560	ECC10	3.38752	3.43882	0.0512967
IWP-2	ACH-000364	U2OS	3.45824	3.31429	0.143948
Fludarabine	ACH-000794	BICR22	1.74334	4.18129	2.43795
Trametinib	ACH-000864	COLO684	3.17185	2.8388	0.333051
Selumetinib	ACH-000201	A204	5.26806	5.3795	0.11144
GSK343	ACH-000040	U118MG	2.04748	3.44726	1.39977
MK-1775	ACH-000374	HCC1143	0.802918	0.390624	0.412293
Pyridostatin	ACH-000245	BL41	1.89327	1.72404	0.169237
Ruxolitinib	ACH-001519	HEMCSS	6.51994	5.58557	0.934369
AZD5153	ACH-000555	A498	1.63841	3.53589	1.89749
PD0325901	ACH-000768	MDAMB231	-0.45884	0.101187	0.560027
Vincristine	ACH-000974	SNGM	-3.84317	-3.78588	0.0572931
AZD3759	ACH-000819	LN18	3.46317	2.70169	0.761479
Ruxolitinib	ACH-000074	KU812	3.29867	3.50485	0.20618
Gemcitabine	ACH-000926	HT55	1.50963	1.71414	0.204511
PRT062607	ACH-000848	JHH7	5.84212	4.93886	0.903264
RVX-208	ACH-000997	HCT15	4.31827	4.17413	0.144132
AZD8186	ACH-000508	CORL88	5.75284	5.14102	0.611821
AZD1332	ACH-000893	NCIH1651	4.83448	4.29069	0.543788
PD173074	ACH-000902	CAL148	5.3043	2.99557	2.30872
Ipatasertib	ACH-000666	NCIH1355	5.23284	4.81192	0.420919
AZD8186	ACH-000566	SW1710	3.41883	2.69153	0.727303
Uprosertib	ACH-000087	SKES1	1.97751	2.43167	0.454161
AZD5153	ACH-000221	SNU398	1.39335	1.36839	0.0249577
Trametinib	ACH-000973	639V	1.27012	0.4696	0.800518
Uprosertib	ACH-000544	OE21	0.625708	0.439517	0.186191
NVP-ADW742	ACH-000943	RKO	4.48757	3.22865	1.25892
AZD5991	ACH-000072	MEG01	4.4341	0.629188	3.80492
Osimertinib	ACH-000469	YH13	1.4249	1.73281	0.30791
Sorafenib	ACH-000254	SCC15	2.93272	3.62518	0.692457
MK-2206	ACH-000129	NCIH1341	3.52237	4.54351	1.02115
Vinorelbine	ACH-000343	NCIH522	-4.29366	-4.64582	0.352163
Oxaliplatin	ACH-001674	TGW	3.86539	3.17916	0.68623
YK-4-279	ACH-000337	NCIH3122	1.38093	2.46368	1.08275
AZ960	ACH-000930	HCC1569	1.2572	1.85161	0.594406
PRIMA-1MET	ACH-000825	HOP92	3.77687	6.33106	2.55419
PD173074	ACH-000231	KALS1	4.05797	3.90885	0.149124
Trametinib	ACH-002062	SLVL	0.313603	-2.0585	2.3721
Dihydrorotenone	ACH-000015	NCIH1581	0.0478646	-2.36706	2.41492
Talazoparib	ACH-000045	MV411	-0.913168	-1.24393	0.330765
EPZ004777	ACH-000677	SW1573	6.41309	7.19972	0.786631
Nilotinib	ACH-000756	GI1	1.71458	3.48032	1.76574
LY2109761	ACH-000998	CW2	5.13359	4.86711	0.266482
Fludarabine	ACH-000856	CAL51	3.19209	3.76678	0.574695
WIKI4	ACH-000211	DAOY	3.34096	3.63395	0.292999
Ibrutinib	ACH-000449	MESSA	4.57322	4.74138	0.168156
Fludarabine	ACH-000613	HOS	5.47371	3.69093	1.78278
IWP-2	ACH-000353	TE15	3.04094	2.85948	0.181461
IWP-2	ACH-000050	NCIH929	2.27232	1.51153	0.760788
Osimertinib	ACH-000943	RKO	2.91624	2.37937	0.536875
NVP-ADW742	ACH-000815	KMH2	1.93448	2.96249	1.02801
VX-11e	ACH-000193	KARPAS620	2.50318	1.60951	0.893671
Uprosertib	ACH-000866	NCIH1048	1.7178	2.77845	1.06065
Staurosporine	ACH-000478	SNU387	-3.772	-3.11639	0.65561
Venetoclax	ACH-000159	OSRC2	1.711	2.92827	1.21727
AZD5153	ACH-000926	HT55	1.95221	0.528549	1.42366
PD0325901	ACH-002062	SLVL	-1.02223	-2.30519	1.28295
Teniposide	ACH-000372	P12ICHIKAWA	-3.51087	-2.09801	1.41286
Cytarabine	ACH-000121	NCIH2405	2.99229	3.9053	0.913008
Erlotinib	ACH-001399	SW626	3.67305	5.08405	1.411
XAV939	ACH-000198	EOL1	3.6415	3.24334	0.398162
LCL161	ACH-000956	22RV1	5.52576	6.06124	0.535478
SCH772984	ACH-000587	NCIH1975	2.40492	1.51462	0.890309
Oxaliplatin	ACH-000265	KP4	3.05782	3.13873	0.0809066
NVP-ADW742	ACH-000648	NCIH28	4.79095	3.44743	1.34351
AZD1208	ACH-000496	NCIH1792	5.10618	4.76295	0.343223
Alpelisib	ACH-000917	TE4	3.01268	2.70477	0.307905
Ruxolitinib	ACH-000456	BCPAP	5.56983	5.62065	0.0508217
VE821	ACH-000107	CAPAN2	6.12758	7.22723	1.09965
Leflunomide	ACH-000763	MM1S	4.5202	4.37051	0.149686
Luminespib	ACH-000238	SCC4	-2.68597	-2.50103	0.184945
LY2109761	ACH-000343	NCIH522	5.4701	5.44995	0.0201444
Vincristine	ACH-000019	MCF7	-0.93011	0.690236	1.62035
VE821	ACH-000336	OCIAML3	2.92407	1.67649	1.24758
Podophyllotoxin bromide	ACH-000666	NCIH1355	-0.183543	0.215029	0.398572
Zoledronate	ACH-000233	DEL	2.45746	2.36064	0.0968182
Luminespib	ACH-000092	NCIH2452	-3.5471	-2.16667	1.38044
Vinorelbine	ACH-000430	TYKNU	-2.72538	-2.86893	0.14355
Dinaciclib	ACH-000681	A549	-3.64908	-3.61779	0.0312869
Entinostat	ACH-000869	NCIH1568	4.56617	3.52559	1.04058
EPZ5676	ACH-000396	J82	6.4032	6.49784	0.0946407
ML323	ACH-000356	MKN45	4.46117	4.50222	0.0410504
AZD8055	ACH-000998	CW2	0.407545	0.162852	0.244693
Epirubicin	ACH-000638	NCIH441	3.13349	2.86442	0.269071
Telomerase Inhibitor IX	ACH-001306	8305C	1.39256	1.01966	0.372905
Alpelisib	ACH-000767	NCIH526	3.85732	3.7572	0.10012
NVP-ADW742	ACH-000456	BCPAP	2.37663	2.65094	0.274308
Olaparib	ACH-000545	VMCUB1	3.27383	3.10591	0.167921
MK-2206	ACH-002059	P30OHK	2.03023	1.64195	0.388283
Camptothecin	ACH-001655	SKN	-1.38821	-0.845617	0.542589
LY2109761	ACH-000827	WM793	3.56617	5.02064	1.45447
Dactinomycin	ACH-000536	BT20	-3.9006	-4.02732	0.126721
GNE-317	ACH-000569	ISTMES1	1.20486	1.8379	0.633044
Fludarabine	ACH-000977	LNCAPCLONEFGC	3.71064	3.98645	0.275817
Luminespib	ACH-000662	CORL23	-2.23726	-1.4609	0.77636
Olaparib	ACH-000483	SNU182	5.2953	4.04493	1.25037
Osimertinib	ACH-000108	KP3	3.89586	2.67057	1.22529
Elephantin	ACH-000652	SUIT2	5.88656	5.46558	0.420977
UMI-77	ACH-000002	HL60	1.42121	1.49173	0.0705231
PCI-34051	ACH-000059	SUPB15	4.55367	3.40665	1.14702
Dihydrorotenone	ACH-000267	HDLM2	2.25836	1.08803	1.17033
PLX-4720	ACH-000341	SKNFI	3.88472	4.52637	0.641645
Ruxolitinib	ACH-000276	HCC38	5.67637	5.72023	0.0438674
UMI-77	ACH-000048	TOV112D	1.85516	2.96684	1.11167
Trametinib	ACH-000963	CCK81	-1.0097	-2.13167	1.12197
Cediranib	ACH-000805	COLO679	2.18255	3.08633	0.903781
Obatoclax Mesylate	ACH-000546	HSC4	1.62903	0.94308	0.685948
EPZ004777	ACH-000939	SKUT1	5.73399	4.85369	0.8803
GSK2578215A	ACH-000995	JURKAT	3.97147	3.54304	0.42843
Gallibiscoquinazole	ACH-000305	ECGI10	2.14816	2.52291	0.374746
MK-8776	ACH-000291	OV90	4.30366	4.4479	0.14423
Selumetinib	ACH-000337	NCIH3122	2.70393	1.85905	0.844876
AZD5582	ACH-000334	DB	1.1934	-1.04196	2.23535
VE821	ACH-000054	HT1080	5.18324	4.50307	0.68017
PLX-4720	ACH-000610	NCIH2227	6.63202	6.57396	0.0580615
VE-822	ACH-000778	HSC3	4.28496	3.61334	0.67162
Mitoxantrone	ACH-000276	HCC38	1.7776	2.64935	0.871743
AGI-6780	ACH-000448	NCIH1666	5.49044	5.98019	0.489745
SCH772984	ACH-000153	NCIH2052	3.87372	4.42913	0.555407
Teniposide	ACH-000892	NCIH1563	2.75676	2.47314	0.283621
Paclitaxel	ACH-000417	PANC0813	0.970434	1.96704	0.996606
Savolitinib	ACH-000434	NCIH1915	2.46338	3.23525	0.771866
BIBR-1532	ACH-000905	5637	5.06914	5.44009	0.37095
Navitoclax	ACH-000334	DB	-0.687117	-1.52608	0.83896
Tamoxifen	ACH-000244	DKMG	4.10462	3.16484	0.939778
Uprosertib	ACH-000153	NCIH2052	3.66233	4.74891	1.08658
Elephantin	ACH-000217	JHH6	6.33066	5.09918	1.23148
AGI-5198	ACH-000527	OVISE	5.29174	5.1118	0.179941
VE-822	ACH-000530	DMS114	4.07606	5.10253	1.02646
AZD5991	ACH-000938	NALM6	3.69545	0.217985	3.47747
RVX-208	ACH-000900	NCIH23	5.31551	5.04889	0.266623
Camptothecin	ACH-000816	NCIH524	-2.24646	-2.40536	0.158896
CZC24832	ACH-000555	A498	5.0404	5.597	0.556602
Paclitaxel	ACH-000384	SW780	0.14732	-1.84999	1.99731
GSK2578215A	ACH-000181	SCC9	5.07663	5.4103	0.33367
Afatinib	ACH-001193	SKPNDW	2.22421	1.63886	0.585346
PD173074	ACH-000896	647V	4.51032	4.94572	0.435401
Linsitinib	ACH-000356	MKN45	5.56587	3.94955	1.61632
AZD6738	ACH-000145	SKLMS1	4.31958	3.3264	0.993175
LJI308	ACH-000181	SCC9	5.13157	5.50894	0.377367
Epirubicin	ACH-000620	JHH1	0.333348	0.101836	0.231512
Sorafenib	ACH-000805	COLO679	2.64508	2.8797	0.234624
Sepantronium bromide	ACH-000334	DB	-4.81261	-5.13006	0.317444
AZD3759	ACH-000303	SNU5	2.90796	3.43885	0.530887
MIM1	ACH-000367	NCIH226	5.80222	6.25104	0.448814
CZC24832	ACH-000213	HUPT4	5.78787	5.69526	0.0926091
AT13148	ACH-000545	VMCUB1	3.98386	3.95591	0.0279519
Carmustine	ACH-000493	SNU423	4.60058	6.18671	1.58613
PFI3	ACH-000711	JIMT1	5.57813	5.09485	0.483283
Osimertinib	ACH-000236	SW1417	3.50033	4.05488	0.554557
Bortezomib	ACH-000595	LN229	-5.23384	-5.03682	0.197016
Navitoclax	ACH-000633	FU97	2.79183	2.51697	0.274855
Staurosporine	ACH-000392	CALU3	0.0649873	-0.0436578	0.108645
Topotecan	ACH-000298	NCIH2029	1.14185	1.17135	0.0295067
Irinotecan	ACH-000565	RCM1	3.74784	4.59856	0.850718
Dabrafenib	ACH-000626	U266B1	1.32245	4.50118	3.17873
Afatinib	ACH-000323	42MGBA	1.72355	1.72436	0.000811227
AZD5582	ACH-000489	SW1116	5.34884	4.15716	1.19168
Mitoxantrone	ACH-000211	DAOY	-3.16798	-0.723797	2.44419
VE821	ACH-000596	LCLC97TM1	3.23771	3.77043	0.532719
AZD3759	ACH-000911	NUGC3	0.928183	0.823707	0.104476
Dasatinib	ACH-000704	OAW42	0.379171	2.1808	1.80162
Ipatasertib	ACH-000087	SKES1	2.82073	3.11226	0.291533
Uprosertib	ACH-000105	ALLSIL	1.60566	1.97698	0.371329
Venetoclax	ACH-000292	NCIH841	2.41401	1.85205	0.561962
Vinorelbine	ACH-000439	ME1	-1.66371	-2.46923	0.805519
AZD5991	ACH-000259	KELLY	-0.242055	2.11628	2.35834
BMS-536924	ACH-000738	GB1	1.17833	2.14874	0.970405
Leflunomide	ACH-000271	SUDHL10	2.08686	3.44962	1.36276
Nelarabine	ACH-000605	TE6	6.76209	6.38522	0.376872
AGI-5198	ACH-000943	RKO	4.74027	4.36067	0.3796
WIKI4	ACH-000348	RPMI7951	2.39285	3.20526	0.812413
Ibrutinib	ACH-001819	MFM223	3.79928	5.08107	1.28179
Fulvestrant	ACH-000656	SUDHL8	1.53858	2.05338	0.514803
AZD5363	ACH-000601	MIAPACA2	4.20209	3.82143	0.380663
Nilotinib	ACH-000937	PF382	1.61821	1.55023	0.0679818
Staurosporine	ACH-000556	SIHA	-2.28564	-2.65331	0.367674
Bortezomib	ACH-000768	MDAMB231	-5.75385	-5.51453	0.239327
Vinorelbine	ACH-000805	COLO679	-1.09615	-0.973426	0.12272
YK-4-279	ACH-000442	RERFLCSQ1	3.26519	2.33259	0.932602
AZD6738	ACH-001496	ESO26	2.47174	1.71017	0.761574
AZD5582	ACH-000596	LCLC97TM1	2.75382	1.29944	1.45437
SB216763	ACH-000501	LS123	5.5481	6.02803	0.479926
PD0325901	ACH-000040	U118MG	1.4202	1.55618	0.13598
Vinorelbine	ACH-000015	NCIH1581	-4.51879	-4.11322	0.405567
BMS-536924	ACH-000190	HDMYZ	5.27768	3.62173	1.65596
AT13148	ACH-000568	UACC812	3.09023	5.41607	2.32584
AZD2014	ACH-000986	HT115	2.50201	0.840726	1.66128
WIKI4	ACH-000443	OVKATE	4.56981	4.59475	0.0249371
Entospletinib	ACH-000913	ESS1	1.58029	2.58762	1.00732
Sapitinib	ACH-000153	NCIH2052	5.89082	5.04093	0.849885
Sinularin	ACH-000599	PATU8902	5.23887	4.21978	1.0191
XAV939	ACH-000434	NCIH1915	5.11328	5.09863	0.0146521
Vincristine	ACH-001655	SKN	-0.357799	-2.11395	1.75615
MK-1775	ACH-000472	HSC2	1.00679	1.53387	0.527077
Carmustine	ACH-000547	HT1197	6.78255	7.35724	0.574689
MK-2206	ACH-001274	SW982	3.14437	2.55349	0.590887
BMS-536924	ACH-000835	GCT	1.97003	2.91653	0.946498
AZD8055	ACH-000849	MDAMB468	-1.40168	-0.62883	0.772853
Camptothecin	ACH-001603	NH12	-4.2433	-3.69652	0.546779
Buparlisib	ACH-000818	BT483	3.06242	3.67959	0.617165
ABT737	ACH-000464	CAS1	4.79966	2.83802	1.96164
Venetoclax	ACH-000304	WM115	2.92697	2.40914	0.517824
AZ960	ACH-000786	DAUDI	0.166131	0.640959	0.474828
Taselisib	ACH-000860	NCIH358	1.31429	0.420032	0.894259
Tamoxifen	ACH-000045	MV411	1.1491	1.23842	0.0893277
Sabutoclax	ACH-000960	REH	-1.82369	-0.456976	1.36671
Pevonedistat	ACH-000061	HH	0.396632	2.94834	2.55171
PCI-34051	ACH-000501	LS123	6.93066	5.64241	1.28825
Camptothecin	ACH-000960	REH	-4.26718	-4.60917	0.341984
Topotecan	ACH-000587	NCIH1975	1.60091	0.593532	1.00738
Trametinib	ACH-000232	U251MG	0.773037	2.21752	1.44448
PFI3	ACH-000142	CAL29	5.48651	5.43029	0.0562238
BIBR-1532	ACH-000571	T98G	5.12694	4.72517	0.401771
BMS-536924	ACH-000447	NCIH2228	0.140722	1.62284	1.48211
UMI-77	ACH-000827	WM793	3.09472	2.60492	0.489806
Nilotinib	ACH-000747	NCIH1703	0.0822552	2.6114	2.52915
Wee1 Inhibitor	ACH-000805	COLO679	2.06584	3.26387	1.19804
Crizotinib	ACH-000988	MFE319	1.01157	3.55392	2.54235
MK-1775	ACH-000139	PANC0327	-0.585728	0.871404	1.45713
AZD1332	ACH-000094	HPAFII	4.25566	4.86136	0.605708
VE-822	ACH-001374	PA1	3.83256	2.10683	1.72573
Vorinostat	ACH-000878	HCC15	2.10301	2.16029	0.0572867
Docetaxel	ACH-000626	U266B1	-5.31646	-4.57979	0.736676
LJI308	ACH-000052	A673	4.61485	4.42124	0.193607
Navitoclax	ACH-000293	KLE	1.53905	2.2875	0.748448
Niraparib	ACH-000749	DMS273	3.92945	3.82974	0.0997089
AZD5363	ACH-000024	OPM2	0.827144	0.725913	0.101232
Gallibiscoquinazole	ACH-000587	NCIH1975	3.06317	2.72695	0.33622
Sepantronium bromide	ACH-000976	HUCCT1	-6.25311	-4.61536	1.63775
Zoledronate	ACH-000254	SCC15	3.72067	4.17495	0.454286
Ribociclib	ACH-000759	MDAMB175VII	6.41721	5.98424	0.432979
GSK269962A	ACH-000927	BT474	2.51514	2.97128	0.456143
5-Fluorouracil	ACH-000276	HCC38	4.01542	6.50811	2.49269
Nelarabine	ACH-000740	A253	5.82311	5.81403	0.0090792
BMS-536924	ACH-001702	VAESBJ	3.20247	3.28803	0.0855546
AGI-5198	ACH-000861	HOP62	5.15482	4.84357	0.311251
MK-2206	ACH-000903	FTC133	4.26227	3.00187	1.26041
AT13148	ACH-000530	DMS114	3.60184	3.852	0.250161
Taselisib	ACH-000580	C32	4.0163	3.70303	0.313271
Tamoxifen	ACH-000816	NCIH524	2.8259	3.07611	0.250216
NVP-ADW742	ACH-001525	HT3	5.53058	4.26259	1.26799
Leflunomide	ACH-000334	DB	3.25453	4.31157	1.05704
AZ960	ACH-001332	BICR78	4.91266	4.17185	0.740809
Temozolomide	ACH-000090	PC3	6.43262	6.80162	0.369
AZD2014	ACH-000976	HUCCT1	1.87599	1.72753	0.148461
Fludarabine	ACH-000053	KARPAS299	4.60299	5.01383	0.410846
Selumetinib	ACH-000786	DAUDI	4.97678	3.23676	1.74001
Alpelisib	ACH-000860	NCIH358	3.31536	2.38432	0.931049
Cytarabine	ACH-000794	BICR22	0.622356	0.104377	0.517979
Pyridostatin	ACH-000621	MDAMB157	3.89553	3.76723	0.128306
Dihydrorotenone	ACH-000349	HCC1500	-0.884598	-0.435503	0.449094
MN-64	ACH-000118	HUPT3	5.43901	5.06241	0.376601
AZD5438	ACH-000244	DKMG	3.32454	2.53115	0.793396
CZC24832	ACH-000348	RPMI7951	3.99006	4.26252	0.27246
Topotecan	ACH-000651	SW620	-0.467515	-0.780613	0.313099
WZ4003	ACH-000866	NCIH1048	5.40627	6.02052	0.614249
I-BET-762	ACH-000754	L428	2.87772	2.95046	0.0727433
Telomerase Inhibitor IX	ACH-000932	SNU1	-0.561105	-0.146257	0.414848
AGI-6780	ACH-000977	LNCAPCLONEFGC	4.88264	4.08966	0.792983
BMS-754807	ACH-000971	HCT116	1.27357	-1.35072	2.62429
RVX-208	ACH-000888	NCIH1793	5.38085	6.70734	1.32649
Alisertib	ACH-000353	TE15	1.47739	1.30596	0.171425
EPZ004777	ACH-000752	NCIH196	5.61596	5.99397	0.378003
Telomerase Inhibitor IX	ACH-000235	PANC0403	3.00617	3.42232	0.416149
Entospletinib	ACH-000098	GAMG	3.2237	3.02041	0.203289
AZD5438	ACH-000798	CL40	0.70472	1.59278	0.888059
Ulixertinib	ACH-001703	VAL	1.43595	1.97326	0.537302
Bortezomib	ACH-000949	TGBC11TKB	-5.12884	-4.40094	0.727907
5-Fluorouracil	ACH-000568	UACC812	3.02733	6.47507	3.44774
Sinularin	ACH-001603	NH12	4.52968	3.91598	0.613701
Mitoxantrone	ACH-001716	GOTO	2.3902	0.395157	1.99504
Cytarabine	ACH-000291	OV90	3.26519	3.4738	0.208613
Wee1 Inhibitor	ACH-000823	KYSE140	0.985454	1.36402	0.378565
Telomerase Inhibitor IX	ACH-002062	SLVL	-1.07864	-0.279409	0.799231
Dactinomycin	ACH-000432	BV173	-8.37631	-7.75604	0.620278
AZD2014	ACH-001525	HT3	3.24579	3.81538	0.569582
Dinaciclib	ACH-000147	T47D	-1.28599	-2.86384	1.57785
PLX-4720	ACH-000211	DAOY	3.69245	4.37887	0.686411
Trametinib	ACH-000956	22RV1	1.48359	0.54617	0.93742
AGI-5198	ACH-000254	SCC15	5.32565	4.65594	0.669713
OTX015	ACH-000441	SH4	1.62117	1.51786	0.10331
Elephantin	ACH-000116	OAW28	6.61404	4.45801	2.15603
Leflunomide	ACH-000356	MKN45	4.77243	4.9638	0.191363
Epirubicin	ACH-000374	HCC1143	1.43181	1.57728	0.145478
Docetaxel	ACH-000878	HCC15	-6.19541	-5.48601	0.709403
GSK343	ACH-000075	U87MG	1.77718	2.61339	0.836211
GSK2578215A	ACH-000366	SKNDZ	3.77284	4.31182	0.538986
IWP-2	ACH-000020	MHHCALL2	2.28465	1.50095	0.783705
Afuresertib	ACH-000271	SUDHL10	-1.33583	-1.20678	0.129058
Sapitinib	ACH-000381	T84	2.94898	3.01811	0.0691313
Elephantin	ACH-000009	C2BBE1	4.08355	2.75294	1.33061
Dihydrorotenone	ACH-000565	RCM1	1.15814	0.555453	0.602686
Bortezomib	ACH-000092	NCIH2452	-4.54026	-5.21089	0.670631
Wee1 Inhibitor	ACH-000677	SW1573	5.72194	4.37279	1.34916
Cytarabine	ACH-000611	SUDHL6	-0.129725	0.131533	0.261258
BIBR-1532	ACH-000352	HCC1428	6.62438	6.24963	0.374753
Sapitinib	ACH-001526	HUO9	4.44338	3.61362	0.82976
RVX-208	ACH-000911	NUGC3	5.54708	5.01569	0.531389
Olaparib	ACH-000323	42MGBA	3.21017	3.14651	0.0636524
AZD1208	ACH-000298	NCIH2029	3.74308	5.20626	1.46318
LCL161	ACH-000298	NCIH2029	4.85826	4.91817	0.0599028
WEHI-539	ACH-000168	NOMO1	4.84322	4.27876	0.564464
Fludarabine	ACH-000144	RERFGC1B	6.27266	5.83697	0.435686
Sabutoclax	ACH-000849	MDAMB468	-0.960648	-1.63827	0.677627
PD173074	ACH-000995	JURKAT	1.1555	2.2399	1.0844
I-BRD9	ACH-000457	CAL54	2.86975	3.01422	0.144471
BIBR-1532	ACH-000910	MDAMB453	3.68573	3.65266	0.0330664
Uprosertib	ACH-000627	LCLC103H	4.43118	3.40503	1.02616
Alisertib	ACH-000857	CAL851	4.15301	2.97847	1.17454
AZD7762	ACH-000181	SCC9	1.93343	1.67342	0.260012
MK-8776	ACH-000270	HPAC	6.60892	4.55601	2.05291
AZD8186	ACH-000546	HSC4	2.73249	2.88472	0.152224
PD173074	ACH-000865	KYSE450	4.77068	4.45162	0.319067
AZD5582	ACH-000408	TE5	2.96772	3.6875	0.719783
Savolitinib	ACH-000655	SF268	2.47701	3.02734	0.550325
Zoledronate	ACH-000681	A549	4.63066	4.10315	0.527505
Sorafenib	ACH-000607	KYM1	1.85665	2.09992	0.243266
GSK1904529A	ACH-000236	SW1417	5.79319	6.70823	0.915042
Sorafenib	ACH-000670	SBC5	1.88467	1.60823	0.276441
MIM1	ACH-001702	VAESBJ	5.75264	4.1495	1.60315
Podophyllotoxin bromide	ACH-000323	42MGBA	-0.753426	-1.00157	0.248149
5-Fluorouracil	ACH-000469	YH13	4.88243	3.74348	1.13895
Entospletinib	ACH-000894	NCIH1869	3.88807	3.97351	0.0854459
PLX-4720	ACH-000138	CFPAC1	4.11001	4.85285	0.742834
Wnt-C59	ACH-001345	GP5D	4.3086	4.31574	0.00714079
Talazoparib	ACH-000711	JIMT1	4.44314	4.30174	0.141404
AT13148	ACH-000424	TC71	2.90328	3.09508	0.1918
Entinostat	ACH-000792	BFTC909	2.55653	1.52775	1.02878
Luminespib	ACH-000243	DANG	-2.86926	-3.07247	0.203212
Cyclophosphamide	ACH-000696	OVCAR8	4.98444	4.50845	0.475991
Gefitinib	ACH-001549	LU135	3.17376	3.81645	0.642686
VE821	ACH-000527	OVISE	5.2583	4.29054	0.967762
GSK2606414	ACH-000408	TE5	4.18767	4.47102	0.283348
YK-4-279	ACH-000021	NCIH1693	5.09557	4.43661	0.658955
MK-2206	ACH-000662	CORL23	2.47435	2.46074	0.0136053
Savolitinib	ACH-000918	MOLT16	0.846838	0.719554	0.127284
Selumetinib	ACH-000674	NUGC4	1.87782	2.05386	0.176043
PF-4708671	ACH-000352	HCC1428	5.01434	6.03321	1.01887
LGK974	ACH-000100	RH41	3.96453	2.86559	1.09894
Epirubicin	ACH-000816	NCIH524	-0.761767	-0.409408	0.352359
P22077	ACH-000464	CAS1	5.7588	5.67543	0.0833668
GSK2606414	ACH-000880	AGS	3.05983	2.48375	0.576078
AZ960	ACH-000159	OSRC2	3.13258	4.49021	1.35762
Zoledronate	ACH-000514	NCIH1092	3.82209	4.27246	0.450367
GSK343	ACH-000386	KG1	2.50326	2.22891	0.274351
BMS-536924	ACH-000108	KP3	2.49279	3.76071	1.26792
Gallibiscoquinazole	ACH-000966	IGROV1	3.48155	3.06163	0.419911
Gemcitabine	ACH-000452	TE8	-1.31805	0.285609	1.60366
AMG-319	ACH-000417	PANC0813	6.23379	5.46087	0.772918
Rapamycin	ACH-000330	EFM19	-1.17455	-2.02558	0.851028
I-BRD9	ACH-000905	5637	5.75153	4.6239	1.12763
PCI-34051	ACH-000694	TE9	4.64349	4.90731	0.263823
ML323	ACH-000616	HS746T	5.46807	4.93421	0.53386
GSK1904529A	ACH-000769	LK2	4.48434	3.8801	0.604237
GSK343	ACH-000894	NCIH1869	3.49322	3.58907	0.0958433
PFI3	ACH-000970	SNUC5	6.1884	5.61459	0.573811
AT13148	ACH-000383	OE33	4.96966	4.25958	0.710079
AMG-319	ACH-000235	PANC0403	8.30923	7.4237	0.88553
Sepantronium bromide	ACH-000699	HCC1395	-2.30067	-3.48926	1.1886
Gefitinib	ACH-000981	DND41	2.03032	2.57334	0.543015
Podophyllotoxin bromide	ACH-001498	FARAGE	-2.17883	-2.28528	0.106451
WZ4003	ACH-001333	C33A	4.59551	3.28334	1.31217
ML323	ACH-000677	SW1573	6.94841	6.34909	0.59932
5-Fluorouracil	ACH-000660	SUDHL5	2.23587	2.04425	0.191617
5-Fluorouracil	ACH-000669	SW900	4.43381	4.15807	0.275749
PD173074	ACH-000949	TGBC11TKB	3.99678	4.38655	0.389769
PD173074	ACH-000334	DB	3.78141	3.26195	0.519453
I-BRD9	ACH-000265	KP4	4.52866	4.71252	0.183858
Dactinomycin	ACH-000989	SNU175	-6.34689	-6.77983	0.432945
BMS-345541	ACH-000493	SNU423	4.32416	3.66283	0.661337
Fludarabine	ACH-000111	HCC1187	6.03633	4.88031	1.15602
JQ1	ACH-000147	T47D	3.49621	2.60978	0.886432
Vorinostat	ACH-000747	NCIH1703	2.71992	1.52103	1.19889
LJI308	ACH-000832	CAL27	5.27368	5.05669	0.216985
Wee1 Inhibitor	ACH-000524	KURAMOCHI	6.03621	5.33853	0.697679
VE821	ACH-001336	CASKI	3.36278	3.94094	0.578154
Alisertib	ACH-000551	K562	2.91439	3.21807	0.303687
Taselisib	ACH-002029	SAS	1.05307	1.0929	0.0398296
Vorinostat	ACH-000816	NCIH524	0.729802	0.500745	0.229057
Sapitinib	ACH-000232	U251MG	6.2126	5.86496	0.347641
Pyridostatin	ACH-000434	NCIH1915	4.71267	3.83739	0.875286
OTX015	ACH-000456	BCPAP	2.66823	2.18985	0.478378
AZ960	ACH-000888	NCIH1793	3.88169	4.82938	0.947687
Gallibiscoquinazole	ACH-000480	HUH7	3.41529	2.931	0.484285
Irinotecan	ACH-000991	SNU81	4.29211	4.21002	0.082089
WEHI-539	ACH-000660	SUDHL5	2.66545	2.80587	0.140417
Nelarabine	ACH-001674	TGW	5.6623	5.59938	0.0629269
Paclitaxel	ACH-000803	COLO668	-0.551584	-0.790417	0.238833
AZD1208	ACH-000322	HT144	4.86927	5.11841	0.249133
Gefitinib	ACH-000489	SW1116	3.50018	2.58881	0.911375
Sapitinib	ACH-000962	OC314	3.1747	2.29748	0.877222
AZD4547	ACH-000633	FU97	3.54965	3.84023	0.290577
Trametinib	ACH-000722	SNUC1	-3.37337	-4.27693	0.90356
AZD4547	ACH-000448	NCIH1666	4.08593	5.01991	0.933984
Staurosporine	ACH-000886	NCIH2009	-3.29757	-3.46577	0.1682
YK-4-279	ACH-000978	EN	2.88615	3.54528	0.65913
AZD5363	ACH-000530	DMS114	2.96394	2.82711	0.136829
PFI3	ACH-000075	U87MG	5.16268	5.13327	0.0294129
Nelarabine	ACH-000784	KYSE70	7.03262	6.65022	0.382401
GSK2606414	ACH-000002	HL60	2.62456	2.6548	0.0302413
SB216763	ACH-000818	BT483	8.73595	8.78894	0.0529957
Cediranib	ACH-000860	NCIH358	2.10987	2.86457	0.754696
Uprosertib	ACH-001715	CAL72	3.64753	3.56833	0.0792045
Sabutoclax	ACH-001653	SKGT2	-0.640304	0.333576	0.97388
Dihydrorotenone	ACH-000138	CFPAC1	1.34469	1.22435	0.120342
VE821	ACH-000747	NCIH1703	2.37983	3.29314	0.91331
Foretinib	ACH-000581	SNU16	-2.18139	-2.05751	0.123888
Pevonedistat	ACH-000720	TCCSUP	2.52191	1.38498	1.13693
Fulvestrant	ACH-000856	CAL51	2.33607	2.82027	0.484205
VE-822	ACH-000187	CORL311	2.5122	3.34925	0.837054
Rapamycin	ACH-000092	NCIH2452	-2.45181	-2.62719	0.17538
Erlotinib	ACH-000679	OE19	2.47001	1.60817	0.861842
Acetalax	ACH-000674	NUGC4	6.59456	4.64242	1.95214
Sabutoclax	ACH-000087	SKES1	-2.33674	-1.96192	0.374815
AZD5153	ACH-000660	SUDHL5	-2.615	-2.311	0.304
GSK2578215A	ACH-000437	SW1088	5.17853	4.63218	0.546356
BIBR-1532	ACH-001345	GP5D	4.45601	4.4662	0.0101872
AZD5991	ACH-001642	SCC3	-0.118444	-1.79134	1.6729
ABT737	ACH-000572	G361	2.48437	0.635262	1.84911
MG-132	ACH-000896	647V	-2.17674	-2.08768	0.0890511
Elephantin	ACH-001306	8305C	3.01512	2.92794	0.0871779
Entospletinib	ACH-000579	UACC257	6.06588	5.12218	0.943693
Ibrutinib	ACH-000232	U251MG	6.02216	6.1048	0.0826378
Camptothecin	ACH-000733	NCIH1838	0.975556	-0.436811	1.41237
Docetaxel	ACH-000060	PANC1005	-3.53354	-2.39847	1.13507
AZ6102	ACH-000648	NCIH28	2.98635	3.09353	0.107187
Talazoparib	ACH-000595	LN229	4.1771	4.6534	0.476295
Carmustine	ACH-000120	CHP212	5.63267	5.38048	0.252185
AT13148	ACH-000482	RERFLCKJ	3.19037	3.74913	0.558763
Sorafenib	ACH-000586	NCIH1876	2.01188	1.73008	0.281806
P22077	ACH-000977	LNCAPCLONEFGC	1.7303	2.67784	0.947541
Alisertib	ACH-000794	BICR22	-2.47713	-0.390092	2.08704
Talazoparib	ACH-000015	NCIH1581	4.16526	3.49034	0.67492
WEHI-539	ACH-000856	CAL51	3.17014	3.87001	0.699875
Zoledronate	ACH-000740	A253	3.44644	3.34112	0.105329
AZD1332	ACH-000874	RS411	3.9434	2.76603	1.17737
GSK343	ACH-000055	D283MED	0.874431	1.91249	1.03806
Taselisib	ACH-000562	HCC78	0.499172	0.711315	0.212142
OF-1	ACH-000651	SW620	3.89134	3.92461	0.0332667
MK-1775	ACH-000976	HUCCT1	-0.651151	0.479081	1.13023
Dihydrorotenone	ACH-000815	KMH2	-0.122768	1.06585	1.18862
Niraparib	ACH-000970	SNUC5	4.5053	3.90587	0.599429
AZ6102	ACH-000372	P12ICHIKAWA	1.52382	1.52264	0.00117426
LY2109761	ACH-001496	ESO26	5.18364	5.09606	0.0875837
Carmustine	ACH-000336	OCIAML3	5.94909	4.91645	1.03264
OSI-027	ACH-000863	DBTRG05MG	7.12603	7.2982	0.172172
WZ4003	ACH-001494	EGI1	6.90674	6.97085	0.0641063
Sorafenib	ACH-000853	NCIH661	3.50251	2.89616	0.606345
Ulixertinib	ACH-000970	SNUC5	2.04235	1.93633	0.106016
Taselisib	ACH-000291	OV90	5.24639	3.71269	1.5337
Bortezomib	ACH-000566	SW1710	-5.56187	-5.56044	0.00142368
Acetalax	ACH-001151	OVCAR5	7.96712	6.30761	1.65951
AZD2014	ACH-000786	DAUDI	0.040959	1.31019	1.26923
Cytarabine	ACH-000295	EM2	-2.00904	-2.24271	0.233674
LJI308	ACH-000473	RT112	5.27766	5.19275	0.0849078
AZD2014	ACH-000483	SNU182	3.3062	4.08211	0.775905
Ruxolitinib	ACH-000291	OV90	5.54192	5.32684	0.215088
AZD5582	ACH-000168	NOMO1	-1.48228	1.82908	3.31137
AMG-319	ACH-000478	SNU387	4.8518	4.53156	0.32024
Ipatasertib	ACH-000754	L428	4.55508	4.20629	0.34879
Cytarabine	ACH-000566	SW1710	2.72404	3.44971	0.725665
AZD8186	ACH-000948	2313287	0.471459	1.7866	1.31514
BMS-536924	ACH-000906	ES2	2.91666	3.56912	0.652458
BMS-536924	ACH-000745	MOLP8	0.866772	-0.677869	1.54464
Vinorelbine	ACH-001374	PA1	-4.32517	-4.75775	0.432578
VX-11e	ACH-000438	LU65	-0.373937	0.0116557	0.385592
P22077	ACH-000631	KS1	5.5651	4.99345	0.571653
Vinblastine	ACH-000145	SKLMS1	-3.73706	-4.64063	0.903565
I-BRD9	ACH-000611	SUDHL6	2.44038	2.08385	0.356533
Afatinib	ACH-000282	NCIH1755	1.46019	1.34476	0.115426
WZ4003	ACH-001401	SW13	2.70757	2.83941	0.13184
Buparlisib	ACH-000815	KMH2	0.216575	0.581396	0.36482
XAV939	ACH-000756	GI1	4.20461	4.1143	0.0903143
Vincristine	ACH-000896	647V	-0.73848	0.909635	1.64811
EPZ5676	ACH-000277	HCC1419	5.39439	4.93103	0.463357
Rapamycin	ACH-000648	NCIH28	0.969542	-0.921103	1.89064
Ruxolitinib	ACH-000950	LOVO	5.44571	5.02834	0.417361
PCI-34051	ACH-000486	KU1919	3.68599	3.15983	0.526153
PRT062607	ACH-000480	HUH7	4.28337	4.17251	0.110859
Sabutoclax	ACH-000666	NCIH1355	0.176335	2.14121	1.96487
PCI-34051	ACH-000113	OCIAML2	2.97657	2.76727	0.209303
Carmustine	ACH-000222	ASPC1	9.14357	8.68348	0.460089
5-Fluorouracil	ACH-000886	NCIH2009	4.46245	3.45384	1.00861
ML323	ACH-000853	NCIH661	5.38139	4.46744	0.913946
Sinularin	ACH-000663	OVTOKO	5.00895	3.71412	1.29483
VX-11e	ACH-000847	HGC27	3.1029	2.45783	0.645067
Ruxolitinib	ACH-000396	J82	5.78562	4.69484	1.09079
Entospletinib	ACH-000934	MDAMB361	4.39271	4.77222	0.379514
PFI3	ACH-000114	SU8686	7.43906	7.02346	0.4156
PRT062607	ACH-000238	SCC4	3.48739	2.84251	0.644886
I-BET-762	ACH-000362	MOLM13	-0.104834	-0.751457	0.646623
Ruxolitinib	ACH-000911	NUGC3	5.20523	5.42934	0.224112
Linsitinib	ACH-000587	NCIH1975	3.05244	3.62956	0.57712
Venetoclax	ACH-000552	HT29	2.69481	2.7353	0.0404978
Podophyllotoxin bromide	ACH-000563	EBC1	-0.291215	0.234439	0.525654
PRIMA-1MET	ACH-001341	DOTC24510	2.79965	3.9231	1.12346
Foretinib	ACH-000637	KYSE520	1.33508	1.09415	0.240931
Taselisib	ACH-000944	NAMALWA	-1.22263	0.108429	1.33106
Staurosporine	ACH-000257	CORL279	-3.16927	-2.27065	0.898613
AZD2014	ACH-000607	KYM1	0.589778	0.839206	0.249427
PD0325901	ACH-000751	OCIM1	-2.06786	-2.41879	0.350928
VE821	ACH-000052	A673	2.47239	3.5485	1.07611
AZD1332	ACH-000955	SNU407	4.59964	3.98353	0.616114
GSK343	ACH-000050	NCIH929	2.24601	1.5023	0.743713
MIRA-1	ACH-000856	CAL51	5.64334	4.94551	0.697826
WZ4003	ACH-000250	KMRC20	3.86255	3.58424	0.278312
I-BET-762	ACH-000260	SKNAS	2.28631	3.41479	1.12848
AZD5363	ACH-001399	SW626	6.40399	4.90768	1.49631
Obatoclax Mesylate	ACH-000527	OVISE	1.3963	1.34024	0.0560675
MK-2206	ACH-000442	RERFLCSQ1	1.54977	1.43158	0.118191
EPZ004777	ACH-000227	KPNYN	4.95685	5.03592	0.0790761
VX-11e	ACH-000469	YH13	4.21056	3.3525	0.858058
Elephantin	ACH-001653	SKGT2	3.47775	2.77893	0.698825
Gallibiscoquinazole	ACH-000267	HDLM2	1.81678	2.40236	0.585585
Trametinib	ACH-000651	SW620	-2.8215	-3.48412	0.662621
Gefitinib	ACH-000656	SUDHL8	1.91487	2.40214	0.487265
AZ6102	ACH-000311	NCIH2122	1.93098	1.62043	0.310547
Fludarabine	ACH-000282	NCIH1755	-0.468187	4.47949	4.94768
ML323	ACH-000983	KCL22	3.59973	3.48357	0.116161
MK-2206	ACH-000563	EBC1	1.86639	2.51821	0.651813
Epirubicin	ACH-000330	EFM19	-0.0707222	-0.254464	0.183742
Ulixertinib	ACH-000581	SNU16	2.10542	1.66432	0.441105
Navitoclax	ACH-000505	RKN	3.27887	3.67412	0.395251
Epirubicin	ACH-000290	NCIH209	-2.79576	-3.35793	0.562166
Topotecan	ACH-000138	CFPAC1	-1.05998	-0.948053	0.11193
Afuresertib	ACH-000198	EOL1	1.99223	1.18656	0.805664
AGI-5198	ACH-000552	HT29	5.43977	5.69852	0.258755
Dactinomycin	ACH-000880	AGS	-6.73418	-6.31764	0.416542
Zoledronate	ACH-000249	CL11	5.56733	5.26613	0.301202
WEHI-539	ACH-000290	NCIH209	0.847066	-0.795413	1.64248
OF-1	ACH-001716	GOTO	5.16165	4.02626	1.13539
ABT737	ACH-000906	ES2	3.79863	3.74247	0.0561546
Docetaxel	ACH-000108	KP3	-2.21589	-2.20643	0.00945724
WEHI-539	ACH-000243	DANG	4.30653	3.35982	0.946708
PD0325901	ACH-000217	JHH6	0.196565	1.31477	1.1182
Sinularin	ACH-000144	RERFGC1B	3.67822	3.63067	0.0475436
GSK2578215A	ACH-001549	LU135	5.06889	4.74364	0.325244
AZD4547	ACH-000628	NCIH596	0.315441	2.07603	1.76058
AZD5153	ACH-000751	OCIM1	-2.24559	-1.65058	0.595011
Ruxolitinib	ACH-000858	KNS62	5.28317	4.75042	0.532754
Talazoparib	ACH-000396	J82	6.09827	4.62324	1.47503
Bortezomib	ACH-000235	PANC0403	-1.67173	-1.27412	0.39761
Venetoclax	ACH-000439	ME1	-5.23422	-2.76346	2.47076
Dasatinib	ACH-000759	MDAMB175VII	6.21976	1.22936	4.99039
AZ960	ACH-000273	SF539	0.843154	0.499827	0.343328
PCI-34051	ACH-000373	SKM1	4.48121	3.21263	1.26858
Luminespib	ACH-000352	HCC1428	0.48671	1.05977	0.573058
SB216763	ACH-000998	CW2	4.54354	5.10832	0.564783
Trametinib	ACH-000430	TYKNU	-1.1565	-2.01564	0.859139
Pictilisib	ACH-000880	AGS	-0.222049	-0.047827	0.174221
Sinularin	ACH-000580	C32	4.54621	4.31129	0.23492
ML323	ACH-000536	BT20	3.24415	3.82508	0.58093
WZ4003	ACH-000896	647V	4.80844	5.25947	0.451028
AZD7762	ACH-000711	JIMT1	0.0122421	-0.0489752	0.0612173
MIRA-1	ACH-000987	MEWO	5.94723	5.80654	0.140688
Sepantronium bromide	ACH-001016	BECKER	-4.12121	-3.72587	0.395342
AZD3759	ACH-000094	HPAFII	3.12897	3.24422	0.115248
Elephantin	ACH-000918	MOLT16	1.62015	1.59448	0.0256669
Trametinib	ACH-000654	RAJI	-0.241324	1.66985	1.91117
Sapitinib	ACH-000201	A204	4.55254	5.68307	1.13053
XAV939	ACH-000691	HCC2157	3.73598	4.41839	0.682413
Dactinomycin	ACH-001861	TGBC1TKB	-2.91732	-3.87077	0.953455
Oxaliplatin	ACH-000222	ASPC1	6.90973	7.14237	0.232642
Dasatinib	ACH-000679	OE19	1.94071	2.10166	0.160946
Acetalax	ACH-000621	MDAMB157	2.23637	-0.059424	2.29579
Ulixertinib	ACH-000155	SW1990	3.34227	3.16104	0.181227
Pevonedistat	ACH-001674	TGW	-0.486718	0.264414	0.751132
AZD3759	ACH-000048	TOV112D	1.97091	2.08868	0.117771
Pevonedistat	ACH-000885	TOV21G	-1.60403	0.327187	1.93122
AZD8055	ACH-000624	HCC1806	0.44442	0.188249	0.256171
Nilotinib	ACH-000024	OPM2	2.38843	2.32443	0.0640012
Foretinib	ACH-000244	DKMG	-1.20452	-0.176797	1.02772
Osimertinib	ACH-000464	CAS1	2.51975	2.65378	0.134023
Uprosertib	ACH-000074	KU812	1.93062	1.81571	0.114911
Olaparib	ACH-000161	CORL105	6.07184	6.02093	0.0509146
Entinostat	ACH-000697	A3KAW	-0.592817	-0.21751	0.375307
Osimertinib	ACH-000691	HCC2157	0.779134	-0.186219	0.965353
Leflunomide	ACH-001332	BICR78	5.467	4.82953	0.637472
GSK591	ACH-000770	P31FUJ	2.72099	4.06643	1.34544
Cytarabine	ACH-000883	SW1783	1.41069	0.561457	0.849236
PRIMA-1MET	ACH-000781	NCIH2023	6.47574	6.38219	0.0935514
Linsitinib	ACH-000759	MDAMB175VII	7.11329	7.44436	0.331062
I-BET-762	ACH-000965	RL952	2.9251	2.63266	0.292446
Gefitinib	ACH-000323	42MGBA	3.85393	3.5033	0.35063
Pictilisib	ACH-000620	JHH1	2.13329	2.47124	0.337942
AZD6738	ACH-000949	TGBC11TKB	0.271771	0.415418	0.143647
Afuresertib	ACH-000888	NCIH1793	6.23205	5.02855	1.2035
[truncated: 6,284 more rows]

## Sheet: test
Drug name	DepMap_ID	stripped_cell_line_name	IC50	IC50_Pred	Abs_error
AZD5438	ACH-000087	SKES1	1.41437	1.34239	0.0719775
Dihydrorotenone	ACH-001374	PA1	2.15345	0.655858	1.49759
MK-1775	ACH-001016	BECKER	1.64441	0.867325	0.77709
CZC24832	ACH-000260	SKNAS	5.73679	5.64211	0.0946821
AZD4547	ACH-000679	OE19	3.2995	1.80505	1.49445
Pyridostatin	ACH-000574	FUOV1	5.37762	4.76793	0.609681
Teniposide	ACH-000620	JHH1	2.27253	2.68544	0.412902
LJI308	ACH-000665	SKMES1	4.00625	4.88634	0.88009
Dabrafenib	ACH-000905	5637	4.78196	4.99237	0.210416
Irinotecan	ACH-000960	REH	0.427428	0.181398	0.24603
AZD7762	ACH-000221	SNU398	-0.178288	-0.109177	0.0691102
GNE-317	ACH-000391	MHHES1	0.38421	1.49472	1.11051
WIKI4	ACH-000556	SIHA	3.90523	3.45042	0.454804
WEHI-539	ACH-000567	ST486	1.3191	0.906943	0.41216
MIM1	ACH-000424	TC71	2.59921	3.09905	0.499841
XAV939	ACH-000903	FTC133	3.74217	4.61307	0.870897
Temozolomide	ACH-000556	SIHA	6.5814	5.90741	0.673993
Mitoxantrone	ACH-000050	NCIH929	-1.19879	-1.31608	0.117282
Alisertib	ACH-000403	NCIH747	3.19689	3.77581	0.578918
Trametinib	ACH-000567	ST486	0.918825	-0.586311	1.50514
Dinaciclib	ACH-000730	SKMEL5	-1.7284	-1.78915	0.0607454
Alpelisib	ACH-000790	SHP77	3.66525	3.87173	0.206487
Gemcitabine	ACH-001549	LU135	-0.3422	0.508806	0.851006
Olaparib	ACH-001578	NCCIT	4.47734	3.62774	0.849601
P22077	ACH-000978	EN	5.3105	5.05658	0.253925
P22077	ACH-001525	HT3	4.87353	4.68231	0.191223
Wee1 Inhibitor	ACH-000766	NCIH1648	1.99524	1.08556	0.909677
VX-11e	ACH-001519	HEMCSS	3.76723	2.74314	1.02409
MN-64	ACH-000669	SW900	5.64457	5.45258	0.191988
Cediranib	ACH-000670	SBC5	1.7453	1.90842	0.163112
MK-8776	ACH-000113	OCIAML2	0.546017	1.67042	1.1244
Entinostat	ACH-000900	NCIH23	3.34067	2.55753	0.783142
Taselisib	ACH-000696	OVCAR8	2.91901	3.18404	0.265026
Entinostat	ACH-000157	A4FUK	0.820551	-0.558688	1.37924
Selumetinib	ACH-000697	A3KAW	2.90204	2.81718	0.0848564
OTX015	ACH-000408	TE5	2.85058	2.4528	0.397777
AZD7762	ACH-000527	OVISE	0.131628	0.202102	0.0704745
Selumetinib	ACH-000878	HCC15	2.46123	4.28727	1.82604
Mitoxantrone	ACH-000070	697	-3.60216	-3.07571	0.526444
LGK974	ACH-000962	OC314	5.10997	4.19068	0.919299
Niraparib	ACH-000102	GMS10	3.03452	3.08803	0.0535121
Savolitinib	ACH-000716	TT2609C02	3.10739	3.52609	0.4187
PCI-34051	ACH-000065	OCIAML5	4.03147	3.92029	0.111173
Dactinomycin	ACH-000319	MPP89	-3.74457	-4.24598	0.501413
PD173074	ACH-000242	RT4	1.02155	2.54595	1.5244
Dactolisib	ACH-000745	MOLP8	-2.92166	-2.81569	0.105971
Entinostat	ACH-000147	T47D	2.32282	2.75516	0.432344
I-BRD9	ACH-000969	KM12	4.7175	3.85274	0.86476
Docetaxel	ACH-000756	GI1	-5.73592	-5.84019	0.104275
AZD2014	ACH-000892	NCIH1563	2.32109	2.3281	0.00701145
Obatoclax Mesylate	ACH-000974	SNGM	1.2417	1.58521	0.343505
WEHI-539	ACH-000644	COLO829	5.68932	4.76752	0.921797
AZD8186	ACH-000906	ES2	4.49279	4.78552	0.292724
AZD6738	ACH-000098	GAMG	2.51378	2.52613	0.0123527
Erlotinib	ACH-000551	K562	3.46682	2.63416	0.832655
PRT062607	ACH-000395	NCIH520	3.47489	4.5485	1.07362
Dactinomycin	ACH-000493	SNU423	-4.95659	-4.23512	0.721474
AZD1208	ACH-000372	P12ICHIKAWA	4.53006	3.70835	0.821706
AZD5438	ACH-002059	P30OHK	0.871659	0.59063	0.281029
AZD5438	ACH-001638	RCK8	1.32969	2.49777	1.16808
Epirubicin	ACH-001638	RCK8	-2.90627	-2.25911	0.64716
Linsitinib	ACH-000654	RAJI	3.39161	3.28726	0.104347
AGI-5198	ACH-001496	ESO26	4.43847	4.0469	0.391572
AZD6738	ACH-000115	VCAP	4.44166	3.9535	0.488156
Alisertib	ACH-000236	SW1417	4.43995	5.6429	1.20295
OTX015	ACH-000491	NCIH716	3.12817	2.42697	0.701202
Vinorelbine	ACH-000585	EPLC272H	-2.18332	-1.90319	0.28013
AZD7762	ACH-000410	SAOS2	0.611046	0.905602	0.294556
ZM447439	ACH-000711	JIMT1	2.44012	3.41689	0.976769
IWP-2	ACH-000277	HCC1419	2.71337	2.30965	0.40372
PCI-34051	ACH-000448	NCIH1666	6.01377	6.10801	0.0942351
MK-1775	ACH-000775	NCIH727	2.19046	1.24791	0.94255
VX-11e	ACH-000012	HCC827	2.96518	2.71755	0.247632
PLX-4720	ACH-000408	TE5	5.69302	5.14539	0.54763
GSK343	ACH-000482	RERFLCKJ	2.36902	2.60167	0.232653
Ibrutinib	ACH-000704	OAW42	5.13429	5.857	0.722705
PD0325901	ACH-001709	WSUNHL	-0.0128446	-0.474853	0.462008
AZD5153	ACH-000585	EPLC272H	-0.487697	-0.0502387	0.437458
Sorafenib	ACH-000144	RERFGC1B	2.88691	2.63898	0.247936
Staurosporine	ACH-000400	SKCO1	-4.66991	-4.4974	0.172516
5-Fluorouracil	ACH-000054	HT1080	6.83565	6.81967	0.0159774
Daporinad	ACH-000400	SKCO1	-3.70163	-5.2303	1.52867
Luminespib	ACH-000408	TE5	0.861325	-1.85248	2.71381
Acetalax	ACH-000298	NCIH2029	6.23886	4.2263	2.01257
AGI-6780	ACH-001655	SKN	3.73123	4.94385	1.21262
Selumetinib	ACH-000874	RS411	4.15608	5.1136	0.957514
Camptothecin	ACH-000336	OCIAML3	-3.63872	-4.26583	0.627107
Temozolomide	ACH-000489	SW1116	6.13395	6.69082	0.55687
Erlotinib	ACH-000759	MDAMB175VII	0.15419	0.947989	0.793799
BIBR-1532	ACH-000790	SHP77	4.51015	3.69769	0.812459
5-Fluorouracil	ACH-000353	TE15	3.36781	3.52792	0.160112
Acetalax	ACH-000207	DETROIT562	5.36667	4.23936	1.12732
Wee1 Inhibitor	ACH-000903	FTC133	1.98688	1.8405	0.146378
MG-132	ACH-000823	KYSE140	-1.64807	-1.45756	0.190517
Dasatinib	ACH-001642	SCC3	1.74097	1.18226	0.558716
Temozolomide	ACH-000865	KYSE450	6.77099	6.03672	0.734265
Fulvestrant	ACH-000636	RPMI8402	0.499842	2.08363	1.58379
Fludarabine	ACH-000449	MESSA	5.92719	5.36235	0.564835
LJI308	ACH-001494	EGI1	6.94703	6.64726	0.299775
Pictilisib	ACH-000969	KM12	1.53149	1.8056	0.274112
OF-1	ACH-000738	GB1	2.67171	2.83773	0.166019
BMS-536924	ACH-001368	OACM51	0.266802	1.61798	1.35118
AZD7762	ACH-000475	HUH1	1.19577	1.32487	0.129101
Pevonedistat	ACH-000628	NCIH596	5.60273	3.61804	1.98468
Dactinomycin	ACH-000217	JHH6	-4.08223	-3.20421	0.878026
PD0325901	ACH-000572	G361	-2.96301	-2.05886	0.904146
Daporinad	ACH-000770	P31FUJ	-6.3155	-6.01841	0.297092
Irinotecan	ACH-000055	D283MED	0.244272	0.481316	0.237044
MIM1	ACH-001578	NCCIT	2.88807	3.28293	0.394862
UMI-77	ACH-000449	MESSA	3.35005	2.63536	0.714696
Talazoparib	ACH-001307	8505C	4.17628	2.93117	1.24511
Erlotinib	ACH-000816	NCIH524	2.73636	2.23137	0.504991
AZD5153	ACH-000001	NIHOVCAR3	2.93752	1.64629	1.29124
GSK591	ACH-000103	CAOV4	4.71994	4.77345	0.0535063
Camptothecin	ACH-000430	TYKNU	-3.61197	-2.88659	0.725378
PFI3	ACH-000290	NCIH209	4.93689	4.84926	0.0876287
Acetalax	ACH-001517	HEC1	3.76026	3.28165	0.478606
Paclitaxel	ACH-001368	OACM51	-3.79897	-2.35098	1.44798
OSI-027	ACH-000288	BT549	2.01794	2.722	0.70406
Dasatinib	ACH-001674	TGW	2.84012	1.77921	1.06091
Ruxolitinib	ACH-000910	MDAMB453	2.67362	4.60649	1.93287
BMS-536924	ACH-001374	PA1	0.0721592	0.671762	0.599602
GSK343	ACH-000852	NCIH1435	2.44708	2.80942	0.362335
Carmustine	ACH-000373	SKM1	4.93873	5.06186	0.123126
Sapitinib	ACH-000890	SW1271	5.73852	5.35557	0.382958
AZD7762	ACH-000853	NCIH661	1.09247	0.487662	0.604807
YK-4-279	ACH-001819	MFM223	3.73091	2.84915	0.881763
Cediranib	ACH-000111	HCC1187	3.85881	2.90295	0.955861
Alpelisib	ACH-000916	NCIH1573	5.75814	4.63484	1.12331
Elephantin	ACH-001498	FARAGE	1.7849	1.43165	0.353244
NVP-ADW742	ACH-000547	HT1197	2.56041	2.86848	0.308077
Gefitinib	ACH-000295	EM2	3.17484	3.50315	0.328311
YK-4-279	ACH-001674	TGW	0.909575	0.666734	0.24284
Acetalax	ACH-001496	ESO26	3.39985	0.0283702	3.37148
Tamoxifen	ACH-000916	NCIH1573	5.73428	4.33146	1.40283
PD173074	ACH-000567	ST486	2.58986	2.53535	0.0545117
Venetoclax	ACH-000740	A253	2.62828	2.39377	0.234509
AZD1208	ACH-000524	KURAMOCHI	6.44226	7.03118	0.588919
Alisertib	ACH-000720	TCCSUP	2.03494	3.65504	1.6201
Ipatasertib	ACH-000565	RCM1	5.4622	5.20499	0.257205
AZD5582	ACH-000863	DBTRG05MG	6.8559	6.34718	0.50872
Sepantronium bromide	ACH-000232	U251MG	-6.15821	-4.43491	1.7233
I-BET-762	ACH-000878	HCC15	4.10692	4.8147	0.707784
Pictilisib	ACH-000408	TE5	1.31993	1.04149	0.278437
AZD7762	ACH-000247	OCUM1	-0.201504	-0.574668	0.373164
AZD1332	ACH-000986	HT115	3.96894	3.8071	0.16184
Mitoxantrone	ACH-000015	NCIH1581	2.53508	0.916551	1.61853
Sapitinib	ACH-000620	JHH1	2.57486	2.70474	0.129879
Tamoxifen	ACH-000669	SW900	5.37825	4.53718	0.841077
Oxaliplatin	ACH-000704	OAW42	3.52678	4.43106	0.904272
AZD2014	ACH-000437	SW1088	1.86766	1.96596	0.098297
Sepantronium bromide	ACH-000176	LOUNH91	-4.24977	-4.46562	0.215857
MN-64	ACH-000120	CHP212	4.61716	4.15905	0.458103
Palbociclib	ACH-000793	KATOIII	2.50237	3.89642	1.39405
Bortezomib	ACH-000153	NCIH2052	-5.32843	-4.04229	1.28614
WZ4003	ACH-000431	NCIH1694	4.93492	4.79518	0.139741
Paclitaxel	ACH-000605	TE6	-1.59571	-2.19451	0.598796
Foretinib	ACH-000425	UACC62	1.01515	0.987415	0.0277366
Podophyllotoxin bromide	ACH-000364	U2OS	-0.807857	-1.37097	0.563116
Afuresertib	ACH-000514	NCIH1092	4.2522	4.72887	0.476664
Acetalax	ACH-000985	LS411N	4.68096	5.96004	1.27908
Topotecan	ACH-000144	RERFGC1B	0.710359	0.290241	0.420118
Gefitinib	ACH-000587	NCIH1975	2.59884	2.11928	0.479559
Dinaciclib	ACH-001709	WSUNHL	-4.0223	-4.28644	0.26414
AZD3759	ACH-000105	ALLSIL	2.24135	2.03775	0.203602
Sinularin	ACH-000252	LS1034	3.92325	3.28667	0.636579
Nilotinib	ACH-000681	A549	3.1124	4.05701	0.944616
Gefitinib	ACH-000669	SW900	4.0588	4.37007	0.31127
Acetalax	ACH-001638	RCK8	5.89775	5.71252	0.18523
UMI-77	ACH-000894	NCIH1869	1.3475	3.05066	1.70317
VX-11e	ACH-000046	ACHN	2.58899	2.32053	0.268463
AZD2014	ACH-000527	OVISE	2.18376	1.81937	0.364392
EPZ004777	ACH-000652	SUIT2	6.28198	6.92526	0.643276
BIBR-1532	ACH-000087	SKES1	3.62984	4.20503	0.575183
Vorinostat	ACH-000869	NCIH1568	3.93976	3.03731	0.902449
Vinorelbine	ACH-000379	NCIH1781	-1.09858	-0.694294	0.404283
AZD2014	ACH-000496	NCIH1792	2.47047	0.657622	1.81285
MK-1775	ACH-001517	HEC1	1.02583	1.57146	0.545632
PD0325901	ACH-000456	BCPAP	0.496352	0.286498	0.209854
VE-822	ACH-000434	NCIH1915	4.16905	2.81396	1.35509
Staurosporine	ACH-000449	MESSA	-3.08324	-3.24127	0.158034
MK-1775	ACH-000607	KYM1	-1.11556	-0.973763	0.141797
AZD5582	ACH-000944	NAMALWA	0.174181	0.287999	0.113818
Ibrutinib	ACH-001399	SW626	6.83279	6.48857	0.34422
Sapitinib	ACH-000465	SKMEL1	6.43904	6.61451	0.175471
PRIMA-1MET	ACH-000351	MKN1	3.40303	3.12446	0.278564
AZD6738	ACH-000320	PSN1	2.70933	2.26105	0.448281
Staurosporine	ACH-000491	NCIH716	-4.724	-3.95783	0.766172
WZ4003	ACH-000955	SNU407	5.02934	4.41314	0.616206
PD173074	ACH-000227	KPNYN	3.08183	3.7868	0.704977
PFI3	ACH-000945	NCIH650	5.34235	5.24438	0.0979694
GSK1904529A	ACH-000574	FUOV1	5.70794	5.50767	0.200271
Crizotinib	ACH-000971	HCT116	0.848257	0.673665	0.174592
GSK2578215A	ACH-000628	NCIH596	5.97073	5.25591	0.71482
Navitoclax	ACH-000769	LK2	1.54672	1.5222	0.0245151
GSK591	ACH-000107	CAPAN2	-1.23674	6.55244	7.78919
AZD8186	ACH-000045	MV411	3.53679	1.21241	2.32438
5-Fluorouracil	ACH-000250	KMRC20	4.94744	5.21796	0.270524
AZD8186	ACH-000556	SIHA	2.7843	2.86582	0.0815104
PRT062607	ACH-000980	NCIH1155	4.84404	4.52422	0.319821
AZD5991	ACH-000660	SUDHL5	-3.18164	-2.11382	1.06781
VE821	ACH-000680	SW948	4.53932	3.79635	0.742977
Lapatinib	ACH-000896	647V	4.20406	4.11885	0.0852095
Acetalax	ACH-000679	OE19	-0.50898	3.55538	4.06436
AZD1208	ACH-001703	VAL	5.12011	4.14813	0.971976
EPZ5676	ACH-000882	IGR1	5.16916	5.29659	0.127435
VE821	ACH-000916	NCIH1573	5.97755	5.38902	0.588531
PD173074	ACH-000906	ES2	4.79826	3.97462	0.823645
Temozolomide	ACH-000768	MDAMB231	6.15726	6.1888	0.0315404
Telomerase Inhibitor IX	ACH-001638	RCK8	0.745491	0.364969	0.380522
Palbociclib	ACH-001528	IHH4	3.39892	2.57906	0.819855
Fludarabine	ACH-000161	CORL105	6.26722	4.53595	1.73128
ABT737	ACH-000103	CAOV4	2.02649	2.64451	0.618017
AGI-5198	ACH-000869	NCIH1568	5.75499	5.07942	0.675571
Camptothecin	ACH-000817	RPMI8226	-4.08089	-3.53606	0.544829
AZD1208	ACH-000881	MELJUSO	5.68055	5.62462	0.05593
AZD4547	ACH-001401	SW13	1.71048	2.35505	0.644567
Erlotinib	ACH-000138	CFPAC1	1.75611	2.01344	0.257332
VE821	ACH-000482	RERFLCKJ	5.22902	4.21992	1.0091
Mitoxantrone	ACH-000663	OVTOKO	-0.499516	0.980336	1.47985
MIM1	ACH-001638	RCK8	2.54226	3.81571	1.27345
Mitoxantrone	ACH-001709	WSUNHL	-3.18969	-3.19799	0.00830877
Luminespib	ACH-000769	LK2	-1.09785	0.234167	1.33202
Luminespib	ACH-000196	HCC1599	-2.44028	-2.17711	0.263164
WZ4003	ACH-000567	ST486	1.78218	1.83283	0.0506472
AZD8186	ACH-000719	RMGI	2.05613	2.59295	0.536819
Linsitinib	ACH-000524	KURAMOCHI	5.47607	5.89754	0.421471
Obatoclax Mesylate	ACH-000046	ACHN	1.55886	1.24492	0.313937
Dactinomycin	ACH-000107	CAPAN2	-1.71257	-1.6682	0.0443717
Sorafenib	ACH-000827	WM793	2.45224	2.07813	0.374117
MK-2206	ACH-000653	JJN3	2.41495	2.22867	0.186278
Uprosertib	ACH-000304	WM115	1.57817	1.73856	0.160384
Epirubicin	ACH-000472	HSC2	-1.55088	-1.79471	0.243831
Telomerase Inhibitor IX	ACH-000408	TE5	2.1613	1.18915	0.972155
Dactolisib	ACH-000888	NCIH1793	-2.35366	-0.454033	1.89963
NVP-ADW742	ACH-000938	NALM6	1.84906	1.33352	0.515544
Bortezomib	ACH-001399	SW626	-4.79084	-5.11176	0.320926
Vorinostat	ACH-000024	OPM2	0.478921	1.00317	0.524247
Nelarabine	ACH-000562	HCC78	6.67662	6.13039	0.546231
Selumetinib	ACH-000821	EJM	3.98359	4.89907	0.915485
AZD1332	ACH-000806	L540	2.21493	3.31503	1.1001
Fulvestrant	ACH-000315	KARPAS422	2.33265	2.17694	0.155701
Leflunomide	ACH-000227	KPNYN	4.69744	4.53217	0.165268
PD173074	ACH-000717	COLO680N	5.95858	5.95213	0.00645274
Ruxolitinib	ACH-000864	COLO684	4.91109	4.82193	0.0891638
AZD3759	ACH-000493	SNU423	3.72823	2.88015	0.848081
WZ4003	ACH-000960	REH	2.94876	3.39194	0.44318
Vincristine	ACH-000596	LCLC97TM1	-3.64411	-3.07814	0.565973
EPZ004777	ACH-001626	OSC20	6.33802	5.91842	0.419603
Ruxolitinib	ACH-001709	WSUNHL	3.77554	4.05484	0.279297
AGI-5198	ACH-000881	MELJUSO	5.81878	5.25582	0.562958
Foretinib	ACH-001715	CAL72	1.69002	0.810563	0.879459
Teniposide	ACH-000571	T98G	0.810328	1.68822	0.877888
Ruxolitinib	ACH-000903	FTC133	5.51908	5.6176	0.0985213
Vinorelbine	ACH-000410	SAOS2	-2.49719	-2.79796	0.300765
Oxaliplatin	ACH-001193	SKPNDW	2.03834	2.72377	0.685431
WZ4003	ACH-000968	COLO792	2.24746	3.09602	0.848563
AGI-5198	ACH-000906	ES2	5.19548	4.80267	0.392811
NVP-ADW742	ACH-000292	NCIH841	4.77072	4.00501	0.765704
Dasatinib	ACH-000265	KP4	3.11012	2.97122	0.138897
P22077	ACH-000691	HCC2157	2.53849	3.98265	1.44416
Buparlisib	ACH-000652	SUIT2	2.27588	2.89982	0.623939
Lapatinib	ACH-000724	HT1376	3.37398	3.9222	0.548214
AT13148	ACH-000443	OVKATE	7.82819	7.69164	0.136546
AZD5991	ACH-000674	NUGC4	7.18468	6.75393	0.430747
Talazoparib	ACH-000288	BT549	3.65482	3.7231	0.0682769
Sinularin	ACH-000798	CL40	2.18193	2.70608	0.524152
Mitoxantrone	ACH-000449	MESSA	-0.613412	-0.905484	0.292072
Niraparib	ACH-000767	NCIH526	1.255	2.13079	0.875793
5-Fluorouracil	ACH-000971	HCT116	2.46187	3.01891	0.557047
GNE-317	ACH-001399	SW626	2.27552	2.17637	0.0991475
AZD5582	ACH-000628	NCIH596	-2.97711	2.65846	5.63557
CZC24832	ACH-000852	NCIH1435	4.23894	4.63253	0.393587
Gefitinib	ACH-000276	HCC38	4.49222	4.40511	0.0871135
Sapitinib	ACH-000574	FUOV1	3.77602	3.64212	0.133898
EPZ004777	ACH-000408	TE5	5.21864	5.57691	0.358268
Camptothecin	ACH-000660	SUDHL5	-5.14008	-5.90733	0.767241
Podophyllotoxin bromide	ACH-000098	GAMG	-1.1262	-1.54548	0.419273
GSK343	ACH-001401	SW13	2.55722	2.16367	0.393555
GSK2578215A	ACH-000129	NCIH1341	5.86047	5.93262	0.072147
Pyridostatin	ACH-001525	HT3	5.00855	4.46546	0.543083
Alpelisib	ACH-000159	OSRC2	4.37652	4.68994	0.313425
SCH772984	ACH-000574	FUOV1	2.70078	2.23333	0.467458
Bortezomib	ACH-000876	MDAMB415	-3.89059	-5.34325	1.45266
AZD5363	ACH-000939	SKUT1	3.5944	3.02081	0.573589
Foretinib	ACH-000322	HT144	0.14879	1.03934	0.890546
MIRA-1	ACH-000244	DKMG	6.19181	6.55431	0.362497
AZD1332	ACH-000518	CAL33	2.56409	3.85742	1.29333
LGK974	ACH-000681	A549	3.77621	4.34086	0.564649
Gefitinib	ACH-000691	HCC2157	0.877052	2.59313	1.71608
Sepantronium bromide	ACH-000627	LCLC103H	-5.65945	-5.76557	0.106122
BMS-536924	ACH-000374	HCC1143	0.778876	0.934007	0.155131
5-Fluorouracil	ACH-000189	RCC10RGB	7.66122	6.72858	0.932643
Dihydrorotenone	ACH-000903	FTC133	3.08506	1.96042	1.12464
AZD7762	ACH-001702	VAESBJ	0.38151	0.415562	0.0340521
BMS-345541	ACH-001016	BECKER	4.42167	3.49414	0.927521
Nilotinib	ACH-001549	LU135	2.22092	3.80953	1.5886
AZ960	ACH-001603	NH12	0.360715	1.81149	1.45078
Erlotinib	ACH-000978	EN	4.15136	3.75697	0.394392
Irinotecan	ACH-000644	COLO829	3.74907	2.46902	1.28004
LY2109761	ACH-000981	DND41	4.29516	4.27127	0.0238871
Alpelisib	ACH-000783	CAMA1	4.13381	2.66394	1.46987
Daporinad	ACH-000849	MDAMB468	-4.42327	-3.4478	0.975477
XAV939	ACH-001333	C33A	4.61744	4.60384	0.0135988
Dasatinib	ACH-000569	ISTMES1	-0.72926	1.40319	2.13245
Wee1 Inhibitor	ACH-000024	OPM2	0.748341	1.04298	0.294635
VE821	ACH-000748	SJSA1	4.22121	4.08739	0.133821
MIRA-1	ACH-000171	VMRCRCZ	7.51435	7.89282	0.378466
Bortezomib	ACH-000789	NCIH810	-4.33572	-4.93012	0.594397
Docetaxel	ACH-000171	VMRCRCZ	-0.480214	-1.17736	0.697142
Ulixertinib	ACH-001653	SKGT2	2.34632	2.30966	0.0366591
WEHI-539	ACH-000821	EJM	2.31573	1.06243	1.2533
Elephantin	ACH-000452	TE8	3.443	3.67893	0.235928
Cyclophosphamide	ACH-000665	SKMES1	5.9242	5.41943	0.504773
AZD5153	ACH-000040	U118MG	4.34928	1.90623	2.44304
Nilotinib	ACH-000920	CMLT1	-5.19322	-5.74978	0.556556
Oxaliplatin	ACH-000650	IGR37	3.21714	3.71248	0.495335
Olaparib	ACH-000806	L540	3.12078	3.15588	0.0351018
MIRA-1	ACH-000849	MDAMB468	5.01572	4.45673	0.558998
Afuresertib	ACH-000805	COLO679	2.74727	3.3512	0.603932
AGI-5198	ACH-000510	NCIH1299	5.71058	5.06925	0.641324
Teniposide	ACH-000403	NCIH747	4.13482	2.3543	1.78051
MIM1	ACH-000919	IM95	2.96557	3.82765	0.862086
Wnt-C59	ACH-000491	NCIH716	5.46582	5.30034	0.16548
AZD1208	ACH-000856	CAL51	5.65747	5.27808	0.37939
Nilotinib	ACH-000702	L1236	2.26458	1.76323	0.501348
WIKI4	ACH-000219	A375	4.07393	3.68042	0.393502
AZD4547	ACH-000655	SF268	2.71037	3.57126	0.86089
VX-11e	ACH-000699	HCC1395	2.98093	2.42989	0.551041
AGI-5198	ACH-000496	NCIH1792	3.8157	4.0688	0.253099
Dabrafenib	ACH-000806	L540	1.9523	3.20204	1.24973
PRIMA-1MET	ACH-000805	COLO679	6.54177	3.9704	2.57137
Vinblastine	ACH-001274	SW982	-5.48068	-4.67738	0.8033
Teniposide	ACH-000410	SAOS2	-0.136187	-0.0695883	0.0665987
Pictilisib	ACH-000815	KMH2	1.41816	1.44771	0.0295473
CZC24832	ACH-000489	SW1116	5.95032	5.93845	0.0118756
AZD5153	ACH-000757	A427	2.16587	3.20952	1.04365
AZD5363	ACH-002059	P30OHK	2.7794	2.71163	0.0677646
Acetalax	ACH-000456	BCPAP	6.73911	6.48679	0.252319
Wee1 Inhibitor	ACH-000569	ISTMES1	3.62718	4.63066	1.00347
PD173074	ACH-000985	LS411N	4.65347	4.96268	0.309218
Olaparib	ACH-000991	SNU81	3.65126	4.23169	0.58043
Fulvestrant	ACH-000363	SKMM2	2.32929	2.9279	0.598606
Venetoclax	ACH-000856	CAL51	2.38306	2.08648	0.29658
Wnt-C59	ACH-000866	NCIH1048	3.86186	3.34851	0.513347
VE821	ACH-001702	VAESBJ	6.14501	4.20815	1.93686
Zoledronate	ACH-000789	NCIH810	3.41861	3.22746	0.191154
Podophyllotoxin bromide	ACH-000824	KYSE510	-1.90243	-1.86579	0.0366431
Oxaliplatin	ACH-000800	NCIH446	3.05849	4.12331	1.06483
Mitoxantrone	ACH-000204	LP1	3.97693	2.9855	0.991434
PRT062607	ACH-000973	639V	3.87936	3.98589	0.106536
AZD4547	ACH-000745	MOLP8	2.99238	2.03521	0.95717
LY2109761	ACH-000849	MDAMB468	4.95897	4.72056	0.238409
Navitoclax	ACH-000911	NUGC3	3.76843	2.85889	0.909543
Pyridostatin	ACH-000120	CHP212	3.51236	3.66333	0.150975
BIBR-1532	ACH-000233	DEL	3.44317	3.04324	0.39993
Luminespib	ACH-000825	HOP92	-2.57542	-0.743742	1.83168
Navitoclax	ACH-000631	KS1	4.9632	2.53508	2.42812
Sapitinib	ACH-000595	LN229	3.08668	4.45068	1.364
PCI-34051	ACH-000596	LCLC97TM1	4.62756	4.78703	0.159469
Sapitinib	ACH-000020	MHHCALL2	4.53232	4.00369	0.528635
Vinblastine	ACH-000193	KARPAS620	-5.49262	-6.09192	0.599302
AZD4547	ACH-000475	HUH1	3.19329	3.36586	0.172577
Taselisib	ACH-000822	SKMEL24	2.61617	2.75494	0.138763
Palbociclib	ACH-000852	NCIH1435	4.31983	4.39403	0.0742014
Foretinib	ACH-000970	SNUC5	1.59462	1.0791	0.515515
Ibrutinib	ACH-000605	TE6	0.902586	1.55574	0.653155
Fulvestrant	ACH-000356	MKN45	3.77722	3.73624	0.0409865
PRIMA-1MET	ACH-000607	KYM1	2.69226	1.8083	0.883962
GSK591	ACH-000960	REH	3.87576	3.90603	0.0302775
AZD3759	ACH-000894	NCIH1869	1.3192	1.28594	0.033254
Entinostat	ACH-000865	KYSE450	4.84463	4.01362	0.831016
MK-2206	ACH-000319	MPP89	4.80225	3.98582	0.816438
GSK1904529A	ACH-000505	RKN	4.64352	5.87265	1.22914
Obatoclax Mesylate	ACH-000483	SNU182	2.73097	2.41424	0.316732
Selumetinib	ACH-000788	A2058	2.51502	2.28405	0.230968
PRIMA-1MET	ACH-000389	H4	6.06154	3.90135	2.16019
AGI-6780	ACH-000330	EFM19	3.70712	3.74883	0.0417041
Fludarabine	ACH-000882	IGR1	5.65112	5.01617	0.634955
AZD7762	ACH-000408	TE5	1.16829	1.84153	0.673246
Dihydrorotenone	ACH-000414	NCIH1944	-0.316952	-0.328224	0.0112722
WIKI4	ACH-000024	OPM2	3.44138	3.06366	0.377719
Pevonedistat	ACH-000207	DETROIT562	-0.432945	0.071479	0.504424
Elephantin	ACH-001603	NH12	4.00967	4.15137	0.141698
AZD5991	ACH-000749	DMS273	-0.443014	0.0970614	0.540076
Zoledronate	ACH-001638	RCK8	3.71882	3.72159	0.00277313
WIKI4	ACH-002067	NOS1	1.9732	2.12416	0.150963
MIM1	ACH-000021	NCIH1693	4.91176	4.09221	0.819548
EPZ004777	ACH-000434	NCIH1915	5.6604	5.57232	0.0880779
Uprosertib	ACH-000295	EM2	2.01905	2.76394	0.744892
Ulixertinib	ACH-000876	MDAMB415	3.0865	2.62572	0.460782
Topotecan	ACH-001193	SKPNDW	-2.63599	-3.10538	0.469383
Talazoparib	ACH-000457	CAL54	2.35468	2.05895	0.295732
Carmustine	ACH-000270	HPAC	7.23482	8.15267	0.917854
VE-822	ACH-000211	DAOY	2.09985	3.81364	1.71379
Afatinib	ACH-000111	HCC1187	2.87508	2.31996	0.555121
Sorafenib	ACH-000191	BHT101	2.27649	1.967	0.309483
PLX-4720	ACH-000236	SW1417	3.8182	5.63263	1.81443
Pictilisib	ACH-000849	MDAMB468	1.36487	1.31117	0.0537013
Obatoclax Mesylate	ACH-000652	SUIT2	1.25302	4.02168	2.76866
Uprosertib	ACH-000750	LOXIMVI	1.73165	1.82103	0.0893767
Selumetinib	ACH-000349	HCC1500	5.6217	5.10868	0.513016
Zoledronate	ACH-000937	PF382	3.28041	2.94988	0.330536
Topotecan	ACH-000282	NCIH1755	2.43172	2.02015	0.411561
Talazoparib	ACH-000888	NCIH1793	6.78427	6.25081	0.533459
Docetaxel	ACH-000400	SKCO1	-5.76918	-6.09315	0.323971
Dasatinib	ACH-000806	L540	2.00815	2.32086	0.312708
Dihydrorotenone	ACH-000174	CAL62	0.392831	-0.266021	0.658851
MK-1775	ACH-000227	KPNYN	-0.862978	-0.462701	0.400277
Docetaxel	ACH-000694	TE9	-5.81472	-5.33934	0.475383
AMG-319	ACH-000440	CA46	3.8556	4.42582	0.570223
Ulixertinib	ACH-000193	KARPAS620	2.97171	2.03246	0.939258
BMS-536924	ACH-000855	KYSE150	0.929805	1.64866	0.718857
AGI-6780	ACH-000986	HT115	3.69838	3.72531	0.0269329
NVP-ADW742	ACH-001654	SKGT4	5.63234	5.24754	0.384805
Tamoxifen	ACH-000391	MHHES1	3.64821	3.46465	0.183552
AT13148	ACH-000103	CAOV4	5.26107	4.36855	0.892523
Zoledronate	ACH-000611	SUDHL6	2.19849	2.3359	0.137405
MG-132	ACH-001399	SW626	-1.96837	-1.83152	0.136843
AZD1208	ACH-000007	LS513	3.66275	4.83829	1.17554
Sorafenib	ACH-000121	NCIH2405	3.96117	5.44054	1.47937
Teniposide	ACH-001819	MFM223	2.29424	3.19108	0.896834
Elephantin	ACH-001715	CAL72	3.68325	3.59954	0.0837093
PLX-4720	ACH-000060	PANC1005	7.33845	5.23764	2.1008
Alisertib	ACH-000969	KM12	4.33754	0.918084	3.41946
Linsitinib	ACH-000724	HT1376	4.90556	4.48347	0.422088
PCI-34051	ACH-000528	ABC1	5.51598	6.48349	0.967502
PD173074	ACH-000364	U2OS	2.06584	4.00063	1.93479
PFI3	ACH-000269	AM38	3.37318	4.58741	1.21423
Cyclophosphamide	ACH-000638	NCIH441	8.65749	8.17626	0.481225
Cyclophosphamide	ACH-000896	647V	5.53266	5.15283	0.379828
AGI-6780	ACH-000023	PATU8988T	4.48605	4.3641	0.121947
Podophyllotoxin bromide	ACH-000449	MESSA	-1.59958	-0.602604	0.996973
AZD3759	ACH-000643	HDQP1	-0.438256	0.673368	1.11162
I-BET-762	ACH-000510	NCIH1299	2.04343	2.02973	0.0136984
Dasatinib	ACH-000379	NCIH1781	4.40101	2.66852	1.73248
AZ960	ACH-000631	KS1	0.574802	1.34188	0.767082
Ulixertinib	ACH-000223	HCC1937	3.88101	4.0653	0.184287
CZC24832	ACH-000828	ZR7530	6.08087	6.61034	0.529466
Ulixertinib	ACH-000440	CA46	2.96474	2.57405	0.390686
Alpelisib	ACH-001368	OACM51	3.18607	3.08617	0.0999089
GSK2578215A	ACH-000257	CORL279	3.54248	3.90855	0.366065
Ulixertinib	ACH-000976	HUCCT1	2.31558	1.69998	0.615605
Mitoxantrone	ACH-000956	22RV1	-0.225726	-0.369869	0.144143
Cytarabine	ACH-000201	A204	0.905954	1.30477	0.398812
NVP-ADW742	ACH-000971	HCT116	2.24382	2.42533	0.181516
Linsitinib	ACH-000171	VMRCRCZ	6.84366	6.75888	0.084782
Fludarabine	ACH-000055	D283MED	2.72157	4.04296	1.32139
P22077	ACH-000653	JJN3	2.43574	2.93413	0.498393
Uprosertib	ACH-000885	TOV21G	-0.273799	0.510918	0.784717
Foretinib	ACH-000118	HUPT3	1.84603	0.627804	1.21822
Pictilisib	ACH-000823	KYSE140	1.93447	1.18033	0.754144
OTX015	ACH-000292	NCIH841	4.35691	3.0552	1.30171
Wee1 Inhibitor	ACH-000334	DB	0.864935	0.822563	0.0423724
VE821	ACH-000362	MOLM13	0.344859	1.27076	0.925899
YK-4-279	ACH-001500	FLO1	1.55812	2.31995	0.761824
XAV939	ACH-000643	HDQP1	3.82708	4.20125	0.374173
Olaparib	ACH-000865	KYSE450	4.96062	5.0053	0.0446893
Trametinib	ACH-000724	HT1376	1.87839	2.42908	0.550683
Dasatinib	ACH-000934	MDAMB361	1.83613	2.25009	0.413956
Erlotinib	ACH-000819	LN18	2.11808	2.17985	0.061762
WEHI-539	ACH-000879	MFE296	3.55312	3.93644	0.38332
GSK591	ACH-001399	SW626	5.54551	5.49972	0.0457965
Ulixertinib	ACH-000803	COLO668	3.29821	2.86782	0.430393
PRIMA-1MET	ACH-000109	NCIH3255	6.53052	5.83282	0.697693
MIM1	ACH-000142	CAL29	4.96311	4.64099	0.32212
Trametinib	ACH-000636	RPMI8402	1.83489	0.0341675	1.80072
Navitoclax	ACH-000434	NCIH1915	2.32949	2.65423	0.324739
Selumetinib	ACH-000120	CHP212	-2.50919	-0.960246	1.54894
Dactinomycin	ACH-000957	LS180	-5.54613	-4.52846	1.01767
AZD3759	ACH-000657	A2780	3.24682	1.78714	1.45968
SCH772984	ACH-000757	A427	0.615966	1.22177	0.605807
AZD6738	ACH-000364	U2OS	2.88813	1.79693	1.09119
BIBR-1532	ACH-000353	TE15	5.53583	4.96158	0.57425
OTX015	ACH-002029	SAS	0.239861	0.587987	0.348126
ML323	ACH-000245	BL41	3.07621	3.22316	0.146954
Carmustine	ACH-000351	MKN1	5.43858	6.63063	1.19205
CZC24832	ACH-000580	C32	5.93866	6.29484	0.356184
AZD5153	ACH-001819	MFM223	3.14623	2.83931	0.306915
Obatoclax Mesylate	ACH-000757	A427	-0.485433	0.8159	1.30133
AZD5153	ACH-000881	MELJUSO	3.71573	2.91988	0.795847
VX-11e	ACH-000902	CAL148	2.94385	3.77101	0.827157
AZD2014	ACH-001709	WSUNHL	0.0796448	0.44428	0.364635
I-BRD9	ACH-000656	SUDHL8	3.71137	3.24221	0.469156
AZ6102	ACH-000749	DMS273	1.96837	1.76505	0.203314
WEHI-539	ACH-000257	CORL279	1.40729	1.11895	0.288342
OF-1	ACH-000981	DND41	2.95197	3.55127	0.599304
Leflunomide	ACH-000806	L540	3.62698	3.75981	0.132831
Luminespib	ACH-001674	TGW	-2.5756	-2.61777	0.0421713
VX-11e	ACH-000072	MEG01	1.47098	0.829543	0.641434
Elephantin	ACH-000668	HCC70	4.45641	3.57974	0.876674
OF-1	ACH-000649	786O	5.56989	4.4822	1.08769
GSK2578215A	ACH-000653	JJN3	4.23004	3.64404	0.585999
P22077	ACH-000938	NALM6	3.34726	2.43659	0.910671
Epirubicin	ACH-000247	OCUM1	0.483426	1.41376	0.930338
Dihydrorotenone	ACH-000821	EJM	-0.746865	0.0276331	0.774498
WEHI-539	ACH-000311	NCIH2122	3.43238	3.49892	0.0665345
MIRA-1	ACH-000129	NCIH1341	6.16543	6.31873	0.153305
Gefitinib	ACH-000879	MFE296	4.41702	4.02857	0.388448
Irinotecan	ACH-000098	GAMG	2.80315	2.98239	0.179236
AZD5153	ACH-000552	HT29	-0.910599	-0.545436	0.365163
Afatinib	ACH-000953	SUPT1	1.3372	1.34789	0.0106902
Topotecan	ACH-000060	PANC1005	0.920097	0.801623	0.118474
AZD8055	ACH-000276	HCC38	0.833599	1.6424	0.808798
Pyridostatin	ACH-000944	NAMALWA	1.48868	1.82711	0.338435
Pevonedistat	ACH-000607	KYM1	-0.215387	-1.29479	1.07941
Foretinib	ACH-000866	NCIH1048	-0.0394233	1.11902	1.15844
Gallibiscoquinazole	ACH-000108	KP3	3.03198	3.68275	0.650766
Uprosertib	ACH-000176	LOUNH91	2.79381	4.83804	2.04423
ML323	ACH-000878	HCC15	4.2617	4.45837	0.196675
Nelarabine	ACH-000827	WM793	5.13948	5.60093	0.461454
Selumetinib	ACH-000775	NCIH727	2.27304	2.73895	0.46591
Mitoxantrone	ACH-000940	AN3CA	-0.107587	1.88894	1.99653
WZ4003	ACH-000050	NCIH929	3.25959	2.79526	0.464333
MIRA-1	ACH-000139	PANC0327	6.29108	6.47707	0.185992
Telomerase Inhibitor IX	ACH-000759	MDAMB175VII	-0.6475	0.407109	1.05461
Vinorelbine	ACH-000094	HPAFII	-0.455813	0.326886	0.782698
Docetaxel	ACH-000552	HT29	-5.50203	-5.43336	0.0686723
PF-4708671	ACH-000374	HCC1143	4.45961	4.51234	0.0527317
Nelarabine	ACH-000911	NUGC3	6.19916	6.12066	0.0784978
Ulixertinib	ACH-000874	RS411	2.60869	2.36829	0.240399
I-BET-762	ACH-000217	JHH6	2.51902	2.59041	0.0713871
Talazoparib	ACH-000670	SBC5	1.63787	1.22625	0.41162
Cediranib	ACH-000613	HOS	1.7282	1.78023	0.052034
Navitoclax	ACH-000447	NCIH2228	3.98051	4.58563	0.60512
AZ6102	ACH-000783	CAMA1	3.05442	2.0902	0.964219
Irinotecan	ACH-000222	ASPC1	6.88769	7.9172	1.02952
MK-2206	ACH-001307	8505C	5.18503	6.12546	0.940434
Mitoxantrone	ACH-000061	HH	3.77033	2.60979	1.16054
Temozolomide	ACH-000817	RPMI8226	4.14216	3.99487	0.147291
PCI-34051	ACH-000249	CL11	5.13841	6.34118	1.20278
VE-822	ACH-000315	KARPAS422	2.46407	2.16004	0.304032
PD0325901	ACH-000439	ME1	-0.974572	-0.645274	0.329298
RVX-208	ACH-000580	C32	6.32253	6.69912	0.376591
Gallibiscoquinazole	ACH-000008	A101D	2.62752	2.3422	0.285317
AZD5438	ACH-000546	HSC4	4.61446	2.61078	2.00369
Sepantronium bromide	ACH-001497	ESO51	-1.65575	-2.83085	1.1751
LJI308	ACH-000432	BV173	3.16726	4.20681	1.03955
WEHI-539	ACH-001653	SKGT2	0.733899	0.419066	0.314833
AGI-6780	ACH-000072	MEG01	2.43336	3.73293	1.29957
XAV939	ACH-001655	SKN	3.60715	4.45997	0.852816
Vinorelbine	ACH-000153	NCIH2052	-3.15921	-1.603	1.55621
MIRA-1	ACH-000380	KMS12BM	3.29504	3.67267	0.377634
Ibrutinib	ACH-000784	KYSE70	6.51934	6.40942	0.109914
AZD2014	ACH-002029	SAS	2.43696	1.16897	1.268
Palbociclib	ACH-000002	HL60	2.52539	2.62876	0.10337
Paclitaxel	ACH-000815	KMH2	-3.58604	-4.41729	0.831249
Acetalax	ACH-000223	HCC1937	5.91757	0.777203	5.14037
Telomerase Inhibitor IX	ACH-000864	COLO684	-0.565538	0.0594576	0.624996
OSI-027	ACH-000759	MDAMB175VII	1.2819	1.82768	0.545777
Tamoxifen	ACH-001016	BECKER	4.51528	4.7561	0.240818
AZD1332	ACH-000660	SUDHL5	2.88317	1.41835	1.46482
Dinaciclib	ACH-000969	KM12	-3.65164	-3.48075	0.170892
AGI-6780	ACH-000142	CAL29	5.45833	4.97994	0.478386
Uprosertib	ACH-000667	HCC44	1.29904	1.57685	0.277811
Leflunomide	ACH-000650	IGR37	4.40187	4.54369	0.141817
Wee1 Inhibitor	ACH-002045	HO1U1	1.46195	1.11683	0.345119
Daporinad	ACH-000193	KARPAS620	-4.55102	-6.00262	1.4516
EPZ5676	ACH-000835	GCT	5.46022	5.54885	0.0886291
Nilotinib	ACH-000162	GA10	0.443519	0.804488	0.360969
Dabrafenib	ACH-000551	K562	2.80872	4.01447	1.20575
Entospletinib	ACH-000271	SUDHL10	2.57452	2.4056	0.168913
CZC24832	ACH-000081	GDM1	2.51017	3.77709	1.26693
Dinaciclib	ACH-000873	KYSE270	-4.14219	-2.84085	1.30134
Cediranib	ACH-000893	NCIH1651	3.74748	2.44264	1.30484
Mitoxantrone	ACH-000703	DMS79	-1.27991	-1.51019	0.230286
AGI-5198	ACH-000776	ONS76	5.11476	4.91953	0.195223
GNE-317	ACH-000626	U266B1	1.55179	2.14362	0.591826
Cytarabine	ACH-002029	SAS	-0.649539	-0.984092	0.334553
AZD5153	ACH-001151	OVCAR5	0.313417	0.916963	0.603546
Alpelisib	ACH-000270	HPAC	6.07297	3.82019	2.25278
Fulvestrant	ACH-000611	SUDHL6	1.34096	1.58787	0.246911
Venetoclax	ACH-000919	IM95	1.99643	1.69986	0.29657
MN-64	ACH-000849	MDAMB468	2.95241	3.28875	0.33634
MIRA-1	ACH-000403	NCIH747	6.75042	6.43789	0.312533
Sinularin	ACH-000414	NCIH1944	4.16317	4.28733	0.124165
MN-64	ACH-001702	VAESBJ	5.86277	5.40261	0.460161
AZD7762	ACH-000895	CL34	1.46391	-0.413748	1.87766
Sepantronium bromide	ACH-000567	ST486	-4.90129	-5.14174	0.240445
Camptothecin	ACH-000885	TOV21G	-1.84037	-1.9448	0.104434
PFI3	ACH-000769	LK2	5.84836	5.66787	0.180487
MIRA-1	ACH-000985	LS411N	5.75976	5.98233	0.222577
5-Fluorouracil	ACH-000803	COLO668	4.98503	3.54492	1.44011
PCI-34051	ACH-000114	SU8686	6.93681	8.08804	1.15124
Ibrutinib	ACH-000361	SKHEP1	5.29279	4.81713	0.475663
VE-822	ACH-000264	CALU6	1.92702	3.43959	1.51257
AZD1208	ACH-000094	HPAFII	6.3494	6.49172	0.142322
Entinostat	ACH-000346	JVM3	0.57447	0.548494	0.025976
Gallibiscoquinazole	ACH-000075	U87MG	2.79901	2.81144	0.0124227
Afuresertib	ACH-001336	CASKI	1.72782	1.45136	0.276462
Fulvestrant	ACH-000269	AM38	2.89007	2.0774	0.812672
I-BRD9	ACH-000672	IALM	4.60925	5.30398	0.694722
AZD5991	ACH-000969	KM12	5.66213	4.19797	1.46416
AZD1332	ACH-000654	RAJI	2.94734	4.42085	1.47351
GNE-317	ACH-000747	NCIH1703	-0.749112	-0.3816	0.367512
ABT737	ACH-000679	OE19	2.31378	2.94231	0.628535
Cyclophosphamide	ACH-000408	TE5	5.43058	5.51568	0.0850951
MK-8776	ACH-000040	U118MG	3.36205	3.62676	0.264717
Gefitinib	ACH-000716	TT2609C02	5.54599	6.19758	0.651597
WIKI4	ACH-001526	HUO9	3.11063	2.85662	0.254008
Epirubicin	ACH-000547	HT1197	-1.30724	-0.985019	0.322221
AZD7762	ACH-000568	UACC812	3.34579	2.11294	1.23285
VE821	ACH-001274	SW982	2.8479	3.51703	0.66913
UMI-77	ACH-000697	A3KAW	1.60564	1.66706	0.0614116
AMG-319	ACH-000903	FTC133	5.88662	5.08828	0.798341
Rapamycin	ACH-000882	IGR1	-1.67472	-1.81666	0.14194
Alpelisib	ACH-000144	RERFGC1B	2.74209	2.75847	0.0163719
Staurosporine	ACH-000361	SKHEP1	-2.10197	-3.21618	1.11421
Fulvestrant	ACH-000691	HCC2157	2.80421	2.56226	0.241951
Dactinomycin	ACH-000865	KYSE450	-4.93345	-4.74687	0.186577
Elephantin	ACH-000303	SNU5	4.25491	3.0554	1.19951
MG-132	ACH-000536	BT20	0.00538834	-0.520691	0.52608
Erlotinib	ACH-000983	KCL22	1.98683	1.95001	0.0368147
Ruxolitinib	ACH-000109	NCIH3255	5.25718	5.14734	0.109832
Alisertib	ACH-000694	TE9	2.52171	0.884645	1.63706
Cytarabine	ACH-000108	KP3	4.31806	5.26808	0.950017
Dactolisib	ACH-000171	VMRCRCZ	2.30424	1.81521	0.489022
Fulvestrant	ACH-000943	RKO	2.4167	2.51231	0.09561
Gefitinib	ACH-000880	AGS	2.47235	2.40485	0.0674983
Acetalax	ACH-000193	KARPAS620	5.01735	5.22113	0.203783
AGI-6780	ACH-000969	KM12	3.6696	4.74159	1.07199
Navitoclax	ACH-002062	SLVL	-0.269637	-1.00077	0.731137
Cyclophosphamide	ACH-000811	SKOV3	6.47094	6.97631	0.50537
AZD2014	ACH-000998	CW2	4.45013	1.65756	2.79256
Entinostat	ACH-000913	ESS1	0.92329	0.81829	0.105001
AZD6482	ACH-000147	T47D	2.23058	1.65069	0.579894
Crizotinib	ACH-000273	SF539	2.31808	2.91764	0.599567
Dinaciclib	ACH-001368	OACM51	-2.8773	-2.40046	0.476838
Pictilisib	ACH-000911	NUGC3	0.932878	1.05161	0.11873
AZD6738	ACH-000818	BT483	6.92116	7.31845	0.397291
Obatoclax Mesylate	ACH-000008	A101D	-0.0412497	0.0938732	0.135123
OF-1	ACH-001193	SKPNDW	2.27255	3.29941	1.02686
PLX-4720	ACH-001498	FARAGE	4.54499	3.36249	1.1825
SCH772984	ACH-000341	SKNFI	1.69869	2.67235	0.973653
Luminespib	ACH-000657	A2780	-4.22066	-3.54479	0.675874
Zoledronate	ACH-000627	LCLC103H	4.01024	3.69662	0.313619
Epirubicin	ACH-000853	NCIH661	-0.236406	-0.0786695	0.157736
Vorinostat	ACH-000856	CAL51	1.29361	1.01481	0.278798
PD0325901	ACH-000958	SW48	-1.1236	-1.31665	0.193056
Ulixertinib	ACH-000282	NCIH1755	1.56865	2.56107	0.992418
Erlotinib	ACH-000729	NCIH1963	2.64593	2.16621	0.479713
IWP-2	ACH-000601	MIAPACA2	1.98814	2.35808	0.36994
Entospletinib	ACH-000181	SCC9	2.60678	3.64394	1.03715
Selumetinib	ACH-000090	PC3	6.67253	6.53132	0.141212
VX-11e	ACH-000243	DANG	1.0481	1.57391	0.525806
Telomerase Inhibitor IX	ACH-000207	DETROIT562	0.560778	0.2557	0.305078
AZD6738	ACH-000865	KYSE450	2.89814	2.35651	0.541625
Gallibiscoquinazole	ACH-000627	LCLC103H	3.24109	2.71742	0.523667
Niraparib	ACH-000396	J82	6.30692	5.5924	0.714518
RVX-208	ACH-000002	HL60	3.271	3.87502	0.604011
MIM1	ACH-000429	A704	4.71655	4.31031	0.406236
PFI3	ACH-000968	COLO792	5.38386	4.76229	0.621572
Acetalax	ACH-000647	TE1	0.536699	4.1099	3.57321
PCI-34051	ACH-001711	PFSK1	3.7787	3.42088	0.357821
AGI-5198	ACH-000434	NCIH1915	5.23914	4.74246	0.496679
WIKI4	ACH-000273	SF539	3.68098	3.39811	0.282868
Vinblastine	ACH-000050	NCIH929	-4.65072	-5.75943	1.10871
VE-822	ACH-000920	CMLT1	1.35955	1.10174	0.257812
WZ4003	ACH-000193	KARPAS620	4.71619	3.71601	1.00018
AZD5582	ACH-000697	A3KAW	1.56236	0.389025	1.17334
PCI-34051	ACH-002059	P30OHK	2.46229	2.5351	0.0728102
P22077	ACH-000258	DU4475	2.45387	1.46592	0.987953
Entospletinib	ACH-000536	BT20	3.10741	4.32229	1.21487
AZD5363	ACH-000050	NCIH929	-1.30851	-1.55044	0.241931
Fludarabine	ACH-000579	UACC257	6.18932	5.24829	0.941032
I-BET-762	ACH-000672	IALM	3.4787	4.65165	1.17295
Trametinib	ACH-000806	L540	2.61711	1.50984	1.10727
MIRA-1	ACH-000427	NCIN87	6.1666	6.29313	0.126534
AZD5363	ACH-000213	HUPT4	4.1245	3.92204	0.202458
MN-64	ACH-000349	HCC1500	5.1618	4.542	0.619804
GSK1904529A	ACH-000007	LS513	4.28303	4.613	0.329979
Docetaxel	ACH-000326	JURLMK1	-6.90351	-5.01748	1.88603
Talazoparib	ACH-000425	UACC62	3.52494	3.92582	0.400876
Carmustine	ACH-000055	D283MED	5.74336	5.27562	0.467744
GNE-317	ACH-000493	SNU423	0.542397	0.69505	0.152653
CZC24832	ACH-000315	KARPAS422	2.99101	3.61781	0.626798
Paclitaxel	ACH-001497	ESO51	-2.09408	-3.03106	0.93698
AZD5363	ACH-000496	NCIH1792	3.108	2.8465	0.261496
Erlotinib	ACH-000787	LXF289	2.58138	2.03347	0.547905
PD173074	ACH-000238	SCC4	3.75157	4.87661	1.12504
Teniposide	ACH-000794	BICR22	-2.20052	-2.26453	0.0640111
Lapatinib	ACH-000252	LS1034	2.58664	3.4996	0.912968
ABT737	ACH-000449	MESSA	2.61816	2.83401	0.215848
Erlotinib	ACH-000213	HUPT4	1.2342	2.36606	1.13186
Gemcitabine	ACH-000660	SUDHL5	-6.20874	-6.22379	0.0150565
ML323	ACH-000142	CAL29	5.39367	5.17919	0.214482
Dinaciclib	ACH-000267	HDLM2	-3.59628	-2.42499	1.17129
Epirubicin	ACH-000647	TE1	-1.26557	-0.385713	0.879857
PCI-34051	ACH-000934	MDAMB361	4.34431	5.19372	0.849412
Dactinomycin	ACH-000733	NCIH1838	-1.30897	-0.712575	0.596399
Cytarabine	ACH-000633	FU97	2.36789	3.65941	1.29152
Staurosporine	ACH-000823	KYSE140	-2.82783	-3.63167	0.803842
OF-1	ACH-000347	QGP1	6.37035	5.64148	0.728864
PRT062607	ACH-000223	HCC1937	4.50772	4.38482	0.122899
Gallibiscoquinazole	ACH-000805	COLO679	1.75616	3.02033	1.26418
Irinotecan	ACH-000696	OVCAR8	1.56976	1.48279	0.0869653
Carmustine	ACH-000438	LU65	6.51516	6.70514	0.189979
AZD2014	ACH-000751	OCIM1	0.942089	0.927686	0.0144034
Dactinomycin	ACH-001642	SCC3	-6.43897	-7.43781	0.998839
LY2109761	ACH-001341	DOTC24510	5.05866	4.47453	0.584134
PRIMA-1MET	ACH-000879	MFE296	5.80794	6.55066	0.742725
PLX-4720	ACH-001374	PA1	2.10618	3.67239	1.56621
Vincristine	ACH-000894	NCIH1869	2.80948	2.18722	0.622265
OF-1	ACH-000815	KMH2	2.93572	3.68799	0.75227
GSK1904529A	ACH-000822	SKMEL24	5.06462	4.89791	0.166703
MIRA-1	ACH-000794	BICR22	4.89249	4.99446	0.101972
LCL161	ACH-000754	L428	3.82396	4.31553	0.491573
NVP-ADW742	ACH-000282	NCIH1755	1.78762	0.908649	0.878976
Paclitaxel	ACH-000276	HCC38	-3.06613	-1.92086	1.14528
Gemcitabine	ACH-000212	CAL120	1.78282	-0.225059	2.00788
Pevonedistat	ACH-000693	KYSE180	0.228858	-1.42171	1.65057
Pyridostatin	ACH-000638	NCIH441	7.59475	7.19292	0.401829
Vincristine	ACH-001703	VAL	-3.59525	-4.2684	0.673153
AZ6102	ACH-000859	HCC1954	2.98955	2.46028	0.529271
AZD7762	ACH-000555	A498	0.683043	0.294005	0.389037
MN-64	ACH-000311	NCIH2122	2.27711	3.12479	0.847676
AZD6738	ACH-000193	KARPAS620	3.2031	2.87683	0.326268
Paclitaxel	ACH-000783	CAMA1	-3.64446	-3.17383	0.470625
PFI3	ACH-000631	KS1	4.82349	4.70406	0.119433
IWP-2	ACH-001336	CASKI	3.14296	3.35723	0.214264
Teniposide	ACH-000983	KCL22	-0.133355	-1.07241	0.939059
YK-4-279	ACH-000729	NCIH1963	2.04827	2.17398	0.12571
Gefitinib	ACH-000334	DB	0.00681711	2.60747	2.60066
Ibrutinib	ACH-000424	TC71	4.30652	3.99892	0.307602
AMG-319	ACH-000292	NCIH841	4.88049	5.32014	0.439654
NVP-ADW742	ACH-001638	RCK8	2.15252	2.77899	0.626467
PCI-34051	ACH-000981	DND41	2.97747	2.8433	0.134171
OF-1	ACH-000717	COLO680N	5.97376	5.51491	0.458844
AGI-5198	ACH-000380	KMS12BM	3.54347	3.16454	0.378931
RVX-208	ACH-000948	2313287	4.32191	4.80127	0.479363
GSK2578215A	ACH-000334	DB	4.99039	4.44545	0.544944
AZD5153	ACH-000198	EOL1	-1.81989	-1.46488	0.35501
GSK591	ACH-000860	NCIH358	5.43601	4.87837	0.557648
Entospletinib	ACH-000505	RKN	5.55215	5.1986	0.353551
GSK343	ACH-000579	UACC257	3.85256	3.64813	0.204431
P22077	ACH-001716	GOTO	4.94404	4.20253	0.741511
Vincristine	ACH-000847	HGC27	-1.26463	-4.51903	3.2544
Linsitinib	ACH-000569	ISTMES1	2.68409	2.71571	0.0316209
OSI-027	ACH-000373	SKM1	4.34264	3.90184	0.440803
AT13148	ACH-000363	SKMM2	5.0341	3.68007	1.35403
PFI3	ACH-000932	SNU1	5.17659	5.00565	0.170939
Oxaliplatin	ACH-000581	SNU16	1.32963	2.29432	0.964693
Cyclophosphamide	ACH-000121	NCIH2405	6.07599	7.43436	1.35836
Sorafenib	ACH-000652	SUIT2	3.8189	4.10479	0.285895
Wee1 Inhibitor	ACH-000343	NCIH522	3.55237	3.39714	0.155232
I-BRD9	ACH-000144	RERFGC1B	5.0919	4.29831	0.793587
Ibrutinib	ACH-000983	KCL22	2.83321	3.42087	0.587664
Wnt-C59	ACH-000030	PC14	4.8367	4.68585	0.150858
Oxaliplatin	ACH-000532	SNU61	5.0073	6.31468	1.30738
P22077	ACH-000090	PC3	4.88645	5.11786	0.231416
WZ4003	ACH-000144	RERFGC1B	3.35128	3.31107	0.0402064
I-BRD9	ACH-001500	FLO1	3.93384	4.47018	0.536347
GSK1904529A	ACH-000849	MDAMB468	2.62242	3.03777	0.415352
Wee1 Inhibitor	ACH-000332	YAPC	3.63419	4.21158	0.577382
Foretinib	ACH-000711	JIMT1	1.50306	0.402532	1.10053
Elephantin	ACH-000330	EFM19	3.27603	2.52909	0.746945
Osimertinib	ACH-000040	U118MG	1.66173	2.17466	0.512938
LJI308	ACH-000778	HSC3	4.6351	4.63544	0.000343948
I-BET-762	ACH-000783	CAMA1	3.73683	3.75272	0.0158898
AZD3759	ACH-000859	HCC1954	1.95324	2.12104	0.167805
YK-4-279	ACH-000493	SNU423	2.81058	2.51691	0.293677
Staurosporine	ACH-000973	639V	-2.14626	-3.24145	1.09519
LGK974	ACH-000008	A101D	4.6369	4.55449	0.0824182
Pevonedistat	ACH-000142	CAL29	-0.378003	-0.693084	0.315081
Ipatasertib	ACH-000900	NCIH23	4.29639	4.92551	0.62912
Cyclophosphamide	ACH-000510	NCIH1299	5.75589	5.43058	0.325313
Vinblastine	ACH-000046	ACHN	-3.04018	-2.62766	0.412516
Fulvestrant	ACH-000464	CAS1	4.02928	3.58094	0.448341
Cytarabine	ACH-000440	CA46	0.473487	0.182206	0.291282
Fulvestrant	ACH-000372	P12ICHIKAWA	2.54191	2.25985	0.282062
Gemcitabine	ACH-000811	SKOV3	1.97424	1.30053	0.673713
Daporinad	ACH-000334	DB	-6.20079	-6.9715	0.770706
GSK2578215A	ACH-000524	KURAMOCHI	6.17893	6.64267	0.463741
Ulixertinib	ACH-001638	RCK8	3.63397	3.32242	0.311549
Vinorelbine	ACH-000662	CORL23	-1.30914	-1.25596	0.0531754
MK-8776	ACH-000966	IGROV1	2.77292	2.5446	0.228324
AZ6102	ACH-000938	NALM6	1.62167	1.38318	0.238492
Temozolomide	ACH-000786	DAUDI	5.36683	3.93841	1.42842
Cyclophosphamide	ACH-000702	L1236	4.25934	4.20662	0.0527165
AZD4547	ACH-000747	NCIH1703	3.00846	2.59465	0.413803
Niraparib	ACH-000437	SW1088	5.53523	5.13339	0.401841
Docetaxel	ACH-000139	PANC0327	-3.76675	-3.51256	0.254192
Entospletinib	ACH-000666	NCIH1355	3.44323	2.97541	0.467814
WEHI-539	ACH-000108	KP3	4.62365	5.66007	1.03642
Linsitinib	ACH-000819	LN18	3.73296	4.5765	0.843538
Selumetinib	ACH-000790	SHP77	5.25544	4.51965	0.735782
Talazoparib	ACH-001443	ASH3	3.30005	3.48762	0.18757
BMS-345541	ACH-001820	COLO824	3.53529	3.12095	0.41434
UMI-77	ACH-001526	HUO9	1.98693	2.69075	0.703817
Sabutoclax	ACH-001517	HEC1	0.290484	-0.231856	0.52234
AZD2014	ACH-000843	HARA	1.52974	0.9699	0.559837
Epirubicin	ACH-000670	SBC5	-2.09211	-2.64283	0.55072
AZD5153	ACH-000420	SNU449	4.01357	3.94843	0.0651379
P22077	ACH-000747	NCIH1703	5.57244	4.61734	0.955093
Wee1 Inhibitor	ACH-002067	NOS1	2.71798	1.5079	1.21008
OSI-027	ACH-000204	LP1	6.7161	4.73286	1.98324
Vinblastine	ACH-000223	HCC1937	1.08615	0.871992	0.21416
GSK2606414	ACH-000566	SW1710	3.64059	3.57361	0.0669811
Afatinib	ACH-000650	IGR37	2.90544	2.28332	0.622111
UMI-77	ACH-000663	OVTOKO	5.50587	5.31194	0.193933
MIM1	ACH-000989	SNU175	2.31263	3.50519	1.19256
BMS-536924	ACH-000756	GI1	2.49737	2.26799	0.22938
Zoledronate	ACH-000420	SNU449	4.87283	4.51821	0.354618
Dactolisib	ACH-000567	ST486	-2.4358	-2.22765	0.20815
GSK2606414	ACH-000238	SCC4	4.06806	4.05164	0.0164259
Mitoxantrone	ACH-002029	SAS	-0.487199	-1.16494	0.677745
XAV939	ACH-000767	NCIH526	2.70287	3.09826	0.395394
Sepantronium bromide	ACH-000768	MDAMB231	-5.57651	-5.39936	0.177151
MK-8776	ACH-000061	HH	3.17395	2.31148	0.862467
LCL161	ACH-000880	AGS	3.05901	4.48622	1.42722
Ulixertinib	ACH-000221	SNU398	1.67903	2.25386	0.57483
AZD5582	ACH-001333	C33A	1.69221	1.16917	0.523036
AZ960	ACH-000108	KP3	3.74352	4.38688	0.643353
Teniposide	ACH-000781	NCIH2023	-1.00109	0.664312	1.6654
AZD2014	ACH-000853	NCIH661	4.85649	3.60868	1.24781
AZD3759	ACH-000439	ME1	2.30457	2.25145	0.0531267
Gallibiscoquinazole	ACH-000236	SW1417	5.6564	4.3471	1.3093
SCH772984	ACH-000551	K562	2.06443	1.91012	0.154301
BIBR-1532	ACH-000637	KYSE520	6.27844	5.905	0.373441
PD0325901	ACH-000926	HT55	-2.10841	-1.47891	0.629502
OTX015	ACH-000319	MPP89	1.84718	1.98866	0.141481
GSK2578215A	ACH-000769	LK2	5.32123	5.38824	0.0670068
AZD5582	ACH-000227	KPNYN	1.53616	4.0138	2.47764
AZD4547	ACH-000072	MEG01	1.88026	2.15141	0.271153
ABT737	ACH-000847	HGC27	1.52971	1.00493	0.524779
Entinostat	ACH-000081	GDM1	0.732674	-0.540176	1.27285
Teniposide	ACH-000878	HCC15	2.3245	1.49538	0.829126
PRIMA-1MET	ACH-000571	T98G	6.12434	4.75671	1.36763
Navitoclax	ACH-000624	HCC1806	1.59614	2.25885	0.662711
Vincristine	ACH-000563	EBC1	0.00671069	-0.709869	0.71658
SB505124	ACH-000986	HT115	3.54105	0.783174	2.75787
Pyridostatin	ACH-000336	OCIAML3	2.38558	2.24479	0.140791
Palbociclib	ACH-000957	LS180	1.70004	2.95445	1.25441
NVP-ADW742	ACH-000351	MKN1	4.31381	3.19694	1.11687
AZ6102	ACH-000054	HT1080	2.31364	3.60113	1.28749
WZ4003	ACH-000242	RT4	5.37855	4.92465	0.453893
Pevonedistat	ACH-000944	NAMALWA	-2.02567	-1.46206	0.563615
Alisertib	ACH-000963	CCK81	3.88217	1.5558	2.32637
Elephantin	ACH-001368	OACM51	4.03353	5.6356	1.60207
LY2109761	ACH-000769	LK2	5.69846	5.50565	0.192815
Elephantin	ACH-000768	MDAMB231	2.7023	2.58751	0.114797
Oxaliplatin	ACH-000716	TT2609C02	7.00199	6.13625	0.865741
Afatinib	ACH-000770	P31FUJ	0.77883	1.53045	0.75162
PRT062607	ACH-000616	HS746T	4.44913	4.96118	0.512046
Epirubicin	ACH-000269	AM38	-1.79554	-2.42985	0.634312
Erlotinib	ACH-000137	8MGBA	2.47489	2.05006	0.424824
Sinularin	ACH-000648	NCIH28	5.76625	4.90806	0.858198
Dactolisib	ACH-000332	YAPC	-0.778431	0.0196646	0.798095
Venetoclax	ACH-000560	ECC10	-0.986968	0.939566	1.92653
Vinorelbine	ACH-000116	OAW28	-0.857746	-0.849893	0.00785284
Sinularin	ACH-000250	KMRC20	4.14482	4.07307	0.0717435
Alisertib	ACH-000007	LS513	0.472576	2.03802	1.56544
Elephantin	ACH-000395	NCIH520	4.39626	3.87121	0.525051
GSK2578215A	ACH-000745	MOLP8	4.19676	4.24483	0.0480703
AMG-319	ACH-000048	TOV112D	4.94787	4.79067	0.157207
Carmustine	ACH-000702	L1236	5.04185	4.77466	0.267189
RVX-208	ACH-001332	BICR78	5.91212	5.86488	0.0472381
LCL161	ACH-000691	HCC2157	5.50371	4.22932	1.27439
Buparlisib	ACH-000767	NCIH526	0.991752	1.17819	0.186442
Leflunomide	ACH-000579	UACC257	5.19958	5.83348	0.633901
Gallibiscoquinazole	ACH-000469	YH13	1.5245	2.46079	0.936283
IWP-2	ACH-000452	TE8	2.76686	2.54349	0.223367
PD173074	ACH-000938	NALM6	1.72564	2.13086	0.40522
GSK591	ACH-001374	PA1	4.17762	3.28782	0.889797
Cediranib	ACH-000161	CORL105	0.42611	1.04601	0.619904
XAV939	ACH-000171	VMRCRCZ	6.41886	5.98726	0.4316
Oxaliplatin	ACH-000750	LOXIMVI	2.30432	2.48257	0.178245
AZD5153	ACH-002062	SLVL	0.931219	0.188085	0.743134
ML323	ACH-000869	NCIH1568	7.1036	5.53049	1.5731
Dactinomycin	ACH-001517	HEC1	-4.87567	-3.62709	1.24858
Dactinomycin	ACH-000103	CAOV4	-3.78387	-4.61614	0.832271
I-BET-762	ACH-001498	FARAGE	3.61063	3.38234	0.228299
RVX-208	ACH-000720	TCCSUP	6.45155	5.57003	0.88152
EPZ5676	ACH-000547	HT1197	5.76977	6.38964	0.619875
Savolitinib	ACH-000147	T47D	2.14481	1.77548	0.369329
Niraparib	ACH-000168	NOMO1	2.2972	2.77291	0.475715
Tamoxifen	ACH-000702	L1236	3.42053	2.30315	1.11738
Ibrutinib	ACH-000348	RPMI7951	5.02548	3.54505	1.48044
Sapitinib	ACH-000744	NCIH1623	-0.87014	-0.687373	0.182767
Cytarabine	ACH-000621	MDAMB157	3.76511	1.35969	2.40541
Selumetinib	ACH-000628	NCIH596	3.09929	4.73775	1.63846
Dabrafenib	ACH-001106	KOPN8	3.1145	2.40295	0.711551
Camptothecin	ACH-000247	OCUM1	-2.79906	-2.32466	0.474404
NVP-ADW742	ACH-000920	CMLT1	1.73344	2.20293	0.46949
OTX015	ACH-000729	NCIH1963	5.40887	3.6747	1.73418
Elephantin	ACH-001525	HT3	6.60286	4.96661	1.63624
Vinblastine	ACH-000137	8MGBA	-5.08995	-5.73946	0.649514
Dihydrorotenone	ACH-000896	647V	0.412014	-0.242864	0.654878
MK-1775	ACH-000470	SW1463	0.713241	0.0598909	0.65335
GSK2578215A	ACH-000139	PANC0327	5.77161	6.14917	0.377567
BMS-345541	ACH-000667	HCC44	3.34716	2.60366	0.743502
OTX015	ACH-001106	KOPN8	-0.57112	-0.218128	0.352993
AZD4547	ACH-000818	BT483	4.72605	6.65218	1.92613
Temozolomide	ACH-000666	NCIH1355	6.12097	6.55233	0.431367
P22077	ACH-000720	TCCSUP	4.34515	4.72374	0.378587
PLX-4720	ACH-000427	NCIN87	5.38112	4.02956	1.35155
PD0325901	ACH-000157	A4FUK	-1.58915	-2.47582	0.88667
AZ6102	ACH-000920	CMLT1	1.12623	1.78214	0.65591
Bortezomib	ACH-000684	KMRC1	-5.41086	-4.56912	0.841736
Navitoclax	ACH-000258	DU4475	0.102278	-2.41873	2.52101
Mitoxantrone	ACH-000510	NCIH1299	1.83203	0.691059	1.14097
OTX015	ACH-000696	OVCAR8	1.16142	2.02629	0.86487
Palbociclib	ACH-000766	NCIH1648	2.45991	2.75739	0.297485
Buparlisib	ACH-000876	MDAMB415	1.0388	0.698364	0.340436
Pictilisib	ACH-000719	RMGI	1.37899	1.98337	0.60438
Pictilisib	ACH-000672	IALM	4.15392	3.74688	0.407038
AGI-6780	ACH-001526	HUO9	4.37391	4.25048	0.123429
AZD2014	ACH-000104	LOUCY	1.8806	1.74512	0.135476
CZC24832	ACH-000322	HT144	4.36278	4.46609	0.103305
Taselisib	ACH-000769	LK2	3.76702	3.28411	0.48291
OTX015	ACH-000691	HCC2157	-0.764669	1.6011	2.36576
Wee1 Inhibitor	ACH-000113	OCIAML2	0.6079	0.905743	0.297843
5-Fluorouracil	ACH-000792	BFTC909	4.00084	3.54371	0.457124
Dactinomycin	ACH-000352	HCC1428	-2.38246	-1.83824	0.544218
KU-55933	ACH-000573	MDAMB436	4.82506	5.19708	0.372023
Sapitinib	ACH-000684	KMRC1	3.91602	3.39723	0.518791
WEHI-539	ACH-000060	PANC1005	3.78827	3.05413	0.734139
MG-132	ACH-000815	KMH2	-1.9022	-0.896501	1.0057
Vincristine	ACH-000109	NCIH3255	3.17946	2.48002	0.699441
Afuresertib	ACH-000552	HT29	1.08732	1.37885	0.291539
YK-4-279	ACH-000138	CFPAC1	3.09167	3.55201	0.460341
BMS-536924	ACH-000155	SW1990	5.05353	3.93704	1.11648
MK-2206	ACH-000441	SH4	5.70533	4.15726	1.54807
Sabutoclax	ACH-000337	NCIH3122	-0.210387	-0.65078	0.440393
PD173074	ACH-000349	HCC1500	3.95962	4.25263	0.293009
AGI-6780	ACH-000587	NCIH1975	5.24665	4.78592	0.460734
AZ6102	ACH-000617	OVCAR4	2.59191	3.46467	0.872757
Sorafenib	ACH-001496	ESO26	3.45891	3.35663	0.102271
Teniposide	ACH-000750	LOXIMVI	-0.470504	-1.97855	1.50805
Lapatinib	ACH-000926	HT55	2.26097	2.14287	0.118103
WIKI4	ACH-000747	NCIH1703	3.77263	4.20622	0.433592
Dinaciclib	ACH-000193	KARPAS620	-4.19578	-3.4672	0.728579
IWP-2	ACH-000790	SHP77	1.66061	1.66507	0.00445442
Dactolisib	ACH-000733	NCIH1838	1.90929	0.5559	1.35339
Tamoxifen	ACH-000950	LOVO	2.91633	3.84026	0.923921
VE821	ACH-000267	HDLM2	3.30896	3.49264	0.183679
Uprosertib	ACH-000841	NCIH2087	4.97485	5.28608	0.311238
BIBR-1532	ACH-000489	SW1116	5.59221	6.15841	0.5662
Olaparib	ACH-000918	MOLT16	1.48189	1.39964	0.0822446
EPZ5676	ACH-000581	SNU16	4.68865	3.78992	0.89873
Daporinad	ACH-000560	ECC10	-0.910646	-6.52647	5.61582
Dabrafenib	ACH-000944	NAMALWA	2.07209	2.19558	0.12349
AZD6738	ACH-000848	JHH7	4.56979	5.07479	0.504998
Pictilisib	ACH-000223	HCC1937	1.42259	1.43336	0.0107683
WZ4003	ACH-000456	BCPAP	3.19326	3.36019	0.166926
Wnt-C59	ACH-000639	NCIH211	3.20088	2.74274	0.458143
Staurosporine	ACH-000662	CORL23	-3.42417	-3.18026	0.243909
AZD5438	ACH-000913	ESS1	1.30391	1.0878	0.216105
Dihydrorotenone	ACH-000213	HUPT4	-1.83455	-0.262799	1.57175
AZD5991	ACH-000595	LN229	6.14565	4.9024	1.24325
Topotecan	ACH-000703	DMS79	-2.79293	-2.41092	0.382009
AZD8186	ACH-000035	NCIH1650	2.48858	2.71174	0.22316
AT13148	ACH-000751	OCIM1	3.30715	2.36221	0.944935
MIRA-1	ACH-000567	ST486	3.1969	3.75626	0.559354
Wee1 Inhibitor	ACH-000311	NCIH2122	0.75152	0.870374	0.118854
Ipatasertib	ACH-001151	OVCAR5	4.01282	4.98296	0.970136
Alpelisib	ACH-000267	HDLM2	4.98574	4.14648	0.839256
LCL161	ACH-000536	BT20	4.95895	4.23812	0.720832
Erlotinib	ACH-002045	HO1U1	0.386811	1.31312	0.926309
Alpelisib	ACH-000235	PANC0403	5.83353	5.46993	0.363599
Pevonedistat	ACH-000843	HARA	-0.207784	-1.72957	1.52178
MK-8776	ACH-000631	KS1	4.43146	3.35269	1.07877
MG-132	ACH-000556	SIHA	-1.11683	-1.52875	0.411915
Dactolisib	ACH-000827	WM793	-3.24294	-2.61596	0.626978
EPZ004777	ACH-001497	ESO51	5.03189	5.26725	0.235365
AT13148	ACH-000055	D283MED	1.45517	2.36377	0.9086
Paclitaxel	ACH-000012	HCC827	-0.132427	-0.381503	0.249076
Selumetinib	ACH-000212	CAL120	6.59485	6.76559	0.170744
Leflunomide	ACH-000295	EM2	3.27507	4.67863	1.40356
MK-1775	ACH-000745	MOLP8	-0.559025	0.0314337	0.590459
LGK974	ACH-000657	A2780	3.47256	3.45773	0.0148359
XAV939	ACH-001528	IHH4	3.71279	4.5778	0.865019
Savolitinib	ACH-000493	SNU423	2.79681	3.06326	0.266453
MK-8776	ACH-000744	NCIH1623	3.5627	4.06196	0.499253
Ribociclib	ACH-000536	BT20	3.07105	3.49097	0.419917
AZD5153	ACH-000890	SW1271	1.57333	1.47205	0.101281
Irinotecan	ACH-000178	HS766T	6.60487	5.71951	0.885361
Venetoclax	ACH-000819	LN18	1.58321	1.55975	0.0234601
PCI-34051	ACH-000910	MDAMB453	4.41402	3.06893	1.34508
Docetaxel	ACH-000995	JURKAT	-5.63745	-6.08	0.442546
VX-11e	ACH-000876	MDAMB415	2.32695	2.62811	0.301165
Sapitinib	ACH-000637	KYSE520	0.460395	0.692102	0.231708
Foretinib	ACH-000733	NCIH1838	3.23264	2.4353	0.797348
Vinblastine	ACH-000282	NCIH1755	-3.82121	-2.67502	1.1462
I-BRD9	ACH-000838	AMO1	1.98319	1.93831	0.0448867
Gemcitabine	ACH-000510	NCIH1299	-1.8367	-0.487226	1.34947
PRIMA-1MET	ACH-000881	MELJUSO	5.47737	5.25802	0.219355
XAV939	ACH-000337	NCIH3122	4.58319	4.73595	0.152752
AZD6738	ACH-000846	FADU	2.45548	2.33159	0.123888
YK-4-279	ACH-000009	C2BBE1	4.13755	4.21348	0.0759249
Fulvestrant	ACH-000811	SKOV3	4.60352	4.71002	0.106502
Obatoclax Mesylate	ACH-000859	HCC1954	4.45293	0.948892	3.50404
GSK1904529A	ACH-000878	HCC15	4.82817	4.26811	0.560065
AZD5363	ACH-000587	NCIH1975	0.59483	1.64605	1.05122
BMS-345541	ACH-000189	RCC10RGB	4.74356	5.36276	0.619198
Ulixertinib	ACH-000315	KARPAS422	2.74377	3.50281	0.759034
Bortezomib	ACH-000616	HS746T	-5.75595	-5.88601	0.130064
PRIMA-1MET	ACH-000157	A4FUK	0.519548	2.04262	1.52307
OSI-027	ACH-000947	OVK18	5.49779	3.86534	1.63245
I-BET-762	ACH-001603	NH12	5.04488	4.48656	0.55832
Irinotecan	ACH-000147	T47D	3.26227	3.64415	0.381883
XAV939	ACH-000386	KG1	3.26039	4.22601	0.965614
Foretinib	ACH-001497	ESO51	-3.4154	-1.45294	1.96245
PRIMA-1MET	ACH-000249	CL11	3.57594	6.0176	2.44166
Vinblastine	ACH-000628	NCIH596	-0.47008	-1.25227	0.782192
CZC24832	ACH-000337	NCIH3122	5.79698	5.37156	0.425422
AZD5153	ACH-000270	HPAC	2.0286	2.53849	0.509891
Sinularin	ACH-000927	BT474	3.91099	3.65458	0.256407
WZ4003	ACH-000647	TE1	4.38983	5.61046	1.22064
Vinorelbine	ACH-000775	NCIH727	0.411223	-0.791159	1.20238
Paclitaxel	ACH-000425	UACC62	-3.04102	-1.43818	1.60283
UMI-77	ACH-000290	NCIH209	1.15155	1.08348	0.0680776
Ibrutinib	ACH-000311	NCIH2122	2.84301	3.50759	0.664575
Fulvestrant	ACH-000019	MCF7	0.0248102	2.97216	2.94735
VE-822	ACH-000781	NCIH2023	2.53557	2.14502	0.390542
Dihydrorotenone	ACH-000380	KMS12BM	-1.82424	-2.37904	0.554797
Teniposide	ACH-000046	ACHN	-1.18178	-0.745382	0.436395
Venetoclax	ACH-001517	HEC1	2.54045	2.87184	0.331395
5-Fluorouracil	ACH-000153	NCIH2052	5.48538	6.12156	0.636187
Dihydrorotenone	ACH-000997	HCT15	1.77246	1.89789	0.125432
Staurosporine	ACH-000551	K562	-0.901925	-2.56909	1.66717
Sapitinib	ACH-000817	RPMI8226	4.04947	3.85903	0.190443
SCH772984	ACH-000911	NUGC3	2.47317	2.32819	0.144981
AZ6102	ACH-001341	DOTC24510	2.34793	2.03285	0.315077
Ibrutinib	ACH-001374	PA1	1.76601	2.52293	0.756917
Acetalax	ACH-000524	KURAMOCHI	7.44766	4.95631	2.49134
Docetaxel	ACH-000473	RT112	-5.7974	-5.16351	0.633883
Venetoclax	ACH-000470	SW1463	2.9322	2.80737	0.124833
OF-1	ACH-000991	SNU81	2.35304	2.78638	0.433345
AZ960	ACH-000510	NCIH1299	1.36524	1.80141	0.436177
LGK974	ACH-001653	SKGT2	3.60441	3.58076	0.0236427
Crizotinib	ACH-000269	AM38	1.39177	2.39117	0.999403
Linsitinib	ACH-000113	OCIAML2	2.96679	2.74549	0.2213
BMS-536924	ACH-000939	SKUT1	3.72581	3.21744	0.508366
PRT062607	ACH-001306	8305C	2.64481	2.15435	0.490452
AGI-6780	ACH-000667	HCC44	4.87012	4.10356	0.766555
Ipatasertib	ACH-000271	SUDHL10	0.279715	0.188502	0.0912131
P22077	ACH-000680	SW948	6.26695	4.40832	1.85863
MG-132	ACH-000293	KLE	-1.12741	-1.47805	0.350641
Vorinostat	ACH-000292	NCIH841	2.03468	1.66153	0.373144
Leflunomide	ACH-000056	DOHH2	3.44202	3.02662	0.415404
AZD6482	ACH-000927	BT474	5.09567	4.72531	0.370365
IWP-2	ACH-000631	KS1	3.26554	2.73764	0.527904
Staurosporine	ACH-000895	CL34	-2.62632	-3.81185	1.18553
Staurosporine	ACH-000852	NCIH1435	-1.26786	-0.890321	0.377541
AZD2014	ACH-000452	TE8	3.5875	2.83823	0.749267
Savolitinib	ACH-000389	H4	1.52282	1.58471	0.0618944
Entinostat	ACH-000107	CAPAN2	4.92255	4.0523	0.870257
Savolitinib	ACH-000818	BT483	4.70607	5.11559	0.409525
EPZ5676	ACH-000841	NCIH2087	6.13035	6.25057	0.120227
AZD5438	ACH-000670	SBC5	1.66029	1.14468	0.515604
LCL161	ACH-000109	NCIH3255	5.16096	4.74527	0.415695
5-Fluorouracil	ACH-000481	NCIH2170	4.35017	4.02328	0.326887
WEHI-539	ACH-001496	ESO26	3.59692	2.5144	1.08253
AZD4547	ACH-000469	YH13	3.79939	3.09854	0.700858
MG-132	ACH-000805	COLO679	-1.97906	-2.15344	0.174379
AGI-5198	ACH-000883	SW1783	5.13223	4.14428	0.987942
Vinblastine	ACH-000392	CALU3	1.85922	0.86841	0.990806
PLX-4720	ACH-000981	DND41	4.42571	3.11092	1.31478
ML323	ACH-000848	JHH7	3.60624	3.52311	0.0831333
Dinaciclib	ACH-000790	SHP77	-3.47022	-3.20031	0.269905
Entinostat	ACH-000601	MIAPACA2	2.01233	2.28832	0.275998
Vinblastine	ACH-000613	HOS	-5.01138	-5.54902	0.537641
WIKI4	ACH-000295	EM2	3.41472	3.56982	0.155107
Dihydrorotenone	ACH-000392	CALU3	-1.41882	-0.494362	0.92446
Dihydrorotenone	ACH-000440	CA46	1.11518	2.01542	0.900238
Ipatasertib	ACH-000643	HDQP1	2.62411	2.02191	0.602202
Cediranib	ACH-000113	OCIAML2	1.74513	1.70671	0.0384199
PCI-34051	ACH-000693	KYSE180	5.00765	4.46156	0.546088
GSK2578215A	ACH-000389	H4	3.41384	4.33228	0.918437
Fludarabine	ACH-000231	KALS1	6.71163	6.36438	0.347241
Navitoclax	ACH-000410	SAOS2	2.18359	2.45539	0.2718
EPZ5676	ACH-000248	AU565	4.94512	4.98666	0.0415401
GSK591	ACH-001603	NH12	5.45773	5.14456	0.313164
Tamoxifen	ACH-000803	COLO668	4.50504	4.54571	0.0406714
EPZ004777	ACH-001715	CAL72	4.1359	5.02694	0.891038
GNE-317	ACH-000518	CAL33	0.341656	0.356667	0.0150102
Nilotinib	ACH-001402	SW756	5.61243	5.73604	0.123606
VE-822	ACH-000998	CW2	4.55884	3.16168	1.39716
RVX-208	ACH-000544	OE21	5.57434	5.26423	0.310107
Niraparib	ACH-000020	MHHCALL2	1.77583	0.922161	0.853672
AZD5582	ACH-000148	HS578T	1.94858	-0.0236359	1.97222
Temozolomide	ACH-000832	CAL27	5.09184	5.4347	0.34286
VE-822	ACH-000121	NCIH2405	6.64666	6.24586	0.400798
Sinularin	ACH-000249	CL11	6.08273	4.9006	1.18213
MG-132	ACH-000991	SNU81	-0.784818	-1.09754	0.312721
YK-4-279	ACH-000611	SUDHL6	-0.302784	0.609378	0.912161
Obatoclax Mesylate	ACH-000995	JURKAT	2.23003	0.943735	1.2863
Palbociclib	ACH-000819	LN18	4.15794	3.56218	0.59576
GSK591	ACH-000348	RPMI7951	3.36212	3.99195	0.62983
EPZ5676	ACH-000293	KLE	7.21657	6.85217	0.364403
MK-2206	ACH-000053	KARPAS299	2.50644	2.27947	0.226967
OTX015	ACH-000157	A4FUK	-1.77081	-2.27417	0.503362
Teniposide	ACH-000469	YH13	-0.23991	0.349436	0.589346
Afatinib	ACH-000176	LOUNH91	0.438824	0.396807	0.0420168
Sinularin	ACH-000061	HH	3.7419	3.96154	0.219639
BIBR-1532	ACH-000681	A549	5.73151	5.4073	0.324207
Fulvestrant	ACH-000501	LS123	3.20208	4.23769	1.03561
PCI-34051	ACH-000176	LOUNH91	4.79044	5.53085	0.74041
Epirubicin	ACH-000927	BT474	1.20941	2.69412	1.48472
AZD1208	ACH-000652	SUIT2	6.87229	7.02772	0.155428
Trametinib	ACH-000819	LN18	1.53725	0.866416	0.670835
AZD6738	ACH-000108	KP3	4.43501	4.95779	0.522778
Entospletinib	ACH-000052	A673	3.15696	3.30868	0.151721
Docetaxel	ACH-000818	BT483	-0.733581	1.82841	2.56199
Sabutoclax	ACH-000107	CAPAN2	-0.737926	1.74561	2.48353
Camptothecin	ACH-000945	NCIH650	-2.64593	-2.67556	0.0296273
Afatinib	ACH-000781	NCIH2023	1.84377	1.96714	0.123364
Venetoclax	ACH-000196	HCC1599	3.35741	2.85315	0.504266
AZD6738	ACH-000486	KU1919	0.710195	0.926144	0.215949
MIRA-1	ACH-000352	HCC1428	7.33961	7.2761	0.0635054
Entinostat	ACH-001715	CAL72	3.96794	2.32087	1.64706
GNE-317	ACH-000265	KP4	0.767026	0.690508	0.0765182
5-Fluorouracil	ACH-000956	22RV1	2.47886	5.67331	3.19445
Elephantin	ACH-000298	NCIH2029	4.37185	4.18112	0.190729
Doramapimod	ACH-000828	ZR7530	5.48462	5.06737	0.417254
P22077	ACH-000880	AGS	3.23761	3.76503	0.527419
Telomerase Inhibitor IX	ACH-000221	SNU398	0.0298883	-0.496741	0.526629
I-BET-762	ACH-000496	NCIH1792	2.59339	3.28326	0.689869
Cyclophosphamide	ACH-000249	CL11	5.43864	6.57314	1.1345
Ibrutinib	ACH-000800	NCIH446	4.22395	5.30028	1.07633
ABT737	ACH-000599	PATU8902	3.0552	2.3474	0.707798
NVP-ADW742	ACH-000749	DMS273	2.66497	2.57052	0.0944559
I-BET-762	ACH-000315	KARPAS422	0.761105	0.422867	0.338238
Wnt-C59	ACH-000613	HOS	2.62812	3.91453	1.28641
Erlotinib	ACH-000656	SUDHL8	0.868287	1.22449	0.356204
Vinblastine	ACH-000855	KYSE150	-4.92351	-5.98163	1.05812
Gemcitabine	ACH-000821	EJM	-2.66104	-1.30174	1.3593
BMS-345541	ACH-000827	WM793	2.78567	2.87408	0.0884089
AZD5582	ACH-000469	YH13	2.68328	1.95982	0.723462
Cediranib	ACH-000137	8MGBA	1.85999	1.57346	0.286523
AZ6102	ACH-000649	786O	1.80915	1.21418	0.594968
Cytarabine	ACH-000221	SNU398	0.116883	1.33827	1.22139
Podophyllotoxin bromide	ACH-000114	SU8686	3.65216	2.47321	1.17895
Bortezomib	ACH-001709	WSUNHL	-6.21502	-5.6345	0.580521
AZD1208	ACH-000786	DAUDI	3.55913	3.68878	0.129647
Erlotinib	ACH-000420	SNU449	2.21517	2.8534	0.638231
GNE-317	ACH-000560	ECC10	1.46121	0.639066	0.822143
AZD5438	ACH-000301	LAMA84	1.10197	0.52824	0.573726
VE-822	ACH-000567	ST486	1.78028	1.41651	0.363769
PD173074	ACH-000223	HCC1937	4.48095	4.60865	0.127696
MK-1775	ACH-000352	HCC1428	2.62145	2.74828	0.126832
P22077	ACH-000386	KG1	3.01546	3.69163	0.676171
Gemcitabine	ACH-000855	KYSE150	1.14852	-0.545055	1.69357
Carmustine	ACH-000957	LS180	5.68203	5.95939	0.277361
MN-64	ACH-000573	MDAMB436	4.67286	5.1774	0.504535
AZD5363	ACH-001500	FLO1	3.30666	3.56305	0.256392
MN-64	ACH-000894	NCIH1869	6.11844	5.66218	0.456261
AZD1208	ACH-000425	UACC62	5.78505	5.57249	0.212565
MK-8776	ACH-000665	SKMES1	1.83223	3.39646	1.56424
MK-2206	ACH-000072	MEG01	3.31717	3.22344	0.0937268
Teniposide	ACH-000142	CAL29	-1.03768	0.0346883	1.07237
GSK2578215A	ACH-001820	COLO824	5.3795	4.45797	0.921536
Camptothecin	ACH-000379	NCIH1781	-3.78847	-3.86932	0.0808469
Taselisib	ACH-000129	NCIH1341	3.86104	2.75396	1.10708
Pevonedistat	ACH-000818	BT483	8.12001	5.2038	2.91621
P22077	ACH-000303	SNU5	5.47419	3.66262	1.81157
Fulvestrant	ACH-000006	MONOMAC6	1.06677	1.9213	0.854529
PRT062607	ACH-000881	MELJUSO	3.19677	4.23771	1.04095
Teniposide	ACH-000825	HOP92	2.07392	1.5904	0.483522
Alpelisib	ACH-001655	SKN	4.39526	3.88828	0.50698
Dasatinib	ACH-000866	NCIH1048	3.48436	3.25478	0.229578
Alisertib	ACH-000879	MFE296	4.29722	3.51157	0.785653
Dactolisib	ACH-001341	DOTC24510	1.99508	0.329926	1.66515
AZD5991	ACH-000625	HEP3B217	2.54597	4.01652	1.47055
Sorafenib	ACH-000587	NCIH1975	3.05714	2.66389	0.393245
AZD8186	ACH-000111	HCC1187	2.95799	3.97682	1.01883
GSK1904529A	ACH-000138	CFPAC1	3.89047	4.7123	0.82183
Alpelisib	ACH-000624	HCC1806	3.14388	3.09302	0.0508652
Staurosporine	ACH-000883	SW1783	-4.51032	-5.1407	0.630376
RO-3306	ACH-000258	DU4475	0.591896	0.914953	0.323057
Bortezomib	ACH-000792	BFTC909	-5.28282	-6.23322	0.950403
RVX-208	ACH-000857	CAL851	3.71113	4.70199	0.990865
Cyclophosphamide	ACH-000145	SKLMS1	5.48905	5.30153	0.187518
OSI-027	ACH-000970	SNUC5	3.31245	5.24948	1.93703
I-BET-762	ACH-000552	HT29	1.27515	1.27677	0.00161706
Axitinib	ACH-000783	CAMA1	3.49086	3.05047	0.440399
Zoledronate	ACH-000790	SHP77	3.20125	2.66292	0.53833
Epirubicin	ACH-000222	ASPC1	2.15993	3.44921	1.28928
AZD5991	ACH-000596	LCLC97TM1	5.40603	2.83364	2.57239
Carmustine	ACH-001630	PEO1	6.71376	7.41575	0.701989
LJI308	ACH-000424	TC71	4.48225	4.4154	0.0668443
MIRA-1	ACH-000009	C2BBE1	6.69496	5.95333	0.741638
SCH772984	ACH-000568	UACC812	5.52015	5.08056	0.439595
PD0325901	ACH-000271	SUDHL10	-0.421944	-0.194972	0.226972
Dihydrorotenone	ACH-000958	SW48	1.37182	1.54286	0.171045
Dihydrorotenone	ACH-000204	LP1	-3.15035	-4.59371	1.44336
GSK343	ACH-000091	OV56	3.83131	4.04601	0.2147
LJI308	ACH-001497	ESO51	5.47964	4.96032	0.519316
AZD6738	ACH-000009	C2BBE1	2.26283	3.50587	1.24304
NVP-ADW742	ACH-000322	HT144	1.83126	2.25953	0.428273
Navitoclax	ACH-000332	YAPC	5.96229	4.48089	1.4814
Telomerase Inhibitor IX	ACH-000501	LS123	2.01766	0.990617	1.02704
Pyridostatin	ACH-000059	SUPB15	2.56774	3.19485	0.627117
Podophyllotoxin bromide	ACH-000311	NCIH2122	-2.15021	-1.56526	0.584954
Wnt-C59	ACH-000556	SIHA	4.67841	4.78029	0.101878
Sabutoclax	ACH-000882	IGR1	-0.431868	-0.5812	0.149333
Dinaciclib	ACH-000956	22RV1	-2.78029	-3.02434	0.244053
OSI-027	ACH-000940	AN3CA	4.39377	2.57189	1.82189
AZD5363	ACH-000754	L428	2.95299	3.56609	0.613094
AZD1332	ACH-000756	GI1	2.90839	2.62657	0.281826
Nilotinib	ACH-000545	VMCUB1	3.34552	3.49574	0.150218
Irinotecan	ACH-001333	C33A	1.45375	0.98221	0.471542
Rapamycin	ACH-000472	HSC2	-3.58678	-2.4136	1.17319
AZD5438	ACH-000440	CA46	2.27985	1.38922	0.890626
Vorinostat	ACH-000161	CORL105	1.25782	0.892333	0.365485
GSK1904529A	ACH-000102	GMS10	3.53848	3.85013	0.311651
I-BRD9	ACH-000305	ECGI10	4.88501	4.72368	0.161332
MG-132	ACH-000770	P31FUJ	-1.28191	-1.37667	0.0947655
Dabrafenib	ACH-000663	OVTOKO	2.95421	4.34416	1.38995
5-Fluorouracil	ACH-000751	OCIM1	4.03678	2.71126	1.32552
Taselisib	ACH-000717	COLO680N	3.24432	3.28191	0.0375911
Camptothecin	ACH-000349	HCC1500	-1.08541	-0.225459	0.859949
PRT062607	ACH-000538	HUTU80	2.64336	2.75345	0.110099
Vinblastine	ACH-000969	KM12	-5.67133	-5.87659	0.205262
SCH772984	ACH-000896	647V	3.28918	2.95107	0.33811
GSK1904529A	ACH-000567	ST486	3.33922	3.09778	0.241435
PD0325901	ACH-000009	C2BBE1	-0.301174	0.742633	1.04381
KU-55933	ACH-000288	BT549	3.68584	4.91901	1.23317
Telomerase Inhibitor IX	ACH-001443	ASH3	-0.616742	0.738774	1.35552
WIKI4	ACH-000565	RCM1	3.72898	3.20313	0.525852
VE821	ACH-000245	BL41	0.787273	1.84218	1.05491
I-BET-762	ACH-000596	LCLC97TM1	2.25662	2.65486	0.398233
Ulixertinib	ACH-000747	NCIH1703	3.93084	3.52047	0.410372
Elephantin	ACH-000361	SKHEP1	2.85418	2.29963	0.55455
Alisertib	ACH-000334	DB	2.2146	0.274306	1.94029
AZD5582	ACH-000311	NCIH2122	1.31117	0.417834	0.893341
IWP-2	ACH-000653	JJN3	1.91206	1.44685	0.465206
Mitoxantrone	ACH-000768	MDAMB231	-0.71262	1.09258	1.80521
GSK269962A	ACH-000248	AU565	3.68004	1.87995	1.80009
Daporinad	ACH-000007	LS513	-3.89474	-5.14131	1.24657
Venetoclax	ACH-001274	SW982	2.71657	1.7493	0.967271
Docetaxel	ACH-000828	ZR7530	-1.27537	-0.0359268	1.23945
Leflunomide	ACH-000087	SKES1	4.59775	4.3885	0.209246
PD0325901	ACH-000536	BT20	-0.470223	0.748661	1.21888
Tozasertib	ACH-000668	HCC70	2.13667	3.41179	1.27512
Alpelisib	ACH-000072	MEG01	4.14663	4.65326	0.506628
Pevonedistat	ACH-000892	NCIH1563	5.61265	2.27191	3.34074
Tamoxifen	ACH-000667	HCC44	3.701	3.41952	0.281482
Olaparib	ACH-000733	NCIH1838	7.10751	6.8691	0.238407
AZD5363	ACH-000756	GI1	2.38684	2.34374	0.0430985
EPZ5676	ACH-000008	A101D	5.27375	5.10915	0.164595
Taselisib	ACH-000733	NCIH1838	3.60853	3.74753	0.139003
Carmustine	ACH-000100	RH41	5.02613	5.38843	0.3623
Camptothecin	ACH-000790	SHP77	-1.20731	-1.27953	0.0722195
LJI308	ACH-000981	DND41	4.26991	4.33897	0.0690638
Vorinostat	ACH-000178	HS766T	2.06444	1.93791	0.126528
NVP-ADW742	ACH-000496	NCIH1792	1.72324	2.56562	0.842372
Carmustine	ACH-000121	NCIH2405	9.4777	9.15863	0.319067
Cytarabine	ACH-000698	DMS53	1.79572	2.18885	0.393126
AMG-319	ACH-000046	ACHN	4.07937	4.98248	0.903112
AZD5363	ACH-000970	SNUC5	2.02185	2.64199	0.620146
ML323	ACH-000988	MFE319	3.98091	4.05287	0.0719606
GSK1904529A	ACH-000711	JIMT1	4.93254	4.33359	0.598954
Vinorelbine	ACH-000233	DEL	-7.17696	-5.88966	1.2873
BMS-536924	ACH-000729	NCIH1963	2.08249	2.71223	0.629736
Ipatasertib	ACH-000193	KARPAS620	1.75763	1.17233	0.585294
Entinostat	ACH-000937	PF382	2.05739	0.755292	1.30209
BMS-754807	ACH-000963	CCK81	1.08911	-0.401131	1.49024
Podophyllotoxin bromide	ACH-000320	PSN1	-0.187309	-0.512291	0.324982
AZD3759	ACH-000775	NCIH727	2.842	3.28495	0.442943
Teniposide	ACH-000075	U87MG	0.00631795	0.952792	0.946474
Palbociclib	ACH-001443	ASH3	4.59307	4.57431	0.0187674
I-BRD9	ACH-000783	CAMA1	3.41252	3.60511	0.192599
GNE-317	ACH-000074	KU812	0.583564	0.48477	0.0987944
GSK2578215A	ACH-000098	GAMG	4.5811	4.51986	0.0612349
Erlotinib	ACH-000855	KYSE150	0.701885	0.886016	0.184131
MIM1	ACH-000451	NCIH2085	5.89665	4.28141	1.61523
ML323	ACH-000330	EFM19	3.88239	4.04441	0.162019
CZC24832	ACH-000040	U118MG	6.18243	5.98809	0.194343
EPZ5676	ACH-000620	JHH1	5.8904	5.57065	0.319758
AGI-6780	ACH-000681	A549	3.1046	3.94132	0.836715
Acetalax	ACH-000473	RT112	1.74714	3.43083	1.68369
Docetaxel	ACH-000457	CAL54	-4.24696	-3.71232	0.534641
PD173074	ACH-000101	KE37	1.00376	2.41708	1.41332
Navitoclax	ACH-001716	GOTO	3.6313	3.42026	0.211038
Cediranib	ACH-002059	P30OHK	1.79129	1.59995	0.191334
AZ960	ACH-000372	P12ICHIKAWA	-0.229695	-0.167554	0.0621414
AZD7762	ACH-000665	SKMES1	0.441223	0.574796	0.133573
VE-822	ACH-000408	TE5	5.03496	5.30408	0.269129
AZD2014	ACH-000440	CA46	1.28856	1.08374	0.204827
GSK591	ACH-000257	CORL279	3.67127	3.53834	0.132934
Uprosertib	ACH-000104	LOUCY	-1.059	-1.20323	0.144232
Crizotinib	ACH-000638	NCIH441	5.98838	6.72777	0.739386
EPZ5676	ACH-000470	SW1463	6.00656	5.77913	0.227429
NVP-ADW742	ACH-000811	SKOV3	6.51572	4.48149	2.03423
Crizotinib	ACH-000562	HCC78	1.09055	2.90639	1.81583
Pictilisib	ACH-000514	NCIH1092	3.74169	3.9569	0.215208
Paclitaxel	ACH-000935	MDST8	-4.32779	-5.0513	0.723512
Trametinib	ACH-000987	MEWO	-0.849718	-1.236	0.386278
AZD2014	ACH-000978	EN	2.56574	3.55949	0.993756
ML323	ACH-000806	L540	3.08389	3.28686	0.202968
Alisertib	ACH-000243	DANG	1.54512	2.52521	0.980094
RVX-208	ACH-000434	NCIH1915	4.74147	4.86328	0.121812
Gemcitabine	ACH-000893	NCIH1651	-1.08032	-2.43685	1.35653
PF-4708671	ACH-000927	BT474	3.59704	4.24636	0.649316
Cytarabine	ACH-000322	HT144	3.54062	2.0575	1.48311
Sapitinib	ACH-000778	HSC3	1.47383	1.66406	0.190236
PRIMA-1MET	ACH-000960	REH	2.95674	3.20968	0.252946
AMG-319	ACH-001674	TGW	4.96471	4.69361	0.271099
OF-1	ACH-000250	KMRC20	3.99993	4.28579	0.285867
Alisertib	ACH-000524	KURAMOCHI	4.63684	5.05263	0.415788
Irinotecan	ACH-000806	L540	0.0955954	-0.120769	0.216365
AZD3759	ACH-002067	NOS1	2.64189	1.85358	0.788307
WIKI4	ACH-000900	NCIH23	3.47955	3.14491	0.334632
AZD6738	ACH-000815	KMH2	1.632	2.00396	0.371957
Vincristine	ACH-000332	YAPC	2.0295	3.97746	1.94796
VE821	ACH-000809	KYSE410	5.58304	5.36388	0.21916
ABT737	ACH-000865	KYSE450	2.90305	3.31812	0.415075
Fludarabine	ACH-000894	NCIH1869	6.41508	6.3323	0.082786
AZD1332	ACH-000104	LOUCY	1.84389	2.99348	1.14959
MK-8776	ACH-000720	TCCSUP	4.0567	4.13648	0.0797817
Leflunomide	ACH-001345	GP5D	4.96562	4.88341	0.0822086
MG-132	ACH-000196	HCC1599	-0.889507	-1.02221	0.1327
Linsitinib	ACH-000386	KG1	4.15405	3.9436	0.210453
Savolitinib	ACH-000958	SW48	3.32872	2.76902	0.559698
ML323	ACH-000221	SNU398	2.93184	3.14436	0.212519
Tozasertib	ACH-000288	BT549	2.87164	3.13343	0.261784
Vincristine	ACH-000120	CHP212	-2.61341	-3.01181	0.398397
ML323	ACH-000190	HDMYZ	5.93564	6.91782	0.98218
LJI308	ACH-000384	SW780	5.71137	5.16905	0.542324
Topotecan	ACH-000145	SKLMS1	-3.14895	-1.20476	1.94419
Pyridostatin	ACH-000395	NCIH520	1.86595	3.42361	1.55766
Podophyllotoxin bromide	ACH-000389	H4	-2.42561	-2.00303	0.422578
PD0325901	ACH-000886	NCIH2009	-1.57936	-0.470636	1.10873
Fludarabine	ACH-000491	NCIH716	6.47701	4.82623	1.65079
GSK269962A	ACH-000212	CAL120	4.83484	5.41024	0.575399
Buparlisib	ACH-000105	ALLSIL	-0.0526713	0.319358	0.372029
Luminespib	ACH-000273	SF539	-3.62843	-3.32179	0.30663
Gallibiscoquinazole	ACH-000968	COLO792	2.15157	2.02454	0.12703
GNE-317	ACH-000536	BT20	0.221856	0.283948	0.0620918
Osimertinib	ACH-000885	TOV21G	1.71075	1.68064	0.0301151
Alpelisib	ACH-000703	DMS79	3.94562	3.48257	0.463048
Vinblastine	ACH-001374	PA1	-3.27352	-5.24571	1.97219
Crizotinib	ACH-000434	NCIH1915	3.98321	3.90999	0.0732261
Selumetinib	ACH-000610	NCIH2227	6.6797	6.14784	0.531858
Venetoclax	ACH-001341	DOTC24510	1.78321	2.06781	0.284593
Dihydrorotenone	ACH-000305	ECGI10	0.922961	0.636115	0.286846
EPZ004777	ACH-000198	EOL1	3.96497	3.8647	0.100265
Wee1 Inhibitor	ACH-000235	PANC0403	4.50194	6.14903	1.64709
Buparlisib	ACH-000053	KARPAS299	0.255027	0.567031	0.312004
Osimertinib	ACH-000902	CAL148	0.747291	1.30589	0.558597
Gallibiscoquinazole	ACH-000896	647V	1.64471	2.3385	0.693787
BIBR-1532	ACH-000722	SNUC1	6.01847	5.63972	0.37875
LY2109761	ACH-000242	RT4	4.86938	5.17006	0.300676
PCI-34051	ACH-000879	MFE296	5.30629	5.65807	0.351777
Camptothecin	ACH-000290	NCIH209	-5.56899	-5.62068	0.0516894
Podophyllotoxin bromide	ACH-000347	QGP1	0.0229712	0.536153	0.513182
WZ4003	ACH-000295	EM2	3.92518	3.39716	0.528017
Lapatinib	ACH-000672	IALM	4.88805	5.35255	0.464502
MG-132	ACH-000169	RD	-1.25978	-1.66433	0.404548
EPZ004777	ACH-001528	IHH4	4.38744	4.55211	0.164673
Irinotecan	ACH-000866	NCIH1048	1.13199	-0.104313	1.2363
Topotecan	ACH-000538	HUTU80	-1.12984	-1.74393	0.614084
OSI-027	ACH-000572	G361	4.03978	4.84213	0.802349
Uprosertib	ACH-000155	SW1990	6.26406	5.67903	0.585033
Pevonedistat	ACH-001190	SKMEL2	-0.214396	1.27663	1.49103
BIBR-1532	ACH-000438	LU65	5.99787	5.77384	0.224036
VE821	ACH-000663	OVTOKO	5.05651	4.10893	0.947584
PFI3	ACH-000778	HSC3	5.13878	5.0835	0.0552849
Sabutoclax	ACH-000547	HT1197	-0.0542206	1.22373	1.27795
Olaparib	ACH-000270	HPAC	5.90348	5.65433	0.24915
Oxaliplatin	ACH-000139	PANC0327	4.93426	4.59176	0.342505
SCH772984	ACH-000885	TOV21G	1.56111	1.54169	0.0194151
XAV939	ACH-000464	CAS1	5.36547	5.0309	0.334576
Afuresertib	ACH-000874	RS411	1.54823	1.7672	0.218966
Zoledronate	ACH-002059	P30OHK	2.60959	2.38745	0.222139
AZD4547	ACH-000815	KMH2	1.75867	1.28735	0.47132
5-Fluorouracil	ACH-001333	C33A	3.72878	4.76094	1.03216
Sinularin	ACH-000169	RD	4.01335	3.57382	0.439531
Niraparib	ACH-000698	DMS53	4.30839	4.55827	0.24988
Epirubicin	ACH-000293	KLE	0.531669	1.0678	0.536128
UMI-77	ACH-000264	CALU6	2.22026	2.84912	0.628855
Linsitinib	ACH-000874	RS411	1.96215	2.1328	0.170652
Cyclophosphamide	ACH-000882	IGR1	5.30116	4.97596	0.325197
SCH772984	ACH-000547	HT1197	4.85301	4.01939	0.833625
BIBR-1532	ACH-000878	HCC15	5.64486	5.14183	0.503039
PD0325901	ACH-000637	KYSE520	0.134068	1.576	1.44194
PD173074	ACH-000527	OVISE	5.06574	4.84829	0.217451
MG-132	ACH-000769	LK2	-0.7319	-1.25992	0.528021
Trametinib	ACH-000846	FADU	0.237295	-1.02486	1.26216
Pevonedistat	ACH-000841	NCIH2087	2.19835	2.10162	0.0967385
AZ960	ACH-000610	NCIH2227	2.45483	4.81283	2.35799
Rapamycin	ACH-000878	HCC15	-1.15222	-1.02971	0.122507
Sabutoclax	ACH-000637	KYSE520	3.52894	1.87394	1.65501
Sapitinib	ACH-000353	TE15	-1.15311	-0.991923	0.161183
PD173074	ACH-001715	CAL72	2.05848	2.1677	0.109215
MIRA-1	ACH-000973	639V	5.29087	4.74251	0.548355
Rapamycin	ACH-000821	EJM	-1.16376	-2.04018	0.876424
LGK974	ACH-001709	WSUNHL	2.63034	3.00936	0.379013
Fludarabine	ACH-000672	IALM	6.68739	6.50411	0.183283
Pictilisib	ACH-000874	RS411	0.466618	0.75963	0.293013
ML323	ACH-000118	HUPT3	6.30237	5.32496	0.977407
GSK591	ACH-001401	SW13	3.69989	3.53598	0.163911
Topotecan	ACH-000169	RD	0.913017	0.906769	0.00624734
MG-132	ACH-000565	RCM1	-0.663937	-1.19474	0.530807
AZD5438	ACH-000100	RH41	0.798956	0.762455	0.0365008
Entinostat	ACH-000974	SNGM	3.56225	3.11643	0.445827
Acetalax	ACH-000074	KU812	4.08779	4.6387	0.550906
Fludarabine	ACH-001528	IHH4	2.33093	4.97726	2.64633
AZD6738	ACH-000980	NCIH1155	0.775977	1.20123	0.425256
Ipatasertib	ACH-000414	NCIH1944	3.67029	2.47544	1.19485
AZD7762	ACH-000881	MELJUSO	1.6357	1.49745	0.138246
AGI-5198	ACH-000890	SW1271	5.35803	5.72482	0.366796
AZD5991	ACH-001638	RCK8	4.50778	4.51167	0.00388931
AZD3759	ACH-000798	CL40	3.45836	2.96611	0.492249
Navitoclax	ACH-000790	SHP77	-0.0704081	0.24167	0.312078
Camptothecin	ACH-000792	BFTC909	-2.50228	-3.03413	0.531848
LY2109761	ACH-001360	MS751	4.70562	4.77824	0.0726289
Nelarabine	ACH-000943	RKO	5.43716	5.68579	0.248635
UMI-77	ACH-000212	CAL120	3.03235	3.37021	0.337862
WEHI-539	ACH-000893	NCIH1651	3.15983	3.58037	0.420544
Erlotinib	ACH-000815	KMH2	2.44507	2.25201	0.193058
AZD6738	ACH-000809	KYSE410	3.41908	3.15587	0.263209
Uprosertib	ACH-000962	OC314	2.41892	2.52345	0.104535
Bortezomib	ACH-000105	ALLSIL	-5.59992	-5.35779	0.24213
P22077	ACH-000647	TE1	3.26543	3.56003	0.294602
LGK974	ACH-000290	NCIH209	3.55614	3.57566	0.0195184
AGI-5198	ACH-000114	SU8686	5.67335	5.08521	0.588142
AZ960	ACH-001497	ESO51	4.75453	4.29555	0.458978
Dabrafenib	ACH-000595	LN229	6.07869	6.55847	0.47978
Wee1 Inhibitor	ACH-000938	NALM6	0.270252	0.418148	0.147896
Uprosertib	ACH-000248	AU565	-0.231396	0.501197	0.732594
EPZ004777	ACH-000291	OV90	6.66109	5.88124	0.779856
XAV939	ACH-000681	A549	4.08393	4.1429	0.0589627
BMS-345541	ACH-000944	NAMALWA	1.94442	1.63763	0.306798
Osimertinib	ACH-000159	OSRC2	1.92758	2.18791	0.260332
RVX-208	ACH-000806	L540	4.0405	3.38064	0.659862
Epirubicin	ACH-000354	CAPAN1	-0.412056	-0.833116	0.42106
Entinostat	ACH-000866	NCIH1048	3.13116	4.33154	1.20039
Afatinib	ACH-000245	BL41	1.00905	0.779216	0.229835
Docetaxel	ACH-000524	KURAMOCHI	-0.896913	-1.84463	0.947715
ML323	ACH-000052	A673	4.54795	3.91756	0.630389
SCH772984	ACH-001674	TGW	3.23411	3.09192	0.142195
AZ6102	ACH-000087	SKES1	1.83033	1.67569	0.154641
Savolitinib	ACH-000189	RCC10RGB	4.20679	4.46203	0.255241
Epirubicin	ACH-000805	COLO679	-1.8921	-1.26759	0.624513
Vincristine	ACH-000260	SKNAS	-1.73229	-3.18472	1.45243
Mitoxantrone	ACH-000749	DMS273	0.0461296	0.445296	0.399167
SCH772984	ACH-000560	ECC10	-0.433728	2.10413	2.53786
Osimertinib	ACH-000702	L1236	1.88635	0.922633	0.96372
Alpelisib	ACH-000838	AMO1	1.37731	1.84597	0.46866
AZD4547	ACH-000988	MFE319	2.26999	2.02091	0.249085
AZD8186	ACH-000052	A673	3.09822	3.25547	0.157249
Gefitinib	ACH-000786	DAUDI	2.7386	2.44273	0.295874
Dinaciclib	ACH-000524	KURAMOCHI	-0.49059	-1.56569	1.0751
GNE-317	ACH-000973	639V	0.774218	0.963372	0.189154
Podophyllotoxin bromide	ACH-001650	SISO	-1.02191	-0.527722	0.494183
GSK1904529A	ACH-000532	SNU61	4.59893	5.31895	0.720023
MK-8776	ACH-000838	AMO1	0.409545	2.05575	1.64621
AZD1332	ACH-001341	DOTC24510	3.96578	4.30727	0.341487
AMG-319	ACH-000372	P12ICHIKAWA	3.1981	3.24498	0.046886
MN-64	ACH-000656	SUDHL8	3.71131	3.14008	0.571231
Fulvestrant	ACH-000457	CAL54	2.5106	2.99186	0.481257
Niraparib	ACH-000434	NCIH1915	3.01048	4.36628	1.3558
Vinblastine	ACH-000108	KP3	-1.68867	-0.498484	1.19018
AZD5991	ACH-000599	PATU8902	6.90027	6.46366	0.436609
Sepantronium bromide	ACH-000245	BL41	-5.31924	-6.16963	0.850389
MK-2206	ACH-000098	GAMG	2.26443	2.42539	0.160961
Pictilisib	ACH-000881	MELJUSO	2.96479	3.10422	0.139424
Vorinostat	ACH-000552	HT29	0.970182	1.4426	0.472414
Dabrafenib	ACH-000002	HL60	4.76135	3.39627	1.36508
ABT737	ACH-000277	HCC1419	3.26493	3.29872	0.0337915
Alisertib	ACH-000599	PATU8902	3.66045	3.37113	0.289314
NVP-ADW742	ACH-000349	HCC1500	1.89026	3.75087	1.86061
Afuresertib	ACH-000157	A4FUK	0.383661	-0.169696	0.553358
AGI-5198	ACH-000750	LOXIMVI	4.45371	4.2215	0.232216
PLX-4720	ACH-000896	647V	5.53076	5.04838	0.482374
Taselisib	ACH-000288	BT549	2.61102	2.97641	0.365388
Zoledronate	ACH-000655	SF268	4.25414	4.04096	0.213178
Leflunomide	ACH-000794	BICR22	5.63012	5.3849	0.245226
OF-1	ACH-000482	RERFLCKJ	4.64747	4.87006	0.222588
Lapatinib	ACH-000890	SW1271	5.38239	5.58799	0.205602
Taselisib	ACH-000895	CL34	1.9332	3.19147	1.25827
Axitinib	ACH-000111	HCC1187	3.70772	3.71798	0.010254
Cytarabine	ACH-000855	KYSE150	2.9248	0.867749	2.05705
XAV939	ACH-001703	VAL	2.95706	3.24454	0.287472
PD173074	ACH-001525	HT3	4.99322	5.16877	0.175546
Afatinib	ACH-000193	KARPAS620	1.44276	1.30208	0.140678
GSK1904529A	ACH-000111	HCC1187	3.57483	4.42501	0.850179
Topotecan	ACH-000991	SNU81	1.78822	1.95765	0.169425
AT13148	ACH-000770	P31FUJ	-0.567769	2.54802	3.11579
Dasatinib	ACH-000567	ST486	0.839973	-0.0223955	0.862368
LGK974	ACH-000838	AMO1	1.82753	2.05774	0.230202
Osimertinib	ACH-000379	NCIH1781	-0.228125	-0.829245	0.60112
VE-822	ACH-000259	KELLY	1.64134	1.11003	0.531307
Dactolisib	ACH-000720	TCCSUP	-1.37035	-1.14663	0.223728
Sepantronium bromide	ACH-000890	SW1271	-5.65063	-4.2389	1.41174
Cytarabine	ACH-000075	U87MG	1.00691	3.12496	2.11805
OTX015	ACH-000649	786O	2.13964	1.98677	0.152865
Crizotinib	ACH-000841	NCIH2087	3.76196	4.07447	0.312508
Buparlisib	ACH-000362	MOLM13	-0.399479	-0.047367	0.352112
PCI-34051	ACH-000320	PSN1	5.21801	5.16477	0.0532361
Savolitinib	ACH-000754	L428	0.979849	1.67262	0.692766
Uprosertib	ACH-000770	P31FUJ	1.25887	0.550344	0.708525
Temozolomide	ACH-000292	NCIH841	5.30422	5.45749	0.153265
I-BET-762	ACH-000599	PATU8902	5.66771	4.69693	0.970779
Crizotinib	ACH-000750	LOXIMVI	2.25083	1.69136	0.559474
AZD8186	ACH-000115	VCAP	3.49374	3.45433	0.0394108
BIBR-1532	ACH-000008	A101D	4.49569	4.72986	0.234164
Gallibiscoquinazole	ACH-000482	RERFLCKJ	2.50128	2.7785	0.277216
VX-11e	ACH-000352	HCC1428	5.48502	5.33773	0.14729
Docetaxel	ACH-000137	8MGBA	-5.52881	-5.86291	0.334097
Telomerase Inhibitor IX	ACH-000927	BT474	2.78338	2.66772	0.115659
Buparlisib	ACH-000223	HCC1937	2.1512	1.92803	0.223169
MIRA-1	ACH-000620	JHH1	5.82563	5.44168	0.383948
Bortezomib	ACH-000562	HCC78	-5.29431	-4.94708	0.347223
LGK974	ACH-000574	FUOV1	6.03178	4.3342	1.69758
Cytarabine	ACH-000301	LAMA84	-2.69991	-2.72905	0.0291394
I-BET-762	ACH-000827	WM793	2.72076	3.53352	0.812759
AZD1332	ACH-000827	WM793	3.73237	4.01612	0.283745
GSK591	ACH-000366	SKNDZ	4.10421	3.93309	0.171122
Acetalax	ACH-000957	LS180	3.43121	5.88382	2.45261
RVX-208	ACH-000108	KP3	6.80447	5.65215	1.15232
PCI-34051	ACH-000803	COLO668	4.37854	5.28907	0.910532
AZD6738	ACH-000939	SKUT1	1.23575	0.643183	0.592567
Topotecan	ACH-001525	HT3	-1.25029	-1.43311	0.182825
Luminespib	ACH-000605	TE6	-2.11352	-2.58274	0.469223
P22077	ACH-000035	NCIH1650	5.67287	5.77132	0.0984488
Selumetinib	ACH-000374	HCC1143	3.24275	1.72417	1.51858
BMS-536924	ACH-000465	SKMEL1	5.52693	4.56645	0.96048
CZC24832	ACH-000893	NCIH1651	4.83203	5.00561	0.173575
Gefitinib	ACH-000639	NCIH211	3.49469	2.96676	0.527922
Doramapimod	ACH-000759	MDAMB175VII	4.19772	6.57488	2.37716
Oxaliplatin	ACH-000524	KURAMOCHI	7.03619	6.90165	0.134537
AZD2014	ACH-000298	NCIH2029	3.01007	3.48551	0.475442
Vorinostat	ACH-000626	U266B1	0.809813	1.20073	0.390914
Dactolisib	ACH-000778	HSC3	-3.13659	-2.29997	0.836617
Daporinad	ACH-000568	UACC812	-0.49465	-3.34217	2.84752
MK-2206	ACH-001603	NH12	5.09222	3.78073	1.31149
GSK591	ACH-000787	LXF289	4.21887	4.44949	0.230618
Sabutoclax	ACH-001106	KOPN8	-2.15766	-2.11398	0.0436808
LCL161	ACH-000652	SUIT2	6.59809	7.58198	0.983893
Trametinib	ACH-000107	CAPAN2	-1.29203	-1.90643	0.614392
Pyridostatin	ACH-000118	HUPT3	4.80304	4.52593	0.277107
RVX-208	ACH-000259	KELLY	4.54344	4.42091	0.122524
MK-8776	ACH-000447	NCIH2228	4.60063	4.0898	0.510829
Carmustine	ACH-000421	SW837	6.48504	6.25126	0.233781
Palbociclib	ACH-000457	CAL54	1.15519	1.05071	0.104474
Dihydrorotenone	ACH-000551	K562	-2.08152	-0.841224	1.24029
Luminespib	ACH-000107	CAPAN2	-1.59345	0.299162	1.89261
MIRA-1	ACH-000475	HUH1	6.54115	6.56125	0.0200967
GSK2578215A	ACH-001638	RCK8	4.97938	4.61682	0.362562
Savolitinib	ACH-000828	ZR7530	4.42641	4.22518	0.201231
AZD5153	ACH-000717	COLO680N	3.30714	4.13801	0.830876
LCL161	ACH-000448	NCIH1666	5.68766	6.66927	0.981618
Afuresertib	ACH-000823	KYSE140	0.142037	0.39845	0.256414
Gallibiscoquinazole	ACH-000892	NCIH1563	3.05897	2.5829	0.476073
EPZ004777	ACH-000875	NCIH2347	7.4265	7.5958	0.169299
Cytarabine	ACH-000768	MDAMB231	1.00353	0.514041	0.489485
AZD5363	ACH-000906	ES2	4.43744	4.55601	0.11857
AZ6102	ACH-001517	HEC1	4.87312	4.16051	0.712615
GSK343	ACH-000250	KMRC20	3.15721	2.63812	0.519091
VX-11e	ACH-000198	EOL1	0.715915	-0.0587631	0.774678
AGI-6780	ACH-000918	MOLT16	2.59264	2.9998	0.407159
Wee1 Inhibitor	ACH-000244	DKMG	3.88083	3.15677	0.724065
5-Fluorouracil	ACH-000677	SW1573	7.18435	6.54395	0.640401
Dactolisib	ACH-000768	MDAMB231	-2.07658	-3.26043	1.18385
Rapamycin	ACH-000896	647V	-1.48581	-1.64767	0.161856
Podophyllotoxin bromide	ACH-000835	GCT	-0.972912	-0.448983	0.523929
PRIMA-1MET	ACH-000530	DMS114	5.15239	4.79825	0.354149
Tamoxifen	ACH-000819	LN18	2.68668	3.64077	0.954087
Gefitinib	ACH-000654	RAJI	2.84803	2.35495	0.493081
Ulixertinib	ACH-000534	WSUDLCL2	3.09258	2.60345	0.489123
Talazoparib	ACH-000790	SHP77	3.3153	4.2802	0.9649
Fulvestrant	ACH-000651	SW620	4.1732	3.77968	0.39352
Sorafenib	ACH-000956	22RV1	3.26751	2.6347	0.632806
Niraparib	ACH-002067	NOS1	3.65331	4.9895	1.3362
WIKI4	ACH-000639	NCIH211	4.79615	3.33412	1.46203
Lapatinib	ACH-000601	MIAPACA2	2.80646	3.20495	0.398492
AMG-319	ACH-000288	BT549	5.10446	4.51722	0.587238
VE821	ACH-000684	KMRC1	5.45067	5.41478	0.0358921
Entospletinib	ACH-000983	KCL22	2.29762	2.79444	0.496816
PRT062607	ACH-000880	AGS	2.49373	1.93603	0.557701
Afuresertib	ACH-000191	BHT101	2.62833	2.65039	0.0220548
Telomerase Inhibitor IX	ACH-000021	NCIH1693	0.820529	2.40031	1.57978
Olaparib	ACH-000651	SW620	4.62051	5.0407	0.42019
Dabrafenib	ACH-000637	KYSE520	7.21429	8.16957	0.955282
Sorafenib	ACH-000449	MESSA	2.04492	2.11141	0.066483
Erlotinib	ACH-000800	NCIH446	2.79748	2.17359	0.623891
YK-4-279	ACH-000403	NCIH747	3.8701	4.36147	0.491373
AZD3759	ACH-000443	OVKATE	3.5406	3.17535	0.36525
Buparlisib	ACH-000020	MHHCALL2	0.593306	0.902675	0.309369
AZD4547	ACH-000379	NCIH1781	3.10096	3.02607	0.0748978
Gemcitabine	ACH-000966	IGROV1	-1.62876	-0.739649	0.889113
Lapatinib	ACH-000518	CAL33	1.59502	1.43115	0.163871
Doramapimod	ACH-000117	EFM192A	5.36319	4.9373	0.425888
Sorafenib	ACH-000153	NCIH2052	4.05946	2.96529	1.09416
Alisertib	ACH-000303	SNU5	3.82485	0.394133	3.43072
Leflunomide	ACH-000480	HUH7	6.82084	5.304	1.51684
LCL161	ACH-000677	SW1573	7.03269	6.95461	0.0780858
Doramapimod	ACH-000148	HS578T	2.89119	4.66963	1.77844
PD0325901	ACH-000061	HH	2.06078	1.52465	0.536128
Taselisib	ACH-000430	TYKNU	3.47284	3.47923	0.00639397
MG-132	ACH-000793	KATOIII	-0.796348	-1.43013	0.633778
AZD1332	ACH-000169	RD	3.07413	3.59319	0.519066
Alisertib	ACH-000142	CAL29	3.37506	2.42889	0.946171
AZD5991	ACH-001443	ASH3	4.73568	5.5853	0.849618
Ipatasertib	ACH-000053	KARPAS299	3.46314	3.64533	0.182195
Fulvestrant	ACH-000847	HGC27	1.6757	2.12213	0.446428
ML323	ACH-000817	RPMI8226	3.09342	3.3031	0.209683
UMI-77	ACH-001650	SISO	5.06653	2.59302	2.47352
Rapamycin	ACH-000960	REH	-1.84335	-2.03284	0.189496
LY2109761	ACH-000336	OCIAML3	4.88717	3.76577	1.1214
VX-11e	ACH-000282	NCIH1755	1.28689	1.77721	0.490318
Cyclophosphamide	ACH-000336	OCIAML3	4.91317	4.05023	0.862932
Irinotecan	ACH-000155	SW1990	4.59109	4.45619	0.134905
SCH772984	ACH-000508	CORL88	4.80936	4.32419	0.48517
Sapitinib	ACH-000939	SKUT1	5.09783	3.90142	1.19642
AZD4547	ACH-000465	SKMEL1	3.10632	4.8376	1.73128
AMG-319	ACH-000546	HSC4	4.23862	5.09288	0.854256
AZD5153	ACH-000207	DETROIT562	-0.140425	0.0579645	0.198389
PFI3	ACH-000981	DND41	4.28154	4.52955	0.248012
PF-4708671	ACH-000536	BT20	2.61578	3.5064	0.890619
AZD5438	ACH-000672	IALM	6.02198	5.61673	0.405255
Temozolomide	ACH-000587	NCIH1975	6.79465	6.56914	0.225503
Buparlisib	ACH-000855	KYSE150	0.671927	0.492081	0.179847
GNE-317	ACH-000823	KYSE140	-0.514633	0.0439133	0.558546
Taselisib	ACH-000781	NCIH2023	0.928161	1.05698	0.128817
Bortezomib	ACH-000556	SIHA	-4.02579	-5.33116	1.30537
Alisertib	ACH-000798	CL40	1.53093	1.59809	0.0671522
Alisertib	ACH-001399	SW626	3.88448	3.87861	0.00586582
ZM447439	ACH-000223	HCC1937	2.80526	2.97833	0.173071
PRT062607	ACH-000530	DMS114	4.61436	4.76502	0.150654
Irinotecan	ACH-000717	COLO680N	5.08777	5.8577	0.769932
Dactolisib	ACH-000988	MFE319	-2.45707	-0.85364	1.60343
Vorinostat	ACH-000888	NCIH1793	5.59943	4.74692	0.852511
AZD3759	ACH-001655	SKN	3.55408	3.60186	0.047776
PCI-34051	ACH-000420	SNU449	3.43329	4.4309	0.997603
AZD5991	ACH-000181	SCC9	3.005	3.37246	0.367456
AZD4547	ACH-001374	PA1	2.22883	2.09689	0.131941
AT13148	ACH-000587	NCIH1975	1.32417	2.99626	1.67209
AMG-319	ACH-000456	BCPAP	5.1377	5.11518	0.0225231
5-Fluorouracil	ACH-000595	LN229	7.50216	6.09077	1.41139
ABT737	ACH-000288	BT549	3.15439	3.69335	0.538962
Crizotinib	ACH-000478	SNU387	4.43722	3.8288	0.608422
RVX-208	ACH-000472	HSC2	3.93597	3.80958	0.126395
Ruxolitinib	ACH-000524	KURAMOCHI	5.76178	6.29602	0.534232
Cytarabine	ACH-000711	JIMT1	1.978	3.38324	1.40524
ABT737	ACH-000522	UMUC3	3.4389	3.10275	0.336153
ML323	ACH-000939	SKUT1	4.50514	4.06376	0.441377
Dactinomycin	ACH-000429	A704	-3.48181	-4.08735	0.605548
Dabrafenib	ACH-000192	MFE280	6.30426	4.87396	1.43031
Sorafenib	ACH-000876	MDAMB415	2.40665	2.01955	0.387098
Olaparib	ACH-000866	NCIH1048	2.20063	2.82161	0.620976
Teniposide	ACH-000945	NCIH650	0.483321	1.32321	0.83989
VE-822	ACH-000015	NCIH1581	3.02906	3.96163	0.932576
GSK591	ACH-000677	SW1573	6.27516	6.49949	0.224326
Vinblastine	ACH-000776	ONS76	-3.7373	-4.09184	0.354541
Linsitinib	ACH-000301	LAMA84	3.27157	2.92043	0.351131
GSK2606414	ACH-000301	LAMA84	1.70344	0.925909	0.777527
Fulvestrant	ACH-000023	PATU8988T	2.93645	3.01427	0.0778148
WEHI-539	ACH-000852	NCIH1435	3.75488	2.76281	0.992075
BMS-345541	ACH-000571	T98G	4.04369	2.81228	1.23141
AZ6102	ACH-000233	DEL	1.04221	0.973863	0.0683453
Elephantin	ACH-000348	RPMI7951	1.74221	2.13443	0.392225
PCI-34051	ACH-000551	K562	5.19782	4.24655	0.951276
MG-132	ACH-000105	ALLSIL	-1.13921	-1.68644	0.547231
AGI-5198	ACH-000662	CORL23	4.54654	4.83235	0.285808
Tamoxifen	ACH-000573	MDAMB436	4.8866	4.52633	0.360268
EPZ004777	ACH-000431	NCIH1694	5.20114	4.81261	0.38853
Vinblastine	ACH-000120	CHP212	-5.24336	-4.81767	0.425696
AZD2014	ACH-000865	KYSE450	2.19878	1.33725	0.86153
AZD5991	ACH-000153	NCIH2052	6.0899	5.87468	0.215222
Ipatasertib	ACH-000527	OVISE	2.89392	3.50715	0.613232
PCI-34051	ACH-000656	SUDHL8	2.90741	2.6823	0.225104
WEHI-539	ACH-000911	NUGC3	2.82861	3.67926	0.850652
Afuresertib	ACH-000414	NCIH1944	3.02671	1.57264	1.45407
PRIMA-1MET	ACH-000843	HARA	5.60542	5.96415	0.358727
Camptothecin	ACH-000678	MKN7	0.256741	0.833308	0.576567
Erlotinib	ACH-000823	KYSE140	0.492869	-0.269576	0.762444
I-BRD9	ACH-001016	BECKER	5.43264	5.52933	0.0966947
AGI-6780	ACH-001711	PFSK1	4.0808	3.57923	0.50157
Talazoparib	ACH-000157	A4FUK	0.940336	0.876545	0.0637913
PD173074	ACH-000449	MESSA	3.29514	3.45083	0.155689
AZD2014	ACH-000966	IGROV1	0.422713	-0.0902746	0.512988
Afatinib	ACH-000926	HT55	0.876162	0.156302	0.71986
NVP-ADW742	ACH-000846	FADU	2.73511	2.67674	0.0583651
Irinotecan	ACH-000092	NCIH2452	2.27682	2.22057	0.0562561
Dactinomycin	ACH-000149	SKNSH	-4.05711	-4.4669	0.40979
AZ960	ACH-000348	RPMI7951	1.0913	0.74332	0.347982
Nelarabine	ACH-001106	KOPN8	4.99808	4.08039	0.917689
Zoledronate	ACH-000483	SNU182	4.70085	4.50343	0.197415
PCI-34051	ACH-000783	CAMA1	4.21935	4.1299	0.0894559
AZD5363	ACH-000626	U266B1	4.51496	3.95995	0.555011
YK-4-279	ACH-000439	ME1	2.42141	3.01705	0.595635
WZ4003	ACH-000421	SW837	6.04203	5.69354	0.348492
Dactolisib	ACH-000473	RT112	-1.40483	-2.47984	1.07501
Luminespib	ACH-000288	BT549	-2.62092	-1.25455	1.36637
NVP-ADW742	ACH-000934	MDAMB361	3.43769	3.36638	0.071306
Ibrutinib	ACH-001151	OVCAR5	6.91055	6.0468	0.863751
MK-1775	ACH-000530	DMS114	1.59396	1.46992	0.124046
OTX015	ACH-000118	HUPT3	2.69183	2.97831	0.286483
Nelarabine	ACH-000236	SW1417	8.01051	8.65942	0.648901
Talazoparib	ACH-000009	C2BBE1	5.45175	5.18367	0.268085
Pevonedistat	ACH-000030	PC14	1.72691	1.04077	0.686141
Sapitinib	ACH-000825	HOP92	4.22905	5.2417	1.01265
AZD5991	ACH-000937	PF382	3.89302	4.26039	0.367376
Taselisib	ACH-000349	HCC1500	4.33161	4.2821	0.0495137
Talazoparib	ACH-000254	SCC15	3.87714	3.15319	0.723956
Talazoparib	ACH-000572	G361	3.02965	3.65799	0.628335
Uprosertib	ACH-000759	MDAMB175VII	1.06112	-0.0665083	1.12763
Alisertib	ACH-000040	U118MG	2.40846	2.86432	0.455855
Camptothecin	ACH-000291	OV90	-1.5526	-1.8282	0.275594
YK-4-279	ACH-000639	NCIH211	1.40556	0.586375	0.819184
Carmustine	ACH-000580	C32	6.36519	7.59503	1.22984
EPZ5676	ACH-001653	SKGT2	4.48511	4.97363	0.488526
MK-2206	ACH-000953	SUPT1	1.02805	1.32981	0.301761
SCH772984	ACH-000007	LS513	0.0198523	-2.02649	2.04634
AMG-319	ACH-000348	RPMI7951	3.51793	4.10951	0.591581
Temozolomide	ACH-000917	TE4	4.6902	5.86964	1.17944
LCL161	ACH-000042	PANC0203	5.6172	5.89893	0.281729
BMS-536924	ACH-000138	CFPAC1	2.06417	2.18213	0.117963
Ibrutinib	ACH-000219	A375	5.96995	5.53313	0.43681
Irinotecan	ACH-000828	ZR7530	7.23491	6.97345	0.261458
ML323	ACH-000392	CALU3	4.36551	4.54623	0.180721
BMS-345541	ACH-000389	H4	2.73324	3.2424	0.509162
Luminespib	ACH-000204	LP1	-0.736057	-2.17281	1.43676
Alpelisib	ACH-001401	SW13	2.70125	3.78134	1.08009
BMS-345541	ACH-000374	HCC1143	5.17412	3.72245	1.45167
Nilotinib	ACH-000988	MFE319	4.19961	3.22468	0.974926
MK-1775	ACH-000894	NCIH1869	1.59309	1.57154	0.021551
Alpelisib	ACH-000856	CAL51	3.25895	2.80538	0.453576
Cyclophosphamide	ACH-000863	DBTRG05MG	7.62076	7.3664	0.254354
Elephantin	ACH-000627	LCLC103H	3.17021	2.82823	0.341982
Sepantronium bromide	ACH-000008	A101D	-6.08191	-5.72355	0.358362
Gallibiscoquinazole	ACH-000562	HCC78	3.03584	2.86546	0.170385
Pyridostatin	ACH-000790	SHP77	3.32553	2.64941	0.676115
Wnt-C59	ACH-000053	KARPAS299	3.81802	2.96466	0.85336
GSK2606414	ACH-000019	MCF7	5.15403	3.76842	1.38561
MN-64	ACH-000653	JJN3	3.62379	3.38547	0.238324
Topotecan	ACH-000697	A3KAW	-3.13506	-2.05685	1.07821
MK-1775	ACH-000098	GAMG	0.480102	0.598221	0.118119
Fludarabine	ACH-000536	BT20	0.275921	4.45243	4.1765
AZD5363	ACH-000100	RH41	-0.710295	-0.736516	0.0262211
Tamoxifen	ACH-000505	RKN	5.19699	5.22056	0.0235728
Camptothecin	ACH-000254	SCC15	-2.88561	-2.71979	0.165823
Wnt-C59	ACH-000315	KARPAS422	3.84911	3.55477	0.294339
Cediranib	ACH-000585	EPLC272H	2.24534	2.12494	0.120404
AGI-5198	ACH-000819	LN18	3.93861	4.80698	0.868371
AZD5153	ACH-000108	KP3	3.89972	4.45917	0.559452
AZD4547	ACH-000572	G361	1.96863	1.81305	0.155578
LGK974	ACH-000943	RKO	3.44	3.66414	0.224138
Telomerase Inhibitor IX	ACH-000189	RCC10RGB	2.593	2.98023	0.38723
Epirubicin	ACH-000267	HDLM2	0.407961	-0.376708	0.784669
Ipatasertib	ACH-000865	KYSE450	3.64037	4.04692	0.406552
PD0325901	ACH-000395	NCIH520	2.91895	2.45142	0.46753
Niraparib	ACH-000617	OVCAR4	4.95911	5.43143	0.472319
Uprosertib	ACH-000408	TE5	2.68153	2.49082	0.190707
Afatinib	ACH-000334	DB	0.767433	0.829838	0.0624048
Niraparib	ACH-000042	PANC0203	4.72457	4.88081	0.156235
Zoledronate	ACH-000991	SNU81	3.18044	3.49813	0.317687
AZD3759	ACH-000355	NCIH82	1.50367	1.64547	0.141809
Sinularin	ACH-000489	SW1116	4.76656	3.74059	1.02597
Temozolomide	ACH-000470	SW1463	6.77656	6.48708	0.289476
AT13148	ACH-000800	NCIH446	3.09932	1.96993	1.12939
AZD1208	ACH-000384	SW780	5.74004	5.29065	0.449391
WZ4003	ACH-000667	HCC44	3.01217	3.2128	0.200627
GNE-317	ACH-000514	NCIH1092	3.21856	2.68733	0.531229
AZD2014	ACH-000227	KPNYN	4.45259	3.51887	0.933717
OTX015	ACH-000911	NUGC3	2.7013	2.13184	0.569461
IWP-2	ACH-000538	HUTU80	2.25418	1.82345	0.430731
NVP-ADW742	ACH-000866	NCIH1048	5.28983	4.09273	1.19711
Dinaciclib	ACH-000258	DU4475	-3.75267	-4.08751	0.334845
Olaparib	ACH-000139	PANC0327	6.02425	5.67279	0.351453
AZ960	ACH-000295	EM2	-0.030555	0.184532	0.215087
Osimertinib	ACH-000918	MOLT16	1.54198	0.34124	1.20074
Wee1 Inhibitor	ACH-001368	OACM51	0.496612	1.74828	1.25167
AGI-5198	ACH-000749	DMS273	4.13394	3.77206	0.361877
Dinaciclib	ACH-000775	NCIH727	1.14997	0.232897	0.917074
PLX-4720	ACH-000231	KALS1	4.23677	4.5107	0.273937
Zoledronate	ACH-000012	HCC827	4.89109	4.59789	0.293198
AZD5438	ACH-000781	NCIH2023	1.89238	1.50246	0.389919
Alisertib	ACH-000363	SKMM2	-2.51852	1.3212	3.83972
Vincristine	ACH-000326	JURLMK1	-4.59603	-3.3346	1.26143
YK-4-279	ACH-000386	KG1	0.428787	1.63348	1.20469
Oxaliplatin	ACH-000656	SUDHL8	3.13935	1.95318	1.18617
Buparlisib	ACH-000120	CHP212	-0.481442	0.941058	1.4225
MG-132	ACH-000809	KYSE410	-1.38723	-1.54194	0.154718
MN-64	ACH-000781	NCIH2023	4.76452	4.58114	0.183381
MN-64	ACH-000108	KP3	5.68336	5.79216	0.108809
Sepantronium bromide	ACH-000157	A4FUK	-5.35043	-3.30857	2.04185
LY2109761	ACH-000892	NCIH1563	5.16895	5.35521	0.186261
Savolitinib	ACH-000720	TCCSUP	2.71811	2.83895	0.120839
AGI-6780	ACH-000802	BFTC905	3.22911	3.32037	0.0912643
Niraparib	ACH-000696	OVCAR8	2.87022	3.08341	0.213193
PRT062607	ACH-000653	JJN3	4.22993	2.97633	1.2536
PRIMA-1MET	ACH-000505	RKN	7.16128	5.45554	1.70574
WIKI4	ACH-000545	VMCUB1	4.19293	3.77849	0.414445
PD173074	ACH-001497	ESO51	5.04826	4.95975	0.0885041
Vinorelbine	ACH-000806	L540	-3.74632	-4.18032	0.433999
AZD5582	ACH-001709	WSUNHL	0.494207	-0.409452	0.903658
Sorafenib	ACH-000448	NCIH1666	4.61837	4.55585	0.0625194
AZD2014	ACH-000486	KU1919	2.04939	1.32878	0.720606
Ruxolitinib	ACH-001151	OVCAR5	5.74923	5.77112	0.0218858
AZD1208	ACH-000400	SKCO1	4.95166	4.21898	0.732672
Zoledronate	ACH-000451	NCIH2085	4.40863	3.92988	0.478752
EPZ004777	ACH-000607	KYM1	4.01185	3.894	0.117842
VE821	ACH-000574	FUOV1	4.37594	5.46846	1.09252
Ipatasertib	ACH-000786	DAUDI	3.69045	3.69962	0.00917291
Osimertinib	ACH-000970	SNUC5	2.36373	2.24299	0.120736
Talazoparib	ACH-000938	NALM6	-1.1655	-1.3247	0.159195
AZD6738	ACH-001333	C33A	0.701319	1.93382	1.2325
Mitoxantrone	ACH-000545	VMCUB1	-1.28649	-0.714487	0.572004
Staurosporine	ACH-000408	TE5	-2.0682	-1.71978	0.348419
Palbociclib	ACH-000841	NCIH2087	3.98098	4.30307	0.322083
PRIMA-1MET	ACH-000009	C2BBE1	4.12324	4.02801	0.0952263
Palbociclib	ACH-000396	J82	6.49834	6.08855	0.409785
EPZ5676	ACH-000142	CAL29	5.80165	5.44716	0.354487
GSK1904529A	ACH-000784	KYSE70	5.6901	4.8867	0.803397
WIKI4	ACH-000969	KM12	3.4225	3.16842	0.254079
WEHI-539	ACH-000147	T47D	3.15906	2.06081	1.09824
AZD5582	ACH-000265	KP4	2.26146	2.08001	0.181443
Leflunomide	ACH-000120	CHP212	5.3535	4.42026	0.933241
YK-4-279	ACH-000250	KMRC20	3.23378	2.28154	0.952237
Savolitinib	ACH-000835	GCT	2.8259	3.1517	0.325793
OF-1	ACH-000356	MKN45	4.74216	4.39311	0.349053
NVP-ADW742	ACH-000552	HT29	0.846075	0.929589	0.0835137
PFI3	ACH-000977	LNCAPCLONEFGC	5.52694	4.95537	0.571567
LJI308	ACH-000655	SF268	3.92526	5.59874	1.67348
Obatoclax Mesylate	ACH-000356	MKN45	0.607816	1.87816	1.27034
Pevonedistat	ACH-000247	OCUM1	5.10341	3.25189	1.85152
Dactinomycin	ACH-000055	D283MED	-6.942	-6.67069	0.27131
AZD1208	ACH-000890	SW1271	7.36378	6.56519	0.798595
Luminespib	ACH-000900	NCIH23	-2.20463	-0.834961	1.36967
MG-132	ACH-000024	OPM2	-2.93405	-2.14713	0.786926
Carmustine	ACH-000035	NCIH1650	8.86515	7.99206	0.873091
Savolitinib	ACH-000973	639V	2.50505	1.4986	1.00645
Pictilisib	ACH-000786	DAUDI	1.23385	1.22791	0.00594388
Dasatinib	ACH-000040	U118MG	1.38167	3.28049	1.89882
GSK591	ACH-000853	NCIH661	6.10427	5.7615	0.342767
BMS-345541	ACH-000940	AN3CA	1.98134	3.58807	1.60673
Foretinib	ACH-000881	MELJUSO	2.9323	1.59183	1.34047
Vincristine	ACH-000786	DAUDI	-3.49435	-3.57091	0.0765592
Cediranib	ACH-000781	NCIH2023	2.41118	2.45495	0.0437709
Telomerase Inhibitor IX	ACH-000566	SW1710	1.08045	0.495662	0.58479
Dihydrorotenone	ACH-000527	OVISE	0.818538	0.866335	0.0477968
Sabutoclax	ACH-000469	YH13	-0.482778	-0.643555	0.160777
Sabutoclax	ACH-000298	NCIH2029	1.87177	-0.389242	2.26102
Foretinib	ACH-000857	CAL851	1.27408	1.20614	0.0679389
Sepantronium bromide	ACH-000794	BICR22	-2.94359	-4.18279	1.2392
MG-132	ACH-000944	NAMALWA	-2.02071	-1.77073	0.249984
Wee1 Inhibitor	ACH-001336	CASKI	2.33161	2.32302	0.00859132
Gallibiscoquinazole	ACH-000514	NCIH1092	3.51264	2.84401	0.668628
PCI-34051	ACH-000414	NCIH1944	5.00857	5.62449	0.615918
Alpelisib	ACH-000225	ECC12	4.39188	4.30682	0.0850638
GSK2606414	ACH-000650	IGR37	3.61437	4.14698	0.532611
LY2109761	ACH-000107	CAPAN2	6.90325	6.706	0.197243
MG-132	ACH-000087	SKES1	-1.58509	-1.47501	0.110084
Afuresertib	ACH-000783	CAMA1	-1.05919	-0.60744	0.451752
Gemcitabine	ACH-000060	PANC1005	0.783625	0.169791	0.613835
ML323	ACH-000464	CAS1	7.01556	5.91444	1.10112
LCL161	ACH-000238	SCC4	5.03132	4.78425	0.247074
PRT062607	ACH-000349	HCC1500	1.90267	4.37476	2.47209
JQ1	ACH-000019	MCF7	0.713623	1.88462	1.17099
Erlotinib	ACH-000346	JVM3	1.52575	1.88247	0.356719
EPZ5676	ACH-000464	CAS1	6.73771	6.77183	0.0341232
Taselisib	ACH-000788	A2058	2.1099	2.49202	0.382121
Temozolomide	ACH-000809	KYSE410	7.76018	7.46009	0.300092
Topotecan	ACH-000832	CAL27	-1.59057	-1.28235	0.308224
AZD4547	ACH-000301	LAMA84	2.1878	1.94434	0.24345
P22077	ACH-000916	NCIH1573	5.40071	4.87689	0.523821
Teniposide	ACH-000535	BXPC3	2.69698	1.07323	1.62374
5-Fluorouracil	ACH-000087	SKES1	3.921	3.98825	0.06725
Sapitinib	ACH-000464	CAS1	4.2895	4.5142	0.224698
SB216763	ACH-000999	SNU1040	6.71847	5.45509	1.26338
AZD5991	ACH-001525	HT3	3.95455	5.03939	1.08484
Vincristine	ACH-000624	HCC1806	-3.6332	-1.78365	1.84955
MK-1775	ACH-000913	ESS1	-0.428258	-0.537115	0.108857
Navitoclax	ACH-000353	TE15	5.11872	2.49089	2.62783
Dactinomycin	ACH-000822	SKMEL24	-1.89956	-3.90782	2.00825
Alpelisib	ACH-000698	DMS53	5.49463	4.87653	0.618103
Fludarabine	ACH-000878	HCC15	5.52513	5.32864	0.196485
XAV939	ACH-000190	HDMYZ	6.73107	5.54068	1.19039
Niraparib	ACH-000985	LS411N	4.68781	5.04494	0.357123
Wee1 Inhibitor	ACH-000363	SKMM2	3.77766	2.70205	1.07562
Telomerase Inhibitor IX	ACH-001336	CASKI	0.198211	0.614758	0.416547
AZD3759	ACH-000235	PANC0403	3.89014	3.61464	0.275509
Linsitinib	ACH-000343	NCIH522	3.99103	4.64857	0.657543
Ulixertinib	ACH-000319	MPP89	3.93291	3.49322	0.439692
AGI-6780	ACH-000757	A427	3.79647	3.38243	0.414035
XAV939	ACH-001526	HUO9	4.40292	4.26935	0.133568
Paclitaxel	ACH-000945	NCIH650	-0.577356	-1.53491	0.957555
MK-1775	ACH-000878	HCC15	0.281342	1.20244	0.921098
Mitoxantrone	ACH-000693	KYSE180	-0.338198	0.681916	1.02011
Vinblastine	ACH-001497	ESO51	-4.0811	-4.22985	0.148753
AZD5438	ACH-000587	NCIH1975	1.54628	2.07138	0.525093
Leflunomide	ACH-000754	L428	4.36062	3.69702	0.663595
Lapatinib	ACH-001332	BICR78	2.44378	3.43264	0.988859
YK-4-279	ACH-000233	DEL	-0.976657	-0.626083	0.350575
Dabrafenib	ACH-000574	FUOV1	5.57706	6.51649	0.939427
Erlotinib	ACH-001500	FLO1	2.86301	2.62136	0.241644
WEHI-539	ACH-000449	MESSA	4.22496	2.82429	1.40067
PLX-4720	ACH-001638	RCK8	4.96284	4.94893	0.0139119
UMI-77	ACH-000804	NB1	1.31485	2.13006	0.815202
Linsitinib	ACH-000822	SKMEL24	5.69214	4.99691	0.69523
BI-2536	ACH-000019	MCF7	-1.05864	2.01601	3.07465
Sepantronium bromide	ACH-001321	TT	-1.031	-2.60058	1.56958
Sabutoclax	ACH-000963	CCK81	-0.275394	0.35052	0.625914
YK-4-279	ACH-000072	MEG01	0.219565	1.24956	1.03
GSK343	ACH-000414	NCIH1944	3.98056	2.72399	1.25657
XAV939	ACH-000505	RKN	5.52023	4.9896	0.530626
AZD8186	ACH-000652	SUIT2	5.20021	6.18385	0.983634
Mitoxantrone	ACH-000978	EN	4.472	3.23141	1.24059
GNE-317	ACH-000457	CAL54	-1.05109	-0.905942	0.145144
Foretinib	ACH-001653	SKGT2	-0.291166	0.356354	0.64752
5-Fluorouracil	ACH-000456	BCPAP	5.96304	5.96473	0.00169153
Vinorelbine	ACH-000248	AU565	-5.05144	-4.03044	1.021
EPZ004777	ACH-000012	HCC827	5.72935	5.85072	0.121373
XAV939	ACH-000853	NCIH661	6.10042	4.75503	1.34538
Elephantin	ACH-000596	LCLC97TM1	4.90869	4.27388	0.634815
Dasatinib	ACH-001500	FLO1	-1.8043	-0.0509628	1.75334
Cediranib	ACH-001517	HEC1	4.63341	3.71792	0.915488
WEHI-539	ACH-000121	NCIH2405	3.98621	4.06465	0.0784478
Gallibiscoquinazole	ACH-000050	NCIH929	1.33812	1.97761	0.63949
VE821	ACH-000769	LK2	4.91282	4.77928	0.133544
Dabrafenib	ACH-000437	SW1088	5.50094	4.39836	1.10259
AZD6738	ACH-000648	NCIH28	2.84421	3.73075	0.886536
Staurosporine	ACH-000643	HDQP1	-3.69729	-3.1347	0.562593
Obatoclax Mesylate	ACH-000781	NCIH2023	2.27874	1.56966	0.709082
GSK591	ACH-000660	SUDHL5	3.01562	2.65393	0.361686
EPZ5676	ACH-000970	SNUC5	5.79466	5.8263	0.0316401
Vinorelbine	ACH-000937	PF382	-3.55881	-4.10925	0.550432
Rapamycin	ACH-000524	KURAMOCHI	-1.37356	0.269298	1.64286
Buparlisib	ACH-000403	NCIH747	0.376819	1.20166	0.824836
Savolitinib	ACH-000535	BXPC3	2.97283	2.90443	0.0683951
Zoledronate	ACH-000628	NCIH596	4.36345	3.6933	0.670157
Venetoclax	ACH-000903	FTC133	1.80669	1.70916	0.0975326
AZ6102	ACH-000438	LU65	1.92592	2.05145	0.125531
LY2109761	ACH-000756	GI1	4.56903	4.68633	0.117295
Navitoclax	ACH-001519	HEMCSS	5.88892	3.34332	2.5456
MG-132	ACH-000843	HARA	-2.0677	-1.83679	0.230912
WEHI-539	ACH-000693	KYSE180	3.50372	4.29502	0.791301
AZD1208	ACH-000793	KATOIII	6.93252	5.81454	1.11798
Bortezomib	ACH-000835	GCT	-3.34087	-4.37317	1.0323
AGI-5198	ACH-000729	NCIH1963	5.16788	3.96205	1.20583
Alisertib	ACH-000832	CAL27	-1.84962	0.395735	2.24535
Tamoxifen	ACH-000334	DB	1.73718	1.97639	0.239211
Tamoxifen	ACH-000190	HDMYZ	6.41213	6.42003	0.00789292
AZ960	ACH-000910	MDAMB453	1.5234	2.8613	1.33791
Tamoxifen	ACH-000574	FUOV1	4.08653	4.51846	0.431925
Podophyllotoxin bromide	ACH-000571	T98G	-0.905629	-0.724215	0.181414
OTX015	ACH-001193	SKPNDW	2.30956	1.8383	0.471267
GSK1904529A	ACH-000483	SNU182	5.54051	5.05331	0.487201
Linsitinib	ACH-000816	NCIH524	2.67133	2.97392	0.302593
LCL161	ACH-000693	KYSE180	4.23442	4.62336	0.388946
Staurosporine	ACH-000789	NCIH810	-1.83537	-2.4189	0.583531
WIKI4	ACH-000769	LK2	5.43494	3.7177	1.71724
WIKI4	ACH-000806	L540	3.53413	3.35455	0.17958
Temozolomide	ACH-000766	NCIH1648	5.70686	6.21565	0.508789
Cytarabine	ACH-000949	TGBC11TKB	1.62365	1.39305	0.230605
Trametinib	ACH-000585	EPLC272H	-0.816806	-1.53136	0.714555
PRIMA-1MET	ACH-000142	CAL29	6.58663	4.91142	1.6752
Daporinad	ACH-000383	OE33	-4.08468	-3.59601	0.48867
AT13148	ACH-000291	OV90	4.32229	4.81079	0.488496
AZ960	ACH-000535	BXPC3	3.07529	2.40884	0.666451
AZ6102	ACH-000291	OV90	5.01879	3.84316	1.17563
AZD5153	ACH-000601	MIAPACA2	-1.43063	0.0667809	1.49742
YK-4-279	ACH-000916	NCIH1573	2.822	3.48414	0.662135
MIRA-1	ACH-000248	AU565	5.3645	5.31563	0.0488679
OSI-027	ACH-000792	BFTC909	5.23425	5.01501	0.219247
GSK591	ACH-000493	SNU423	5.9016	4.25089	1.6507
Vincristine	ACH-000528	ABC1	1.67545	1.42214	0.253314
LCL161	ACH-000259	KELLY	4.04756	4.33048	0.28292
Vinorelbine	ACH-000567	ST486	-5.75802	-5.89502	0.137003
LGK974	ACH-000859	HCC1954	2.6265	2.09467	0.531832
Leflunomide	ACH-000546	HSC4	4.27543	4.55332	0.277881
Luminespib	ACH-000181	SCC9	-3.42683	-1.13402	2.29282
Pevonedistat	ACH-000919	IM95	0.618989	0.00166787	0.617321
WIKI4	ACH-000856	CAL51	2.47885	3.08584	0.606994
Crizotinib	ACH-000290	NCIH209	3.24081	2.30209	0.938718
Afatinib	ACH-000514	NCIH1092	2.78103	2.576	0.205029
Wnt-C59	ACH-000116	OAW28	4.65928	5.33486	0.675581
BIBR-1532	ACH-000556	SIHA	4.51989	5.1944	0.674512
JQ1	ACH-000783	CAMA1	2.77005	3.32222	0.552172
Vinblastine	ACH-000536	BT20	-1.75715	-1.54543	0.211727
OTX015	ACH-000320	PSN1	4.91617	4.5234	0.392776
BIBR-1532	ACH-000818	BT483	7.21529	6.49035	0.724941
Tamoxifen	ACH-000441	SH4	4.72643	3.63238	1.09405
AT13148	ACH-000816	NCIH524	2.8455	1.81015	1.03534
Mitoxantrone	ACH-000643	HDQP1	2.44193	2.5895	0.147564
Savolitinib	ACH-001193	SKPNDW	1.98229	1.76497	0.217323
GSK591	ACH-000937	PF382	4.91841	4.29374	0.624671
PRT062607	ACH-000790	SHP77	2.12623	2.5893	0.463065
LGK974	ACH-000775	NCIH727	4.06532	4.00866	0.0566616
Carmustine	ACH-000873	KYSE270	6.40574	5.64573	0.760009
Navitoclax	ACH-001341	DOTC24510	1.54679	1.36898	0.177814
AZD5153	ACH-000087	SKES1	2.95334	2.47392	0.479425
NVP-ADW742	ACH-000481	NCIH2170	3.07139	2.61081	0.460579
Taselisib	ACH-000628	NCIH596	1.31605	1.40002	0.0839772
PCI-34051	ACH-000943	RKO	4.4894	3.61182	0.877589
Cytarabine	ACH-000644	COLO829	5.10063	1.29597	3.80466
BMS-536924	ACH-000817	RPMI8226	2.2372	1.54077	0.696428
AZD5438	ACH-000483	SNU182	1.81955	3.9541	2.13455
Carmustine	ACH-000656	SUDHL8	4.80769	3.95664	0.851048
Vorinostat	ACH-000015	NCIH1581	0.717572	1.91368	1.19611
PRIMA-1MET	ACH-000906	ES2	6.23707	3.60931	2.62777
Dabrafenib	ACH-000183	L363	2.52147	3.27783	0.756353
Oxaliplatin	ACH-000644	COLO829	7.39894	5.23465	2.16429
[truncated: 6,285 more rows]

## Sheet: unknown
Drug name	DepMap_ID	stripped_cell_line_name	IC50_Pred
MK-8776	ACH-000007	LS513	2.84704
MK-8776	ACH-000056	DOHH2	2.06844
MK-8776	ACH-000102	GMS10	1.18404
MK-8776	ACH-000109	NCIH3255	4.22055
MK-8776	ACH-000183	L363	1.14098
MK-8776	ACH-000204	LP1	4.35552
MK-8776	ACH-000225	ECC12	2.45471
MK-8776	ACH-000263	KASUMI1	1.69095
MK-8776	ACH-000347	QGP1	4.227
MK-8776	ACH-000349	HCC1500	3.69867
MK-8776	ACH-000360	NCIH508	2.85767
MK-8776	ACH-000373	SKM1	2.78379
MK-8776	ACH-000431	NCIH1694	2.20961
MK-8776	ACH-000528	ABC1	5.00475
MK-8776	ACH-000532	SNU61	4.5869
MK-8776	ACH-000538	HUTU80	3.43916
MK-8776	ACH-000610	NCIH2227	4.14577
MK-8776	ACH-000625	HEP3B217	1.92464
MK-8776	ACH-000678	MKN7	3.92246
MK-8776	ACH-000703	DMS79	2.57446
MK-8776	ACH-000706	EKVX	5.08388
MK-8776	ACH-000725	HCC202	2.97509
MK-8776	ACH-000729	NCIH1963	2.78271
MK-8776	ACH-000730	SKMEL5	4.52641
MK-8776	ACH-000743	CORL95	0.99315
MK-8776	ACH-000755	HCC2218	3.93774
MK-8776	ACH-000756	GI1	3.11593
MK-8776	ACH-000757	A427	1.99268
MK-8776	ACH-000824	KYSE510	2.3303
MK-8776	ACH-000840	HCC366	2.55164
MK-8776	ACH-000895	CL34	2.55
MK-8776	ACH-000930	HCC1569	2.99579
MK-8776	ACH-000935	MDST8	2.07351
MK-8776	ACH-000936	EFO27	3.08607
MK-8776	ACH-000947	OVK18	2.93034
MK-8776	ACH-000955	SNU407	2.99676
MK-8776	ACH-000986	HT115	4.02917
MK-8776	ACH-000991	SNU81	4.13173
MK-8776	ACH-000999	SNU1040	3.3367
MK-8776	ACH-001498	FARAGE	1.59535
Linsitinib	ACH-000653	JJN3	2.05852
Linsitinib	ACH-000725	HCC202	4.50525
Linsitinib	ACH-000743	CORL95	3.29073
Linsitinib	ACH-000824	KYSE510	3.51676
VE821	ACH-000045	MV411	1.43425
VE821	ACH-000056	DOHH2	1.97138
VE821	ACH-000102	GMS10	2.5305
VE821	ACH-000109	NCIH3255	5.1893
VE821	ACH-000196	HCC1599	3.03835
VE821	ACH-000204	LP1	5.84678
VE821	ACH-000225	ECC12	4.16538
VE821	ACH-000227	KPNYN	2.40381
VE821	ACH-000263	KASUMI1	2.31683
VE821	ACH-000298	NCIH2029	4.94589
VE821	ACH-000347	QGP1	5.40562
VE821	ACH-000360	NCIH508	3.09285
VE821	ACH-000373	SKM1	2.65287
VE821	ACH-000431	NCIH1694	4.5317
VE821	ACH-000452	TE8	3.58092
VE821	ACH-000528	ABC1	6.14561
VE821	ACH-000532	SNU61	6.49877
VE821	ACH-000538	HUTU80	3.36069
VE821	ACH-000554	UACC893	4.1448
VE821	ACH-000581	SNU16	2.4124
VE821	ACH-000610	NCIH2227	6.33242
VE821	ACH-000625	HEP3B217	3.3128
VE821	ACH-000678	MKN7	5.46452
VE821	ACH-000697	A3KAW	1.62741
VE821	ACH-000703	DMS79	4.26393
VE821	ACH-000706	EKVX	5.67893
VE821	ACH-000725	HCC202	5.10598
VE821	ACH-000729	NCIH1963	3.93532
VE821	ACH-000730	SKMEL5	5.3352
VE821	ACH-000755	HCC2218	5.60273
VE821	ACH-000757	A427	3.39762
VE821	ACH-000824	KYSE510	3.003
VE821	ACH-000840	HCC366	4.12034
VE821	ACH-000886	NCIH2009	4.82134
VE821	ACH-000895	CL34	1.87298
VE821	ACH-000903	FTC133	4.49514
VE821	ACH-000930	HCC1569	3.14009
VE821	ACH-000936	EFO27	3.69446
VE821	ACH-000947	OVK18	3.68399
VE821	ACH-000958	SW48	4.09978
VE821	ACH-000986	HT115	5.15354
VE821	ACH-000991	SNU81	4.24859
VE821	ACH-000999	SNU1040	4.49004
VE821	ACH-001498	FARAGE	2.10774
Alisertib	ACH-000006	MONOMAC6	-3.1041
Alisertib	ACH-000053	KARPAS299	-0.910506
Alisertib	ACH-000059	SUPB15	-0.158375
Alisertib	ACH-000092	NCIH2452	0.853843
Alisertib	ACH-000103	CAOV4	0.97535
Alisertib	ACH-000129	NCIH1341	0.603327
Alisertib	ACH-000139	PANC0327	4.02997
Alisertib	ACH-000149	SKNSH	-0.00688763
Alisertib	ACH-000155	SW1990	5.07989
Alisertib	ACH-000178	HS766T	4.50455
Alisertib	ACH-000193	KARPAS620	0.220059
Alisertib	ACH-000211	DAOY	0.83558
Alisertib	ACH-000235	PANC0403	6.59912
Alisertib	ACH-000257	CORL279	2.59061
Alisertib	ACH-000341	SKNFI	1.75053
Alisertib	ACH-000358	NCIH69	-1.40507
Alisertib	ACH-000360	NCIH508	0.928277
Alisertib	ACH-000443	OVKATE	6.35589
Alisertib	ACH-000465	SKMEL1	5.45795
Alisertib	ACH-000508	CORL88	2.62922
Alisertib	ACH-000522	UMUC3	2.75969
Alisertib	ACH-000534	WSUDLCL2	-0.163773
Alisertib	ACH-000568	UACC812	3.62242
Alisertib	ACH-000574	FUOV1	5.50976
Alisertib	ACH-000581	SNU16	-2.78153
Alisertib	ACH-000633	FU97	3.76249
Alisertib	ACH-000636	RPMI8402	-2.77652
Alisertib	ACH-000678	MKN7	5.21862
Alisertib	ACH-000684	KMRC1	3.28282
Alisertib	ACH-000719	RMGI	4.47373
Alisertib	ACH-000725	HCC202	4.16652
Alisertib	ACH-000733	NCIH1838	5.11426
Alisertib	ACH-000743	CORL95	2.74312
Alisertib	ACH-000747	NCIH1703	0.259512
Alisertib	ACH-000748	SJSA1	2.35138
Alisertib	ACH-000766	NCIH1648	2.48968
Alisertib	ACH-000770	P31FUJ	1.09306
Alisertib	ACH-000804	NB1	3.08856
Alisertib	ACH-000824	KYSE510	0.546063
Alisertib	ACH-000855	KYSE150	0.870423
Alisertib	ACH-000875	NCIH2347	6.64705
Alisertib	ACH-000883	SW1783	1.72707
Alisertib	ACH-000886	NCIH2009	1.22293
Alisertib	ACH-000916	NCIH1573	3.53834
Alisertib	ACH-000951	NCIH2342	3.55453
Alisertib	ACH-000962	OC314	-0.677907
Alisertib	ACH-000987	MEWO	5.25398
Alisertib	ACH-001321	TT	3.62786
Alisertib	ACH-001578	NCCIT	0.530345
Alisertib	ACH-001861	TGBC1TKB	3.51563
Alisertib	ACH-002045	HO1U1	1.66773
Sabutoclax	ACH-000006	MONOMAC6	-2.36774
Sabutoclax	ACH-000045	MV411	-2.91614
Sabutoclax	ACH-000092	NCIH2452	0.703732
Sabutoclax	ACH-000103	CAOV4	-1.01655
Sabutoclax	ACH-000129	NCIH1341	0.838176
Sabutoclax	ACH-000139	PANC0327	0.23244
Sabutoclax	ACH-000149	SKNSH	-1.72139
Sabutoclax	ACH-000155	SW1990	0.811332
Sabutoclax	ACH-000178	HS766T	1.48775
Sabutoclax	ACH-000196	HCC1599	-0.528276
Sabutoclax	ACH-000225	ECC12	-1.20915
Sabutoclax	ACH-000235	PANC0403	2.40109
Sabutoclax	ACH-000257	CORL279	-0.345442
Sabutoclax	ACH-000341	SKNFI	-0.792548
Sabutoclax	ACH-000358	NCIH69	-0.945739
Sabutoclax	ACH-000360	NCIH508	-0.899477
Sabutoclax	ACH-000432	BV173	-1.62039
Sabutoclax	ACH-000443	OVKATE	3.01836
Sabutoclax	ACH-000465	SKMEL1	-0.00616767
Sabutoclax	ACH-000508	CORL88	0.00997516
Sabutoclax	ACH-000522	UMUC3	-0.89026
Sabutoclax	ACH-000534	WSUDLCL2	-2.64956
Sabutoclax	ACH-000554	UACC893	0.237149
Sabutoclax	ACH-000568	UACC812	-0.208747
Sabutoclax	ACH-000574	FUOV1	0.178108
Sabutoclax	ACH-000581	SNU16	-1.97233
Sabutoclax	ACH-000633	FU97	-0.0692886
Sabutoclax	ACH-000636	RPMI8402	-2.21139
Sabutoclax	ACH-000678	MKN7	1.38049
Sabutoclax	ACH-000684	KMRC1	-0.478471
Sabutoclax	ACH-000699	HCC1395	0.83724
Sabutoclax	ACH-000719	RMGI	0.955853
Sabutoclax	ACH-000724	HT1376	0.714056
Sabutoclax	ACH-000725	HCC202	-0.348199
Sabutoclax	ACH-000733	NCIH1838	1.50901
Sabutoclax	ACH-000743	CORL95	-0.166538
Sabutoclax	ACH-000747	NCIH1703	-1.17426
Sabutoclax	ACH-000748	SJSA1	-0.200863
Sabutoclax	ACH-000755	HCC2218	-0.395543
Sabutoclax	ACH-000759	MDAMB175VII	0.427445
Sabutoclax	ACH-000766	NCIH1648	-0.280638
Sabutoclax	ACH-000770	P31FUJ	-0.00159073
Sabutoclax	ACH-000804	NB1	-1.9355
Sabutoclax	ACH-000818	BT483	1.06724
Sabutoclax	ACH-000855	KYSE150	-1.06965
Sabutoclax	ACH-000875	NCIH2347	1.62383
Sabutoclax	ACH-000883	SW1783	0.0257863
Sabutoclax	ACH-000886	NCIH2009	0.240224
Sabutoclax	ACH-000902	CAL148	-3.12223
Sabutoclax	ACH-000916	NCIH1573	1.98653
Sabutoclax	ACH-000949	TGBC11TKB	0.722483
Sabutoclax	ACH-000951	NCIH2342	-0.648663
Sabutoclax	ACH-000962	OC314	-0.53623
Sabutoclax	ACH-000983	KCL22	-0.585231
Sabutoclax	ACH-000987	MEWO	0.492753
Sabutoclax	ACH-001321	TT	-0.824723
Sabutoclax	ACH-001578	NCCIT	0.147878
Sabutoclax	ACH-001861	TGBC1TKB	1.17933
Sabutoclax	ACH-002045	HO1U1	-1.06164
Nelarabine	ACH-000006	MONOMAC6	4.47278
Nelarabine	ACH-000045	MV411	3.98918
Nelarabine	ACH-000092	NCIH2452	6.94738
Nelarabine	ACH-000103	CAOV4	6.57155
Nelarabine	ACH-000129	NCIH1341	6.51021
Nelarabine	ACH-000139	PANC0327	5.9706
Nelarabine	ACH-000149	SKNSH	6.29798
Nelarabine	ACH-000155	SW1990	6.60007
Nelarabine	ACH-000178	HS766T	7.89846
Nelarabine	ACH-000196	HCC1599	7.17915
Nelarabine	ACH-000225	ECC12	5.4974
Nelarabine	ACH-000235	PANC0403	8.17594
Nelarabine	ACH-000257	CORL279	5.60558
Nelarabine	ACH-000341	SKNFI	5.72142
Nelarabine	ACH-000358	NCIH69	5.15756
Nelarabine	ACH-000360	NCIH508	6.05088
Nelarabine	ACH-000432	BV173	3.9724
Nelarabine	ACH-000443	OVKATE	7.0188
Nelarabine	ACH-000465	SKMEL1	7.22002
Nelarabine	ACH-000508	CORL88	6.63644
Nelarabine	ACH-000522	UMUC3	5.68377
Nelarabine	ACH-000534	WSUDLCL2	4.89952
Nelarabine	ACH-000554	UACC893	5.45428
Nelarabine	ACH-000568	UACC812	6.91732
Nelarabine	ACH-000574	FUOV1	7.20672
Nelarabine	ACH-000581	SNU16	4.85446
Nelarabine	ACH-000633	FU97	6.15049
Nelarabine	ACH-000636	RPMI8402	1.39934
Nelarabine	ACH-000678	MKN7	7.17077
Nelarabine	ACH-000684	KMRC1	6.50462
Nelarabine	ACH-000699	HCC1395	6.58314
Nelarabine	ACH-000719	RMGI	7.2776
Nelarabine	ACH-000724	HT1376	7.5372
Nelarabine	ACH-000725	HCC202	6.51721
Nelarabine	ACH-000733	NCIH1838	7.94352
Nelarabine	ACH-000743	CORL95	4.93403
Nelarabine	ACH-000747	NCIH1703	5.39438
Nelarabine	ACH-000748	SJSA1	5.68947
Nelarabine	ACH-000755	HCC2218	5.77173
Nelarabine	ACH-000759	MDAMB175VII	7.68729
Nelarabine	ACH-000766	NCIH1648	5.81194
Nelarabine	ACH-000770	P31FUJ	4.04184
Nelarabine	ACH-000804	NB1	7.22074
Nelarabine	ACH-000818	BT483	8.66406
Nelarabine	ACH-000855	KYSE150	5.52122
Nelarabine	ACH-000875	NCIH2347	8.46684
Nelarabine	ACH-000883	SW1783	5.41965
Nelarabine	ACH-000886	NCIH2009	5.84907
Nelarabine	ACH-000902	CAL148	5.61811
Nelarabine	ACH-000916	NCIH1573	6.14009
Nelarabine	ACH-000949	TGBC11TKB	5.34813
Nelarabine	ACH-000951	NCIH2342	7.07555
Nelarabine	ACH-000962	OC314	5.67699
Nelarabine	ACH-000987	MEWO	6.01154
Nelarabine	ACH-001321	TT	8.11145
Nelarabine	ACH-001578	NCCIT	4.49825
Nelarabine	ACH-001861	TGBC1TKB	6.65086
Nelarabine	ACH-002045	HO1U1	5.35661
Ibrutinib	ACH-000006	MONOMAC6	1.6528
Ibrutinib	ACH-000045	MV411	0.140803
Ibrutinib	ACH-000065	OCIAML5	3.69913
Ibrutinib	ACH-000092	NCIH2452	5.03696
Ibrutinib	ACH-000103	CAOV4	4.73151
Ibrutinib	ACH-000117	EFM192A	1.55583
Ibrutinib	ACH-000129	NCIH1341	6.68072
Ibrutinib	ACH-000139	PANC0327	4.11278
Ibrutinib	ACH-000149	SKNSH	4.90355
Ibrutinib	ACH-000155	SW1990	5.96718
Ibrutinib	ACH-000178	HS766T	5.92427
Ibrutinib	ACH-000196	HCC1599	4.99041
Ibrutinib	ACH-000225	ECC12	5.34874
Ibrutinib	ACH-000235	PANC0403	6.80701
Ibrutinib	ACH-000257	CORL279	4.46206
Ibrutinib	ACH-000277	HCC1419	1.82267
Ibrutinib	ACH-000341	SKNFI	5.1253
Ibrutinib	ACH-000358	NCIH69	3.62008
Ibrutinib	ACH-000360	NCIH508	0.429254
Ibrutinib	ACH-000432	BV173	3.49099
Ibrutinib	ACH-000443	OVKATE	7.0018
Ibrutinib	ACH-000465	SKMEL1	6.50227
Ibrutinib	ACH-000508	CORL88	5.35203
Ibrutinib	ACH-000522	UMUC3	4.952
Ibrutinib	ACH-000534	WSUDLCL2	1.36543
Ibrutinib	ACH-000554	UACC893	-0.283392
Ibrutinib	ACH-000568	UACC812	2.99822
Ibrutinib	ACH-000574	FUOV1	5.54106
Ibrutinib	ACH-000581	SNU16	2.70144
Ibrutinib	ACH-000633	FU97	4.34458
Ibrutinib	ACH-000636	RPMI8402	1.78501
Ibrutinib	ACH-000678	MKN7	3.83968
Ibrutinib	ACH-000684	KMRC1	4.8766
Ibrutinib	ACH-000699	HCC1395	3.92117
Ibrutinib	ACH-000719	RMGI	3.90343
Ibrutinib	ACH-000724	HT1376	5.17267
Ibrutinib	ACH-000725	HCC202	2.28903
Ibrutinib	ACH-000733	NCIH1838	6.09663
Ibrutinib	ACH-000743	CORL95	3.96839
Ibrutinib	ACH-000747	NCIH1703	2.86323
Ibrutinib	ACH-000748	SJSA1	5.26897
Ibrutinib	ACH-000755	HCC2218	-0.608978
Ibrutinib	ACH-000759	MDAMB175VII	-0.642016
Ibrutinib	ACH-000766	NCIH1648	1.55736
Ibrutinib	ACH-000770	P31FUJ	4.89013
Ibrutinib	ACH-000804	NB1	4.74357
Ibrutinib	ACH-000818	BT483	6.48562
Ibrutinib	ACH-000855	KYSE150	2.34225
Ibrutinib	ACH-000875	NCIH2347	7.52721
Ibrutinib	ACH-000883	SW1783	4.08974
Ibrutinib	ACH-000886	NCIH2009	3.62967
Ibrutinib	ACH-000902	CAL148	4.34633
Ibrutinib	ACH-000916	NCIH1573	4.94617
Ibrutinib	ACH-000949	TGBC11TKB	5.11493
Ibrutinib	ACH-000951	NCIH2342	5.00196
Ibrutinib	ACH-000962	OC314	3.15253
Ibrutinib	ACH-000987	MEWO	5.97471
Ibrutinib	ACH-001321	TT	5.28093
Ibrutinib	ACH-001578	NCCIT	4.60947
Ibrutinib	ACH-001861	TGBC1TKB	4.50111
Ibrutinib	ACH-002045	HO1U1	0.135281
Sapitinib	ACH-000012	HCC827	-0.0334921
Sapitinib	ACH-000725	HCC202	1.65756
Sapitinib	ACH-000743	CORL95	3.65151
Sapitinib	ACH-000824	KYSE510	4.18671
LJI308	ACH-000045	MV411	1.88487
LJI308	ACH-000056	DOHH2	3.40747
LJI308	ACH-000102	GMS10	3.71906
LJI308	ACH-000109	NCIH3255	4.94163
LJI308	ACH-000196	HCC1599	5.53392
LJI308	ACH-000204	LP1	6.82887
LJI308	ACH-000225	ECC12	4.93445
LJI308	ACH-000227	KPNYN	4.43193
LJI308	ACH-000263	KASUMI1	4.05304
LJI308	ACH-000298	NCIH2029	5.44711
LJI308	ACH-000347	QGP1	6.49323
LJI308	ACH-000360	NCIH508	4.93816
LJI308	ACH-000373	SKM1	3.32417
LJI308	ACH-000431	NCIH1694	5.02473
LJI308	ACH-000452	TE8	4.81441
LJI308	ACH-000528	ABC1	6.5896
LJI308	ACH-000532	SNU61	6.47464
LJI308	ACH-000538	HUTU80	4.55837
LJI308	ACH-000554	UACC893	5.37057
LJI308	ACH-000581	SNU16	3.99382
LJI308	ACH-000610	NCIH2227	6.82856
LJI308	ACH-000625	HEP3B217	4.2092
LJI308	ACH-000678	MKN7	5.51527
LJI308	ACH-000703	DMS79	4.40338
LJI308	ACH-000706	EKVX	5.68469
LJI308	ACH-000725	HCC202	5.74857
LJI308	ACH-000729	NCIH1963	5.27867
LJI308	ACH-000730	SKMEL5	4.98443
LJI308	ACH-000755	HCC2218	4.57978
LJI308	ACH-000757	A427	5.35504
LJI308	ACH-000824	KYSE510	4.99632
LJI308	ACH-000840	HCC366	5.38151
LJI308	ACH-000895	CL34	5.05327
LJI308	ACH-000903	FTC133	5.44935
LJI308	ACH-000930	HCC1569	5.09159
LJI308	ACH-000936	EFO27	5.29666
LJI308	ACH-000947	OVK18	5.69112
LJI308	ACH-000958	SW48	4.79979
LJI308	ACH-000986	HT115	4.98708
LJI308	ACH-000991	SNU81	4.67515
LJI308	ACH-000999	SNU1040	5.50004
LJI308	ACH-001498	FARAGE	4.00827
GSK591	ACH-000045	MV411	1.95933
GSK591	ACH-000056	DOHH2	2.45207
GSK591	ACH-000102	GMS10	3.78606
GSK591	ACH-000109	NCIH3255	4.19904
GSK591	ACH-000196	HCC1599	5.18332
GSK591	ACH-000204	LP1	6.04746
GSK591	ACH-000225	ECC12	4.80453
GSK591	ACH-000227	KPNYN	4.62389
GSK591	ACH-000263	KASUMI1	3.86947
GSK591	ACH-000298	NCIH2029	5.14832
GSK591	ACH-000347	QGP1	6.08278
GSK591	ACH-000360	NCIH508	4.07253
GSK591	ACH-000373	SKM1	3.1857
GSK591	ACH-000431	NCIH1694	4.368
GSK591	ACH-000452	TE8	4.11575
GSK591	ACH-000528	ABC1	6.17465
GSK591	ACH-000532	SNU61	6.12299
GSK591	ACH-000538	HUTU80	3.48954
GSK591	ACH-000554	UACC893	4.63117
GSK591	ACH-000581	SNU16	3.40357
GSK591	ACH-000610	NCIH2227	6.40192
GSK591	ACH-000625	HEP3B217	3.791
GSK591	ACH-000678	MKN7	5.21501
GSK591	ACH-000703	DMS79	4.5337
GSK591	ACH-000706	EKVX	5.01404
GSK591	ACH-000725	HCC202	5.32496
GSK591	ACH-000729	NCIH1963	4.76346
GSK591	ACH-000730	SKMEL5	5.13874
GSK591	ACH-000755	HCC2218	3.8471
GSK591	ACH-000757	A427	4.71549
GSK591	ACH-000824	KYSE510	3.93338
GSK591	ACH-000840	HCC366	4.70554
GSK591	ACH-000895	CL34	5.40079
GSK591	ACH-000903	FTC133	4.84399
GSK591	ACH-000930	HCC1569	4.01658
GSK591	ACH-000936	EFO27	5.13034
GSK591	ACH-000947	OVK18	5.02259
GSK591	ACH-000958	SW48	4.19262
GSK591	ACH-000973	639V	4.14732
GSK591	ACH-000986	HT115	4.91678
GSK591	ACH-000991	SNU81	4.42085
GSK591	ACH-000999	SNU1040	5.4845
GSK591	ACH-001498	FARAGE	3.17382
GSK2606414	ACH-000006	MONOMAC6	-0.600216
GSK2606414	ACH-000045	MV411	-2.328
GSK2606414	ACH-000050	NCIH929	2.66512
GSK2606414	ACH-000092	NCIH2452	4.04725
GSK2606414	ACH-000103	CAOV4	3.59178
GSK2606414	ACH-000129	NCIH1341	4.09258
GSK2606414	ACH-000139	PANC0327	5.1276
GSK2606414	ACH-000149	SKNSH	4.11
GSK2606414	ACH-000155	SW1990	4.74975
GSK2606414	ACH-000178	HS766T	5.3493
GSK2606414	ACH-000196	HCC1599	4.78345
GSK2606414	ACH-000225	ECC12	4.02488
GSK2606414	ACH-000235	PANC0403	7.27324
GSK2606414	ACH-000257	CORL279	3.40202
GSK2606414	ACH-000290	NCIH209	3.58898
GSK2606414	ACH-000341	SKNFI	4.20234
GSK2606414	ACH-000358	NCIH69	3.30724
GSK2606414	ACH-000360	NCIH508	3.11764
GSK2606414	ACH-000432	BV173	1.58657
GSK2606414	ACH-000443	OVKATE	7.07609
GSK2606414	ACH-000465	SKMEL1	4.87392
GSK2606414	ACH-000508	CORL88	5.30019
GSK2606414	ACH-000522	UMUC3	3.7597
GSK2606414	ACH-000534	WSUDLCL2	2.42831
GSK2606414	ACH-000554	UACC893	2.39044
GSK2606414	ACH-000568	UACC812	4.95262
GSK2606414	ACH-000574	FUOV1	4.20768
GSK2606414	ACH-000581	SNU16	1.54612
GSK2606414	ACH-000611	SUDHL6	1.92951
GSK2606414	ACH-000633	FU97	3.20799
GSK2606414	ACH-000636	RPMI8402	1.3756
GSK2606414	ACH-000678	MKN7	5.04446
GSK2606414	ACH-000684	KMRC1	5.04298
GSK2606414	ACH-000697	A3KAW	2.34552
GSK2606414	ACH-000699	HCC1395	2.47898
GSK2606414	ACH-000719	RMGI	5.03646
GSK2606414	ACH-000724	HT1376	4.17841
GSK2606414	ACH-000725	HCC202	3.39386
GSK2606414	ACH-000733	NCIH1838	6.2707
GSK2606414	ACH-000743	CORL95	4.4345
GSK2606414	ACH-000747	NCIH1703	3.42076
GSK2606414	ACH-000748	SJSA1	4.13049
GSK2606414	ACH-000755	HCC2218	2.72944
GSK2606414	ACH-000759	MDAMB175VII	4.2081
GSK2606414	ACH-000766	NCIH1648	3.39596
GSK2606414	ACH-000770	P31FUJ	2.86662
GSK2606414	ACH-000804	NB1	3.20002
GSK2606414	ACH-000818	BT483	6.39875
GSK2606414	ACH-000855	KYSE150	3.13849
GSK2606414	ACH-000875	NCIH2347	6.49135
GSK2606414	ACH-000883	SW1783	3.77248
GSK2606414	ACH-000886	NCIH2009	3.20893
GSK2606414	ACH-000902	CAL148	3.76733
GSK2606414	ACH-000916	NCIH1573	4.38661
GSK2606414	ACH-000949	TGBC11TKB	4.26189
GSK2606414	ACH-000951	NCIH2342	3.45329
GSK2606414	ACH-000962	OC314	3.26314
GSK2606414	ACH-000987	MEWO	4.94959
GSK2606414	ACH-001321	TT	4.31873
GSK2606414	ACH-001374	PA1	2.60866
GSK2606414	ACH-001578	NCCIT	3.4348
GSK2606414	ACH-001861	TGBC1TKB	4.45523
GSK2606414	ACH-002045	HO1U1	2.7648
Sepantronium bromide	ACH-000007	LS513	-1.41651
Sepantronium bromide	ACH-000056	DOHH2	-6.74767
Sepantronium bromide	ACH-000065	OCIAML5	-2.68881
Sepantronium bromide	ACH-000102	GMS10	-4.74008
Sepantronium bromide	ACH-000109	NCIH3255	-4.33819
Sepantronium bromide	ACH-000196	HCC1599	-3.80435
Sepantronium bromide	ACH-000204	LP1	-5.95139
Sepantronium bromide	ACH-000225	ECC12	-3.76431
Sepantronium bromide	ACH-000263	KASUMI1	-4.3652
Sepantronium bromide	ACH-000298	NCIH2029	-3.81049
Sepantronium bromide	ACH-000326	JURLMK1	-3.3416
Sepantronium bromide	ACH-000347	QGP1	-2.36816
Sepantronium bromide	ACH-000353	TE15	-3.60424
Sepantronium bromide	ACH-000360	NCIH508	-1.1657
Sepantronium bromide	ACH-000373	SKM1	-3.97214
Sepantronium bromide	ACH-000528	ABC1	-5.59223
Sepantronium bromide	ACH-000538	HUTU80	-5.73294
Sepantronium bromide	ACH-000554	UACC893	-2.495
Sepantronium bromide	ACH-000610	NCIH2227	-4.0713
Sepantronium bromide	ACH-000625	HEP3B217	-5.09271
Sepantronium bromide	ACH-000703	DMS79	-4.87301
Sepantronium bromide	ACH-000706	EKVX	-5.67007
Sepantronium bromide	ACH-000725	HCC202	-4.1239
Sepantronium bromide	ACH-000730	SKMEL5	-4.66676
Sepantronium bromide	ACH-000743	CORL95	-4.02999
Sepantronium bromide	ACH-000755	HCC2218	-3.21566
Sepantronium bromide	ACH-000757	A427	-4.15206
Sepantronium bromide	ACH-000824	KYSE510	-3.87435
Sepantronium bromide	ACH-000840	HCC366	-2.29054
Sepantronium bromide	ACH-000895	CL34	-2.26913
Sepantronium bromide	ACH-000930	HCC1569	-4.97687
Sepantronium bromide	ACH-000936	EFO27	-5.6394
Sepantronium bromide	ACH-000947	OVK18	-5.44214
Sepantronium bromide	ACH-000986	HT115	-3.50503
Sepantronium bromide	ACH-000991	SNU81	-3.86199
Sepantronium bromide	ACH-000999	SNU1040	-5.09556
Sepantronium bromide	ACH-001498	FARAGE	-5.00128
Leflunomide	ACH-000006	MONOMAC6	3.38089
Leflunomide	ACH-000053	KARPAS299	3.78608
Leflunomide	ACH-000092	NCIH2452	5.55838
Leflunomide	ACH-000103	CAOV4	4.80759
Leflunomide	ACH-000129	NCIH1341	4.95711
Leflunomide	ACH-000139	PANC0327	5.55845
Leflunomide	ACH-000149	SKNSH	5.20948
Leflunomide	ACH-000155	SW1990	5.16822
Leflunomide	ACH-000178	HS766T	6.2252
Leflunomide	ACH-000196	HCC1599	5.23191
Leflunomide	ACH-000235	PANC0403	7.02724
Leflunomide	ACH-000257	CORL279	4.3254
Leflunomide	ACH-000341	SKNFI	4.97713
Leflunomide	ACH-000358	NCIH69	4.77722
Leflunomide	ACH-000360	NCIH508	4.75418
Leflunomide	ACH-000443	OVKATE	6.83077
Leflunomide	ACH-000465	SKMEL1	5.36536
Leflunomide	ACH-000508	CORL88	5.18166
Leflunomide	ACH-000522	UMUC3	5.32691
Leflunomide	ACH-000534	WSUDLCL2	3.52463
Leflunomide	ACH-000554	UACC893	4.59528
Leflunomide	ACH-000568	UACC812	5.66857
Leflunomide	ACH-000574	FUOV1	5.80403
Leflunomide	ACH-000581	SNU16	3.68816
Leflunomide	ACH-000633	FU97	5.21876
Leflunomide	ACH-000636	RPMI8402	3.34965
Leflunomide	ACH-000678	MKN7	5.45941
Leflunomide	ACH-000684	KMRC1	5.47866
Leflunomide	ACH-000699	HCC1395	5.35954
Leflunomide	ACH-000719	RMGI	6.18143
Leflunomide	ACH-000725	HCC202	5.17399
Leflunomide	ACH-000733	NCIH1838	6.13254
Leflunomide	ACH-000743	CORL95	4.48083
Leflunomide	ACH-000747	NCIH1703	5.0987
Leflunomide	ACH-000748	SJSA1	5.06824
Leflunomide	ACH-000755	HCC2218	4.05729
Leflunomide	ACH-000759	MDAMB175VII	6.2142
Leflunomide	ACH-000766	NCIH1648	4.84136
Leflunomide	ACH-000770	P31FUJ	4.46411
Leflunomide	ACH-000804	NB1	4.27716
Leflunomide	ACH-000818	BT483	6.70988
Leflunomide	ACH-000824	KYSE510	4.83366
Leflunomide	ACH-000855	KYSE150	4.66932
Leflunomide	ACH-000875	NCIH2347	6.80974
Leflunomide	ACH-000883	SW1783	5.08993
Leflunomide	ACH-000886	NCIH2009	4.9335
Leflunomide	ACH-000902	CAL148	4.91483
Leflunomide	ACH-000916	NCIH1573	5.21788
Leflunomide	ACH-000951	NCIH2342	4.59118
Leflunomide	ACH-000962	OC314	4.57972
Leflunomide	ACH-000987	MEWO	5.27081
Leflunomide	ACH-001321	TT	5.21784
Leflunomide	ACH-001578	NCCIT	4.05301
Leflunomide	ACH-001861	TGBC1TKB	5.42548
Leflunomide	ACH-002045	HO1U1	4.51148
Ipatasertib	ACH-000007	LS513	3.13321
Ipatasertib	ACH-000056	DOHH2	1.42557
Ipatasertib	ACH-000065	OCIAML5	2.72615
Ipatasertib	ACH-000102	GMS10	2.98946
Ipatasertib	ACH-000109	NCIH3255	4.44575
Ipatasertib	ACH-000196	HCC1599	2.4137
Ipatasertib	ACH-000204	LP1	5.35857
Ipatasertib	ACH-000225	ECC12	4.476
Ipatasertib	ACH-000263	KASUMI1	1.6171
Ipatasertib	ACH-000298	NCIH2029	4.26706
Ipatasertib	ACH-000326	JURLMK1	3.40748
Ipatasertib	ACH-000347	QGP1	5.14323
Ipatasertib	ACH-000353	TE15	3.92722
Ipatasertib	ACH-000360	NCIH508	1.92441
Ipatasertib	ACH-000373	SKM1	3.58571
Ipatasertib	ACH-000528	ABC1	5.87376
Ipatasertib	ACH-000538	HUTU80	2.9489
Ipatasertib	ACH-000554	UACC893	-0.673572
Ipatasertib	ACH-000610	NCIH2227	5.87964
Ipatasertib	ACH-000625	HEP3B217	2.45955
Ipatasertib	ACH-000703	DMS79	4.3312
Ipatasertib	ACH-000706	EKVX	5.07203
Ipatasertib	ACH-000725	HCC202	1.944
Ipatasertib	ACH-000730	SKMEL5	4.61341
Ipatasertib	ACH-000743	CORL95	3.23923
Ipatasertib	ACH-000755	HCC2218	3.65134
Ipatasertib	ACH-000757	A427	4.66585
Ipatasertib	ACH-000824	KYSE510	2.10122
Ipatasertib	ACH-000840	HCC366	3.33432
Ipatasertib	ACH-000895	CL34	4.04788
Ipatasertib	ACH-000930	HCC1569	1.38536
Ipatasertib	ACH-000936	EFO27	3.52457
Ipatasertib	ACH-000947	OVK18	3.03095
Ipatasertib	ACH-000986	HT115	3.39067
Ipatasertib	ACH-000991	SNU81	3.75247
Ipatasertib	ACH-000999	SNU1040	3.72844
Ipatasertib	ACH-001498	FARAGE	1.17103
NVP-ADW742	ACH-000007	LS513	1.24384
NVP-ADW742	ACH-000056	DOHH2	2.12955
NVP-ADW742	ACH-000065	OCIAML5	0.951384
NVP-ADW742	ACH-000102	GMS10	1.87081
NVP-ADW742	ACH-000109	NCIH3255	2.86855
NVP-ADW742	ACH-000196	HCC1599	1.90533
NVP-ADW742	ACH-000204	LP1	3.13984
NVP-ADW742	ACH-000225	ECC12	2.50024
NVP-ADW742	ACH-000263	KASUMI1	-0.0179395
NVP-ADW742	ACH-000298	NCIH2029	2.24187
NVP-ADW742	ACH-000326	JURLMK1	1.26638
NVP-ADW742	ACH-000347	QGP1	4.16952
NVP-ADW742	ACH-000353	TE15	3.13025
NVP-ADW742	ACH-000360	NCIH508	1.35934
NVP-ADW742	ACH-000373	SKM1	2.27121
NVP-ADW742	ACH-000528	ABC1	4.56387
NVP-ADW742	ACH-000538	HUTU80	2.49815
NVP-ADW742	ACH-000554	UACC893	3.61162
NVP-ADW742	ACH-000610	NCIH2227	3.69417
NVP-ADW742	ACH-000625	HEP3B217	2.11418
NVP-ADW742	ACH-000703	DMS79	2.63169
NVP-ADW742	ACH-000706	EKVX	4.58186
NVP-ADW742	ACH-000725	HCC202	3.80423
NVP-ADW742	ACH-000730	SKMEL5	1.98216
NVP-ADW742	ACH-000743	CORL95	2.26466
NVP-ADW742	ACH-000755	HCC2218	4.41433
NVP-ADW742	ACH-000757	A427	3.65244
NVP-ADW742	ACH-000824	KYSE510	1.49972
NVP-ADW742	ACH-000840	HCC366	1.91353
NVP-ADW742	ACH-000895	CL34	1.28032
NVP-ADW742	ACH-000930	HCC1569	2.4872
NVP-ADW742	ACH-000936	EFO27	3.46226
NVP-ADW742	ACH-000947	OVK18	4.33443
NVP-ADW742	ACH-000986	HT115	1.7971
NVP-ADW742	ACH-000991	SNU81	4.16887
NVP-ADW742	ACH-000999	SNU1040	2.19869
NVP-ADW742	ACH-001498	FARAGE	2.71967
Teniposide	ACH-000006	MONOMAC6	-2.98033
Teniposide	ACH-000045	MV411	-4.55207
Teniposide	ACH-000092	NCIH2452	1.47331
Teniposide	ACH-000103	CAOV4	0.129736
Teniposide	ACH-000129	NCIH1341	0.0145827
Teniposide	ACH-000139	PANC0327	0.928497
Teniposide	ACH-000149	SKNSH	0.084124
Teniposide	ACH-000155	SW1990	2.15395
Teniposide	ACH-000178	HS766T	4.29173
Teniposide	ACH-000196	HCC1599	0.00604625
Teniposide	ACH-000225	ECC12	1.74029
Teniposide	ACH-000235	PANC0403	4.27845
Teniposide	ACH-000257	CORL279	-1.60288
Teniposide	ACH-000341	SKNFI	2.00199
Teniposide	ACH-000358	NCIH69	0.465192
Teniposide	ACH-000360	NCIH508	0.951161
Teniposide	ACH-000432	BV173	-2.58264
Teniposide	ACH-000443	OVKATE	4.73592
Teniposide	ACH-000465	SKMEL1	3.22206
Teniposide	ACH-000508	CORL88	2.26028
Teniposide	ACH-000522	UMUC3	-0.74386
Teniposide	ACH-000534	WSUDLCL2	-2.87939
Teniposide	ACH-000554	UACC893	2.73283
Teniposide	ACH-000568	UACC812	2.44916
Teniposide	ACH-000574	FUOV1	3.7557
Teniposide	ACH-000581	SNU16	-2.34944
Teniposide	ACH-000633	FU97	1.7751
Teniposide	ACH-000636	RPMI8402	-2.67745
Teniposide	ACH-000678	MKN7	4.25214
Teniposide	ACH-000684	KMRC1	1.52568
Teniposide	ACH-000699	HCC1395	2.67168
Teniposide	ACH-000719	RMGI	2.53303
Teniposide	ACH-000724	HT1376	4.46343
Teniposide	ACH-000725	HCC202	3.57383
Teniposide	ACH-000733	NCIH1838	3.39129
Teniposide	ACH-000743	CORL95	-0.344356
Teniposide	ACH-000747	NCIH1703	-1.20934
Teniposide	ACH-000748	SJSA1	0.519608
Teniposide	ACH-000755	HCC2218	2.45941
Teniposide	ACH-000759	MDAMB175VII	1.9765
Teniposide	ACH-000766	NCIH1648	1.50088
Teniposide	ACH-000770	P31FUJ	-0.459464
Teniposide	ACH-000804	NB1	0.239696
Teniposide	ACH-000818	BT483	4.88261
Teniposide	ACH-000855	KYSE150	0.923274
Teniposide	ACH-000875	NCIH2347	3.65867
Teniposide	ACH-000883	SW1783	0.632974
Teniposide	ACH-000886	NCIH2009	0.715548
Teniposide	ACH-000902	CAL148	-2.18746
Teniposide	ACH-000916	NCIH1573	3.68804
Teniposide	ACH-000949	TGBC11TKB	0.813083
Teniposide	ACH-000951	NCIH2342	2.61942
Teniposide	ACH-000962	OC314	-1.24355
Teniposide	ACH-000987	MEWO	2.5818
Teniposide	ACH-001321	TT	3.69264
Teniposide	ACH-001578	NCCIT	1.48051
Teniposide	ACH-001861	TGBC1TKB	2.118
Teniposide	ACH-002045	HO1U1	1.72628
Afatinib	ACH-000225	ECC12	2.06563
Afatinib	ACH-000277	HCC1419	0.370922
Afatinib	ACH-000725	HCC202	1.08966
Buparlisib	ACH-000007	LS513	0.77694
Buparlisib	ACH-000056	DOHH2	0.00620343
Buparlisib	ACH-000065	OCIAML5	0.295141
Buparlisib	ACH-000102	GMS10	0.952536
Buparlisib	ACH-000109	NCIH3255	1.64091
Buparlisib	ACH-000196	HCC1599	1.32498
Buparlisib	ACH-000204	LP1	0.926102
Buparlisib	ACH-000225	ECC12	1.60749
Buparlisib	ACH-000263	KASUMI1	-0.210425
Buparlisib	ACH-000298	NCIH2029	1.7648
Buparlisib	ACH-000326	JURLMK1	0.0751629
Buparlisib	ACH-000347	QGP1	2.75638
Buparlisib	ACH-000353	TE15	1.06104
Buparlisib	ACH-000360	NCIH508	0.338716
Buparlisib	ACH-000373	SKM1	0.517283
Buparlisib	ACH-000528	ABC1	1.64083
Buparlisib	ACH-000538	HUTU80	0.434125
Buparlisib	ACH-000554	UACC893	0.31591
Buparlisib	ACH-000610	NCIH2227	2.80794
Buparlisib	ACH-000625	HEP3B217	1.13195
Buparlisib	ACH-000703	DMS79	1.25386
Buparlisib	ACH-000706	EKVX	1.2494
Buparlisib	ACH-000725	HCC202	1.1053
Buparlisib	ACH-000730	SKMEL5	1.33659
Buparlisib	ACH-000743	CORL95	1.25728
Buparlisib	ACH-000755	HCC2218	1.43747
Buparlisib	ACH-000757	A427	1.06738
Buparlisib	ACH-000824	KYSE510	0.410748
Buparlisib	ACH-000840	HCC366	1.05311
Buparlisib	ACH-000895	CL34	1.14955
Buparlisib	ACH-000930	HCC1569	1.17636
Buparlisib	ACH-000936	EFO27	1.59258
Buparlisib	ACH-000947	OVK18	1.03062
Buparlisib	ACH-000986	HT115	0.759053
Buparlisib	ACH-000991	SNU81	1.14134
Buparlisib	ACH-000999	SNU1040	1.20576
Buparlisib	ACH-001498	FARAGE	0.660079
AZD5363	ACH-000007	LS513	2.76437
AZD5363	ACH-000056	DOHH2	0.600906
AZD5363	ACH-000065	OCIAML5	2.09693
AZD5363	ACH-000102	GMS10	2.55867
AZD5363	ACH-000109	NCIH3255	3.74837
AZD5363	ACH-000196	HCC1599	2.29147
AZD5363	ACH-000204	LP1	4.9037
AZD5363	ACH-000225	ECC12	4.15472
AZD5363	ACH-000263	KASUMI1	0.973308
AZD5363	ACH-000298	NCIH2029	3.66396
AZD5363	ACH-000326	JURLMK1	2.50018
AZD5363	ACH-000347	QGP1	4.89969
AZD5363	ACH-000353	TE15	3.52932
AZD5363	ACH-000360	NCIH508	1.81684
AZD5363	ACH-000373	SKM1	2.51274
AZD5363	ACH-000528	ABC1	4.8915
AZD5363	ACH-000538	HUTU80	2.33879
AZD5363	ACH-000554	UACC893	-0.313871
AZD5363	ACH-000610	NCIH2227	5.2387
AZD5363	ACH-000625	HEP3B217	1.9984
AZD5363	ACH-000703	DMS79	3.55949
AZD5363	ACH-000706	EKVX	4.20475
AZD5363	ACH-000725	HCC202	2.08411
AZD5363	ACH-000730	SKMEL5	3.72398
AZD5363	ACH-000743	CORL95	2.90427
AZD5363	ACH-000755	HCC2218	3.45269
AZD5363	ACH-000757	A427	3.54194
AZD5363	ACH-000824	KYSE510	1.73144
AZD5363	ACH-000840	HCC366	2.94574
AZD5363	ACH-000895	CL34	3.32888
AZD5363	ACH-000930	HCC1569	1.31694
AZD5363	ACH-000936	EFO27	2.96463
AZD5363	ACH-000947	OVK18	2.51104
AZD5363	ACH-000986	HT115	2.99279
AZD5363	ACH-000991	SNU81	3.33168
AZD5363	ACH-000999	SNU1040	3.31478
AZD5363	ACH-001498	FARAGE	1.2308
Ruxolitinib	ACH-000006	MONOMAC6	2.33493
Ruxolitinib	ACH-000053	KARPAS299	3.21544
Ruxolitinib	ACH-000092	NCIH2452	5.60418
Ruxolitinib	ACH-000103	CAOV4	4.64703
Ruxolitinib	ACH-000129	NCIH1341	4.7207
Ruxolitinib	ACH-000139	PANC0327	5.34355
Ruxolitinib	ACH-000149	SKNSH	4.93754
Ruxolitinib	ACH-000155	SW1990	4.61634
Ruxolitinib	ACH-000178	HS766T	6.42704
Ruxolitinib	ACH-000196	HCC1599	5.27851
Ruxolitinib	ACH-000235	PANC0403	7.41761
Ruxolitinib	ACH-000257	CORL279	4.49955
Ruxolitinib	ACH-000341	SKNFI	4.63076
Ruxolitinib	ACH-000358	NCIH69	4.25526
Ruxolitinib	ACH-000360	NCIH508	4.50209
Ruxolitinib	ACH-000443	OVKATE	7.04932
Ruxolitinib	ACH-000465	SKMEL1	5.93931
Ruxolitinib	ACH-000508	CORL88	4.68285
Ruxolitinib	ACH-000522	UMUC3	4.80584
Ruxolitinib	ACH-000534	WSUDLCL2	3.93306
Ruxolitinib	ACH-000554	UACC893	4.54934
Ruxolitinib	ACH-000568	UACC812	5.92101
Ruxolitinib	ACH-000574	FUOV1	5.26919
Ruxolitinib	ACH-000581	SNU16	1.96113
Ruxolitinib	ACH-000633	FU97	4.70297
Ruxolitinib	ACH-000636	RPMI8402	3.67046
Ruxolitinib	ACH-000678	MKN7	5.80828
Ruxolitinib	ACH-000684	KMRC1	5.79446
Ruxolitinib	ACH-000699	HCC1395	4.18843
Ruxolitinib	ACH-000719	RMGI	6.59279
Ruxolitinib	ACH-000725	HCC202	5.22024
Ruxolitinib	ACH-000733	NCIH1838	6.24423
Ruxolitinib	ACH-000743	CORL95	4.21073
Ruxolitinib	ACH-000747	NCIH1703	4.97298
Ruxolitinib	ACH-000748	SJSA1	4.88088
Ruxolitinib	ACH-000755	HCC2218	4.16377
Ruxolitinib	ACH-000759	MDAMB175VII	7.69634
Ruxolitinib	ACH-000766	NCIH1648	4.22447
Ruxolitinib	ACH-000770	P31FUJ	3.94187
Ruxolitinib	ACH-000804	NB1	5.30281
Ruxolitinib	ACH-000818	BT483	7.60062
Ruxolitinib	ACH-000824	KYSE510	4.39613
Ruxolitinib	ACH-000855	KYSE150	3.76908
Ruxolitinib	ACH-000875	NCIH2347	6.90685
Ruxolitinib	ACH-000883	SW1783	4.71655
Ruxolitinib	ACH-000886	NCIH2009	4.62087
Ruxolitinib	ACH-000902	CAL148	5.29831
Ruxolitinib	ACH-000916	NCIH1573	5.23004
Ruxolitinib	ACH-000951	NCIH2342	4.76909
Ruxolitinib	ACH-000962	OC314	4.74666
Ruxolitinib	ACH-000987	MEWO	5.67441
Ruxolitinib	ACH-001321	TT	4.97567
Ruxolitinib	ACH-001578	NCCIT	3.10359
Ruxolitinib	ACH-001861	TGBC1TKB	5.82873
Ruxolitinib	ACH-002045	HO1U1	4.18254
AZD6738	ACH-000007	LS513	1.04255
AZD6738	ACH-000056	DOHH2	0.798922
AZD6738	ACH-000065	OCIAML5	1.20194
AZD6738	ACH-000102	GMS10	0.648107
AZD6738	ACH-000109	NCIH3255	3.12553
AZD6738	ACH-000196	HCC1599	0.798838
AZD6738	ACH-000204	LP1	4.04892
AZD6738	ACH-000225	ECC12	2.78417
AZD6738	ACH-000263	KASUMI1	1.37591
AZD6738	ACH-000298	NCIH2029	3.22067
AZD6738	ACH-000326	JURLMK1	-1.13388
AZD6738	ACH-000347	QGP1	5.15184
AZD6738	ACH-000353	TE15	2.03666
AZD6738	ACH-000360	NCIH508	0.909643
AZD6738	ACH-000373	SKM1	1.26349
AZD6738	ACH-000528	ABC1	3.5985
AZD6738	ACH-000538	HUTU80	1.40959
AZD6738	ACH-000554	UACC893	1.89961
AZD6738	ACH-000610	NCIH2227	5.19711
AZD6738	ACH-000625	HEP3B217	1.77127
AZD6738	ACH-000703	DMS79	2.34848
AZD6738	ACH-000706	EKVX	3.7911
AZD6738	ACH-000725	HCC202	2.40788
AZD6738	ACH-000730	SKMEL5	3.08145
AZD6738	ACH-000743	CORL95	1.46406
AZD6738	ACH-000755	HCC2218	3.31539
AZD6738	ACH-000757	A427	1.74779
AZD6738	ACH-000824	KYSE510	0.732902
AZD6738	ACH-000840	HCC366	2.68775
AZD6738	ACH-000895	CL34	0.686108
AZD6738	ACH-000930	HCC1569	1.93542
AZD6738	ACH-000936	EFO27	1.24712
AZD6738	ACH-000947	OVK18	1.8822
AZD6738	ACH-000986	HT115	3.17123
AZD6738	ACH-000991	SNU81	3.12073
AZD6738	ACH-000999	SNU1040	2.66029
AZD6738	ACH-001498	FARAGE	0.972174
PRIMA-1MET	ACH-000006	MONOMAC6	2.20486
PRIMA-1MET	ACH-000053	KARPAS299	1.75218
PRIMA-1MET	ACH-000092	NCIH2452	4.68349
PRIMA-1MET	ACH-000103	CAOV4	5.32568
PRIMA-1MET	ACH-000129	NCIH1341	5.35252
PRIMA-1MET	ACH-000139	PANC0327	5.29386
PRIMA-1MET	ACH-000149	SKNSH	4.46223
PRIMA-1MET	ACH-000155	SW1990	7.43291
PRIMA-1MET	ACH-000178	HS766T	6.69519
PRIMA-1MET	ACH-000196	HCC1599	3.5283
PRIMA-1MET	ACH-000235	PANC0403	7.93504
PRIMA-1MET	ACH-000257	CORL279	3.60761
PRIMA-1MET	ACH-000341	SKNFI	4.547
PRIMA-1MET	ACH-000358	NCIH69	2.08974
PRIMA-1MET	ACH-000360	NCIH508	4.01736
PRIMA-1MET	ACH-000443	OVKATE	6.546
PRIMA-1MET	ACH-000465	SKMEL1	6.12063
PRIMA-1MET	ACH-000508	CORL88	4.97673
PRIMA-1MET	ACH-000522	UMUC3	3.82966
PRIMA-1MET	ACH-000534	WSUDLCL2	2.46601
PRIMA-1MET	ACH-000554	UACC893	4.65228
PRIMA-1MET	ACH-000568	UACC812	3.86476
PRIMA-1MET	ACH-000574	FUOV1	5.73375
PRIMA-1MET	ACH-000581	SNU16	4.29981
PRIMA-1MET	ACH-000633	FU97	4.26148
PRIMA-1MET	ACH-000636	RPMI8402	1.19248
PRIMA-1MET	ACH-000678	MKN7	6.72442
PRIMA-1MET	ACH-000684	KMRC1	5.4712
PRIMA-1MET	ACH-000699	HCC1395	6.14384
PRIMA-1MET	ACH-000719	RMGI	5.09468
PRIMA-1MET	ACH-000725	HCC202	4.33892
PRIMA-1MET	ACH-000733	NCIH1838	6.48694
PRIMA-1MET	ACH-000743	CORL95	4.03847
PRIMA-1MET	ACH-000747	NCIH1703	3.49494
PRIMA-1MET	ACH-000748	SJSA1	4.76849
PRIMA-1MET	ACH-000755	HCC2218	4.40286
PRIMA-1MET	ACH-000759	MDAMB175VII	5.22807
PRIMA-1MET	ACH-000766	NCIH1648	4.52654
PRIMA-1MET	ACH-000770	P31FUJ	4.97547
PRIMA-1MET	ACH-000804	NB1	4.30389
PRIMA-1MET	ACH-000818	BT483	6.89071
PRIMA-1MET	ACH-000824	KYSE510	6.29053
PRIMA-1MET	ACH-000855	KYSE150	3.4063
PRIMA-1MET	ACH-000875	NCIH2347	7.54964
PRIMA-1MET	ACH-000883	SW1783	3.98999
PRIMA-1MET	ACH-000886	NCIH2009	4.63644
PRIMA-1MET	ACH-000902	CAL148	2.10643
PRIMA-1MET	ACH-000916	NCIH1573	6.09706
PRIMA-1MET	ACH-000951	NCIH2342	5.31111
PRIMA-1MET	ACH-000962	OC314	2.76575
PRIMA-1MET	ACH-000987	MEWO	3.63874
PRIMA-1MET	ACH-001321	TT	4.84395
PRIMA-1MET	ACH-001578	NCCIT	3.44349
PRIMA-1MET	ACH-001861	TGBC1TKB	6.15892
PRIMA-1MET	ACH-002045	HO1U1	4.93667
WEHI-539	ACH-000007	LS513	3.88041
WEHI-539	ACH-000056	DOHH2	3.4129
WEHI-539	ACH-000065	OCIAML5	2.40208
WEHI-539	ACH-000102	GMS10	3.54595
WEHI-539	ACH-000109	NCIH3255	2.55496
WEHI-539	ACH-000196	HCC1599	3.76049
WEHI-539	ACH-000204	LP1	4.54432
WEHI-539	ACH-000225	ECC12	4.08352
WEHI-539	ACH-000263	KASUMI1	2.97228
WEHI-539	ACH-000298	NCIH2029	1.73256
WEHI-539	ACH-000326	JURLMK1	0.539799
WEHI-539	ACH-000347	QGP1	5.10222
WEHI-539	ACH-000353	TE15	2.39563
WEHI-539	ACH-000360	NCIH508	4.33243
WEHI-539	ACH-000373	SKM1	2.72372
WEHI-539	ACH-000528	ABC1	2.96441
WEHI-539	ACH-000538	HUTU80	3.51537
WEHI-539	ACH-000554	UACC893	2.2562
WEHI-539	ACH-000610	NCIH2227	3.96417
WEHI-539	ACH-000625	HEP3B217	3.76136
WEHI-539	ACH-000703	DMS79	1.18934
WEHI-539	ACH-000706	EKVX	4.07173
WEHI-539	ACH-000725	HCC202	3.87996
WEHI-539	ACH-000730	SKMEL5	3.9817
WEHI-539	ACH-000743	CORL95	0.00418193
WEHI-539	ACH-000755	HCC2218	4.67702
WEHI-539	ACH-000757	A427	4.24111
WEHI-539	ACH-000824	KYSE510	3.70397
WEHI-539	ACH-000840	HCC366	3.40343
WEHI-539	ACH-000895	CL34	1.49083
WEHI-539	ACH-000930	HCC1569	2.62444
WEHI-539	ACH-000936	EFO27	4.46174
WEHI-539	ACH-000947	OVK18	4.46181
WEHI-539	ACH-000986	HT115	1.32798
WEHI-539	ACH-000991	SNU81	3.76763
WEHI-539	ACH-000999	SNU1040	4.63505
WEHI-539	ACH-001498	FARAGE	4.24329
EPZ004777	ACH-000196	HCC1599	5.60761
EPZ004777	ACH-000360	NCIH508	5.26957
EPZ004777	ACH-000554	UACC893	4.48366
EPZ004777	ACH-000725	HCC202	5.56158
EPZ004777	ACH-000743	CORL95	4.2764
EPZ004777	ACH-000755	HCC2218	5.13098
EPZ004777	ACH-000824	KYSE510	4.63549
Acetalax	ACH-000006	MONOMAC6	4.95054
Acetalax	ACH-000045	MV411	3.36508
Acetalax	ACH-000092	NCIH2452	6.13088
Acetalax	ACH-000103	CAOV4	3.65202
Acetalax	ACH-000129	NCIH1341	6.87376
Acetalax	ACH-000139	PANC0327	5.43454
Acetalax	ACH-000149	SKNSH	4.8273
Acetalax	ACH-000155	SW1990	2.22599
Acetalax	ACH-000178	HS766T	6.89558
Acetalax	ACH-000196	HCC1599	0.251731
Acetalax	ACH-000225	ECC12	5.64599
Acetalax	ACH-000235	PANC0403	8.74529
Acetalax	ACH-000257	CORL279	5.35866
Acetalax	ACH-000341	SKNFI	5.95603
Acetalax	ACH-000358	NCIH69	4.68776
Acetalax	ACH-000360	NCIH508	2.96775
Acetalax	ACH-000432	BV173	4.73755
Acetalax	ACH-000443	OVKATE	7.87527
Acetalax	ACH-000465	SKMEL1	7.2368
Acetalax	ACH-000508	CORL88	6.09871
Acetalax	ACH-000522	UMUC3	5.77605
Acetalax	ACH-000534	WSUDLCL2	4.91717
Acetalax	ACH-000554	UACC893	-1.53651
Acetalax	ACH-000568	UACC812	0.0515969
Acetalax	ACH-000574	FUOV1	0.63212
Acetalax	ACH-000581	SNU16	4.01114
Acetalax	ACH-000633	FU97	4.73499
Acetalax	ACH-000636	RPMI8402	3.90117
Acetalax	ACH-000678	MKN7	3.44222
Acetalax	ACH-000684	KMRC1	6.91134
Acetalax	ACH-000699	HCC1395	2.43147
Acetalax	ACH-000719	RMGI	6.07202
Acetalax	ACH-000724	HT1376	4.58674
Acetalax	ACH-000725	HCC202	-0.449021
Acetalax	ACH-000733	NCIH1838	7.90096
Acetalax	ACH-000743	CORL95	5.28032
Acetalax	ACH-000747	NCIH1703	5.63003
Acetalax	ACH-000748	SJSA1	6.38322
Acetalax	ACH-000755	HCC2218	-0.353679
Acetalax	ACH-000759	MDAMB175VII	-0.836752
Acetalax	ACH-000766	NCIH1648	2.01238
Acetalax	ACH-000770	P31FUJ	5.05278
Acetalax	ACH-000804	NB1	4.8921
Acetalax	ACH-000818	BT483	1.06743
Acetalax	ACH-000855	KYSE150	3.83049
Acetalax	ACH-000875	NCIH2347	6.99125
Acetalax	ACH-000883	SW1783	5.27172
Acetalax	ACH-000886	NCIH2009	6.12514
Acetalax	ACH-000902	CAL148	2.44999
Acetalax	ACH-000916	NCIH1573	3.43595
Acetalax	ACH-000949	TGBC11TKB	5.35091
Acetalax	ACH-000951	NCIH2342	0.900511
Acetalax	ACH-000962	OC314	5.49291
Acetalax	ACH-000987	MEWO	6.72106
Acetalax	ACH-001321	TT	4.9277
Acetalax	ACH-001578	NCCIT	4.911
Acetalax	ACH-001861	TGBC1TKB	2.81944
Acetalax	ACH-002045	HO1U1	1.37093
Paclitaxel	ACH-000007	LS513	-2.93246
Paclitaxel	ACH-000056	DOHH2	-5.36752
Paclitaxel	ACH-000065	OCIAML5	-3.89322
Paclitaxel	ACH-000102	GMS10	-3.92867
Paclitaxel	ACH-000109	NCIH3255	0.311519
Paclitaxel	ACH-000204	LP1	-2.59652
Paclitaxel	ACH-000225	ECC12	-1.88094
Paclitaxel	ACH-000263	KASUMI1	-4.00009
Paclitaxel	ACH-000298	NCIH2029	-2.32005
Paclitaxel	ACH-000326	JURLMK1	-4.45958
Paclitaxel	ACH-000347	QGP1	0.998143
Paclitaxel	ACH-000353	TE15	-3.80683
Paclitaxel	ACH-000360	NCIH508	-2.45231
Paclitaxel	ACH-000373	SKM1	-4.40427
Paclitaxel	ACH-000528	ABC1	0.116925
Paclitaxel	ACH-000538	HUTU80	-4.03668
Paclitaxel	ACH-000610	NCIH2227	2.07323
Paclitaxel	ACH-000625	HEP3B217	-3.23224
Paclitaxel	ACH-000703	DMS79	-1.55509
Paclitaxel	ACH-000706	EKVX	-0.595957
Paclitaxel	ACH-000725	HCC202	-0.283824
Paclitaxel	ACH-000730	SKMEL5	-0.230763
Paclitaxel	ACH-000743	CORL95	-1.70905
Paclitaxel	ACH-000757	A427	-2.57849
Paclitaxel	ACH-000824	KYSE510	-4.48361
Paclitaxel	ACH-000840	HCC366	-2.35714
Paclitaxel	ACH-000895	CL34	-1.18305
Paclitaxel	ACH-000936	EFO27	-1.88588
Paclitaxel	ACH-000947	OVK18	-2.49802
Paclitaxel	ACH-000986	HT115	-2.55378
Paclitaxel	ACH-000991	SNU81	-1.93637
Paclitaxel	ACH-000999	SNU1040	-1.24774
Paclitaxel	ACH-001498	FARAGE	-5.35927
P22077	ACH-000007	LS513	4.15511
P22077	ACH-000056	DOHH2	1.52549
P22077	ACH-000065	OCIAML5	3.22333
P22077	ACH-000102	GMS10	3.47306
P22077	ACH-000109	NCIH3255	4.91248
P22077	ACH-000196	HCC1599	3.34807
P22077	ACH-000204	LP1	4.77462
P22077	ACH-000225	ECC12	4.28985
P22077	ACH-000263	KASUMI1	3.20792
P22077	ACH-000298	NCIH2029	4.88741
P22077	ACH-000326	JURLMK1	2.38945
P22077	ACH-000347	QGP1	6.49649
P22077	ACH-000353	TE15	4.44414
P22077	ACH-000360	NCIH508	4.71108
P22077	ACH-000373	SKM1	2.26372
P22077	ACH-000528	ABC1	6.06439
P22077	ACH-000538	HUTU80	3.4475
P22077	ACH-000554	UACC893	2.6526
P22077	ACH-000610	NCIH2227	5.71592
P22077	ACH-000625	HEP3B217	3.62798
P22077	ACH-000703	DMS79	3.71448
P22077	ACH-000706	EKVX	5.24864
P22077	ACH-000725	HCC202	4.24153
P22077	ACH-000730	SKMEL5	4.38124
P22077	ACH-000743	CORL95	3.57989
P22077	ACH-000755	HCC2218	2.89364
P22077	ACH-000757	A427	4.46817
P22077	ACH-000824	KYSE510	3.77075
P22077	ACH-000840	HCC366	4.8911
P22077	ACH-000895	CL34	4.59317
P22077	ACH-000930	HCC1569	3.92106
P22077	ACH-000936	EFO27	4.41472
P22077	ACH-000947	OVK18	3.77917
P22077	ACH-000986	HT115	4.028
P22077	ACH-000991	SNU81	4.55514
P22077	ACH-000999	SNU1040	4.75934
P22077	ACH-001498	FARAGE	3.31841
AGI-6780	ACH-000006	MONOMAC6	2.45983
AGI-6780	ACH-000045	MV411	2.14774
AGI-6780	ACH-000092	NCIH2452	5.74579
AGI-6780	ACH-000103	CAOV4	3.9471
AGI-6780	ACH-000129	NCIH1341	4.46639
AGI-6780	ACH-000139	PANC0327	5.10263
AGI-6780	ACH-000149	SKNSH	4.57796
AGI-6780	ACH-000155	SW1990	4.97289
AGI-6780	ACH-000178	HS766T	5.68858
AGI-6780	ACH-000196	HCC1599	5.01271
AGI-6780	ACH-000225	ECC12	3.38051
AGI-6780	ACH-000235	PANC0403	7.35086
AGI-6780	ACH-000257	CORL279	3.08503
AGI-6780	ACH-000341	SKNFI	4.41442
AGI-6780	ACH-000358	NCIH69	3.6509
AGI-6780	ACH-000360	NCIH508	4.10995
AGI-6780	ACH-000432	BV173	3.06993
AGI-6780	ACH-000443	OVKATE	7.03649
AGI-6780	ACH-000465	SKMEL1	4.61752
AGI-6780	ACH-000508	CORL88	4.35033
AGI-6780	ACH-000522	UMUC3	4.07379
AGI-6780	ACH-000534	WSUDLCL2	3.21206
AGI-6780	ACH-000554	UACC893	3.22273
AGI-6780	ACH-000568	UACC812	5.2397
AGI-6780	ACH-000574	FUOV1	4.9194
AGI-6780	ACH-000581	SNU16	3.03496
AGI-6780	ACH-000633	FU97	3.40542
AGI-6780	ACH-000636	RPMI8402	3.2591
AGI-6780	ACH-000678	MKN7	5.81881
AGI-6780	ACH-000684	KMRC1	5.6078
AGI-6780	ACH-000699	HCC1395	4.05346
AGI-6780	ACH-000719	RMGI	6.39613
AGI-6780	ACH-000724	HT1376	4.06723
AGI-6780	ACH-000725	HCC202	3.52403
AGI-6780	ACH-000733	NCIH1838	6.09971
AGI-6780	ACH-000743	CORL95	3.92071
AGI-6780	ACH-000747	NCIH1703	4.45057
AGI-6780	ACH-000748	SJSA1	4.37588
AGI-6780	ACH-000755	HCC2218	2.71672
AGI-6780	ACH-000759	MDAMB175VII	4.98037
AGI-6780	ACH-000766	NCIH1648	4.29406
AGI-6780	ACH-000770	P31FUJ	3.78359
AGI-6780	ACH-000804	NB1	3.27735
AGI-6780	ACH-000818	BT483	5.62476
AGI-6780	ACH-000855	KYSE150	3.49145
AGI-6780	ACH-000875	NCIH2347	6.88027
AGI-6780	ACH-000883	SW1783	4.55582
AGI-6780	ACH-000886	NCIH2009	4.10928
AGI-6780	ACH-000902	CAL148	3.96419
AGI-6780	ACH-000916	NCIH1573	4.55465
AGI-6780	ACH-000949	TGBC11TKB	3.72869
AGI-6780	ACH-000951	NCIH2342	3.56471
AGI-6780	ACH-000962	OC314	4.09074
AGI-6780	ACH-000987	MEWO	4.79141
AGI-6780	ACH-001321	TT	5.69939
AGI-6780	ACH-001578	NCCIT	3.57589
AGI-6780	ACH-001861	TGBC1TKB	4.7357
AGI-6780	ACH-002045	HO1U1	3.29956
Olaparib	ACH-000056	DOHH2	1.31259
Olaparib	ACH-000065	OCIAML5	2.45359
Olaparib	ACH-000102	GMS10	3.32593
Olaparib	ACH-000109	NCIH3255	4.41896
Olaparib	ACH-000204	LP1	6.06258
Olaparib	ACH-000225	ECC12	4.73522
Olaparib	ACH-000263	KASUMI1	3.97115
Olaparib	ACH-000298	NCIH2029	4.39103
Olaparib	ACH-000326	JURLMK1	2.23107
Olaparib	ACH-000347	QGP1	6.29697
Olaparib	ACH-000353	TE15	3.53747
Olaparib	ACH-000373	SKM1	2.98409
Olaparib	ACH-000528	ABC1	5.00684
Olaparib	ACH-000538	HUTU80	3.03877
Olaparib	ACH-000610	NCIH2227	5.30764
Olaparib	ACH-000625	HEP3B217	3.56057
Olaparib	ACH-000703	DMS79	1.71985
Olaparib	ACH-000706	EKVX	5.08835
Olaparib	ACH-000725	HCC202	5.19949
Olaparib	ACH-000730	SKMEL5	4.58689
Olaparib	ACH-000743	CORL95	2.56255
Olaparib	ACH-000755	HCC2218	4.82448
Olaparib	ACH-000757	A427	3.24449
Olaparib	ACH-000824	KYSE510	3.61847
Olaparib	ACH-000840	HCC366	4.12736
Olaparib	ACH-000936	EFO27	5.16385
Olaparib	ACH-000947	OVK18	4.00823
Olaparib	ACH-001498	FARAGE	2.66436
PCI-34051	ACH-000006	MONOMAC6	2.98983
PCI-34051	ACH-000045	MV411	2.37209
PCI-34051	ACH-000092	NCIH2452	4.95259
PCI-34051	ACH-000103	CAOV4	4.23292
PCI-34051	ACH-000129	NCIH1341	5.42357
PCI-34051	ACH-000139	PANC0327	5.15134
PCI-34051	ACH-000149	SKNSH	3.71799
PCI-34051	ACH-000155	SW1990	6.21594
PCI-34051	ACH-000178	HS766T	6.08882
PCI-34051	ACH-000196	HCC1599	5.2383
PCI-34051	ACH-000225	ECC12	4.04936
PCI-34051	ACH-000235	PANC0403	7.46069
PCI-34051	ACH-000257	CORL279	3.16386
PCI-34051	ACH-000341	SKNFI	5.14044
PCI-34051	ACH-000358	NCIH69	3.00666
PCI-34051	ACH-000360	NCIH508	4.41421
PCI-34051	ACH-000432	BV173	2.5794
PCI-34051	ACH-000443	OVKATE	7.28632
PCI-34051	ACH-000465	SKMEL1	5.2781
PCI-34051	ACH-000508	CORL88	3.55757
PCI-34051	ACH-000522	UMUC3	4.49847
PCI-34051	ACH-000534	WSUDLCL2	2.38863
PCI-34051	ACH-000554	UACC893	4.59804
PCI-34051	ACH-000568	UACC812	5.056
PCI-34051	ACH-000574	FUOV1	5.62733
PCI-34051	ACH-000581	SNU16	3.54345
PCI-34051	ACH-000633	FU97	4.41187
PCI-34051	ACH-000636	RPMI8402	1.59983
PCI-34051	ACH-000678	MKN7	5.72456
PCI-34051	ACH-000684	KMRC1	5.56657
PCI-34051	ACH-000699	HCC1395	4.75948
PCI-34051	ACH-000719	RMGI	6.3433
PCI-34051	ACH-000724	HT1376	4.52256
PCI-34051	ACH-000725	HCC202	5.00503
PCI-34051	ACH-000733	NCIH1838	5.64864
PCI-34051	ACH-000743	CORL95	3.61431
PCI-34051	ACH-000747	NCIH1703	4.59152
PCI-34051	ACH-000748	SJSA1	4.55862
PCI-34051	ACH-000755	HCC2218	3.8654
PCI-34051	ACH-000759	MDAMB175VII	6.53516
PCI-34051	ACH-000766	NCIH1648	5.29322
PCI-34051	ACH-000770	P31FUJ	4.36281
PCI-34051	ACH-000804	NB1	4.33359
PCI-34051	ACH-000818	BT483	6.42176
PCI-34051	ACH-000855	KYSE150	3.739
PCI-34051	ACH-000875	NCIH2347	7.36085
PCI-34051	ACH-000883	SW1783	4.01707
PCI-34051	ACH-000886	NCIH2009	4.2947
PCI-34051	ACH-000902	CAL148	2.8936
PCI-34051	ACH-000916	NCIH1573	5.58752
PCI-34051	ACH-000949	TGBC11TKB	4.62867
PCI-34051	ACH-000951	NCIH2342	4.57648
PCI-34051	ACH-000962	OC314	3.71426
PCI-34051	ACH-000987	MEWO	5.15911
PCI-34051	ACH-001321	TT	4.91091
PCI-34051	ACH-001578	NCCIT	4.11638
PCI-34051	ACH-001861	TGBC1TKB	5.34005
PCI-34051	ACH-002045	HO1U1	3.29554
Sorafenib	ACH-000007	LS513	2.30203
Sorafenib	ACH-000056	DOHH2	1.14208
Sorafenib	ACH-000065	OCIAML5	0.819211
Sorafenib	ACH-000102	GMS10	2.73482
Sorafenib	ACH-000109	NCIH3255	3.42301
Sorafenib	ACH-000204	LP1	1.33688
Sorafenib	ACH-000225	ECC12	1.36947
Sorafenib	ACH-000263	KASUMI1	1.75712
Sorafenib	ACH-000298	NCIH2029	2.68858
Sorafenib	ACH-000326	JURLMK1	0.712821
Sorafenib	ACH-000347	QGP1	4.44824
Sorafenib	ACH-000353	TE15	2.22145
Sorafenib	ACH-000360	NCIH508	2.51483
Sorafenib	ACH-000373	SKM1	1.25776
Sorafenib	ACH-000528	ABC1	4.50741
Sorafenib	ACH-000538	HUTU80	1.67079
Sorafenib	ACH-000610	NCIH2227	4.74169
Sorafenib	ACH-000625	HEP3B217	1.46894
Sorafenib	ACH-000703	DMS79	2.16633
Sorafenib	ACH-000706	EKVX	2.69424
Sorafenib	ACH-000725	HCC202	1.63982
Sorafenib	ACH-000730	SKMEL5	2.46595
Sorafenib	ACH-000743	CORL95	2.25661
Sorafenib	ACH-000757	A427	1.78819
Sorafenib	ACH-000824	KYSE510	1.76232
Sorafenib	ACH-000840	HCC366	3.12608
Sorafenib	ACH-000895	CL34	2.5631
Sorafenib	ACH-000936	EFO27	3.81415
Sorafenib	ACH-000947	OVK18	1.81696
Sorafenib	ACH-000986	HT115	1.60662
Sorafenib	ACH-000991	SNU81	2.70482
Sorafenib	ACH-000999	SNU1040	2.85016
Sorafenib	ACH-001498	FARAGE	2.14752
Zoledronate	ACH-000006	MONOMAC6	2.71291
Zoledronate	ACH-000045	MV411	2.20088
Zoledronate	ACH-000092	NCIH2452	4.89734
Zoledronate	ACH-000103	CAOV4	3.78766
Zoledronate	ACH-000129	NCIH1341	4.08285
Zoledronate	ACH-000139	PANC0327	4.32832
Zoledronate	ACH-000149	SKNSH	3.67428
Zoledronate	ACH-000155	SW1990	3.97461
Zoledronate	ACH-000178	HS766T	5.06035
Zoledronate	ACH-000196	HCC1599	4.06609
Zoledronate	ACH-000225	ECC12	3.10184
Zoledronate	ACH-000235	PANC0403	6.40499
Zoledronate	ACH-000257	CORL279	2.94767
Zoledronate	ACH-000341	SKNFI	3.49049
Zoledronate	ACH-000358	NCIH69	3.04137
Zoledronate	ACH-000360	NCIH508	3.82422
Zoledronate	ACH-000432	BV173	2.49198
Zoledronate	ACH-000443	OVKATE	5.88806
Zoledronate	ACH-000465	SKMEL1	4.61622
Zoledronate	ACH-000508	CORL88	3.16716
Zoledronate	ACH-000522	UMUC3	3.47442
Zoledronate	ACH-000534	WSUDLCL2	2.64745
Zoledronate	ACH-000554	UACC893	3.31596
Zoledronate	ACH-000568	UACC812	4.70661
Zoledronate	ACH-000574	FUOV1	3.87203
Zoledronate	ACH-000581	SNU16	2.79931
Zoledronate	ACH-000633	FU97	2.96401
Zoledronate	ACH-000636	RPMI8402	2.52051
Zoledronate	ACH-000678	MKN7	4.91386
Zoledronate	ACH-000684	KMRC1	4.47932
Zoledronate	ACH-000699	HCC1395	3.12852
Zoledronate	ACH-000719	RMGI	4.84942
Zoledronate	ACH-000724	HT1376	4.1756
Zoledronate	ACH-000725	HCC202	4.04752
Zoledronate	ACH-000733	NCIH1838	5.67971
Zoledronate	ACH-000743	CORL95	2.84425
Zoledronate	ACH-000747	NCIH1703	3.60383
Zoledronate	ACH-000748	SJSA1	3.23544
Zoledronate	ACH-000755	HCC2218	3.55651
Zoledronate	ACH-000759	MDAMB175VII	5.75568
Zoledronate	ACH-000766	NCIH1648	3.4806
Zoledronate	ACH-000770	P31FUJ	3.11041
Zoledronate	ACH-000804	NB1	3.66315
Zoledronate	ACH-000818	BT483	6.39862
Zoledronate	ACH-000855	KYSE150	3.12493
Zoledronate	ACH-000875	NCIH2347	6.18209
Zoledronate	ACH-000883	SW1783	3.21086
Zoledronate	ACH-000886	NCIH2009	3.3032
Zoledronate	ACH-000902	CAL148	3.49933
Zoledronate	ACH-000916	NCIH1573	4.19452
Zoledronate	ACH-000949	TGBC11TKB	3.40189
Zoledronate	ACH-000951	NCIH2342	3.94358
Zoledronate	ACH-000962	OC314	3.44557
Zoledronate	ACH-000987	MEWO	3.97078
Zoledronate	ACH-001321	TT	5.64802
Zoledronate	ACH-001578	NCCIT	2.79178
Zoledronate	ACH-001861	TGBC1TKB	4.23157
Zoledronate	ACH-002045	HO1U1	3.08486
Cyclophosphamide	ACH-000007	LS513	5.20902
Cyclophosphamide	ACH-000056	DOHH2	3.16085
Cyclophosphamide	ACH-000065	OCIAML5	3.72197
Cyclophosphamide	ACH-000102	GMS10	4.4852
Cyclophosphamide	ACH-000109	NCIH3255	5.57803
Cyclophosphamide	ACH-000196	HCC1599	5.53175
Cyclophosphamide	ACH-000204	LP1	5.89448
Cyclophosphamide	ACH-000225	ECC12	4.62848
Cyclophosphamide	ACH-000263	KASUMI1	4.25611
Cyclophosphamide	ACH-000298	NCIH2029	4.73439
Cyclophosphamide	ACH-000326	JURLMK1	3.79783
Cyclophosphamide	ACH-000347	QGP1	6.44046
Cyclophosphamide	ACH-000353	TE15	5.22265
Cyclophosphamide	ACH-000360	NCIH508	5.3102
Cyclophosphamide	ACH-000373	SKM1	4.07931
Cyclophosphamide	ACH-000528	ABC1	6.19253
Cyclophosphamide	ACH-000538	HUTU80	4.13813
Cyclophosphamide	ACH-000554	UACC893	5.15535
Cyclophosphamide	ACH-000610	NCIH2227	6.82504
Cyclophosphamide	ACH-000625	HEP3B217	4.1568
Cyclophosphamide	ACH-000703	DMS79	4.35445
Cyclophosphamide	ACH-000706	EKVX	4.99764
Cyclophosphamide	ACH-000725	HCC202	5.64528
Cyclophosphamide	ACH-000730	SKMEL5	5.58834
Cyclophosphamide	ACH-000743	CORL95	3.92491
Cyclophosphamide	ACH-000755	HCC2218	5.40565
Cyclophosphamide	ACH-000757	A427	5.18947
Cyclophosphamide	ACH-000824	KYSE510	4.93633
Cyclophosphamide	ACH-000840	HCC366	5.2315
Cyclophosphamide	ACH-000895	CL34	5.53785
Cyclophosphamide	ACH-000930	HCC1569	4.78533
Cyclophosphamide	ACH-000936	EFO27	5.58646
Cyclophosphamide	ACH-000947	OVK18	5.12094
Cyclophosphamide	ACH-000986	HT115	5.25321
Cyclophosphamide	ACH-000991	SNU81	4.69421
Cyclophosphamide	ACH-000999	SNU1040	5.1651
Cyclophosphamide	ACH-001498	FARAGE	3.9973
MG-132	ACH-000056	DOHH2	-2.14455
MG-132	ACH-000102	GMS10	-1.85063
MG-132	ACH-000109	NCIH3255	-0.856101
MG-132	ACH-000204	LP1	-2.78899
MG-132	ACH-000225	ECC12	-1.05546
MG-132	ACH-000263	KASUMI1	-1.99695
MG-132	ACH-000347	QGP1	-1.08336
MG-132	ACH-000373	SKM1	-2.4006
MG-132	ACH-000528	ABC1	-1.67313
MG-132	ACH-000538	HUTU80	-1.75737
MG-132	ACH-000610	NCIH2227	-1.58434
MG-132	ACH-000625	HEP3B217	-1.42831
MG-132	ACH-000703	DMS79	-1.11489
MG-132	ACH-000706	EKVX	-1.27519
MG-132	ACH-000730	SKMEL5	-1.90281
MG-132	ACH-000757	A427	-1.30799
MG-132	ACH-000824	KYSE510	-1.82061
MG-132	ACH-000840	HCC366	-0.492289
MG-132	ACH-000936	EFO27	-1.65314
MG-132	ACH-000947	OVK18	-1.3958
MG-132	ACH-001498	FARAGE	-1.85079
AZD5991	ACH-000006	MONOMAC6	-2.05211
AZD5991	ACH-000020	MHHCALL2	-1.63032
AZD5991	ACH-000053	KARPAS299	0.810141
AZD5991	ACH-000092	NCIH2452	6.05456
AZD5991	ACH-000103	CAOV4	5.97531
AZD5991	ACH-000129	NCIH1341	3.64941
AZD5991	ACH-000139	PANC0327	6.28776
AZD5991	ACH-000149	SKNSH	4.56522
AZD5991	ACH-000155	SW1990	6.22785
AZD5991	ACH-000178	HS766T	7.06221
AZD5991	ACH-000196	HCC1599	0.659232
AZD5991	ACH-000235	PANC0403	8.76107
AZD5991	ACH-000257	CORL279	2.4635
AZD5991	ACH-000322	HT144	4.44706
AZD5991	ACH-000341	SKNFI	4.29166
AZD5991	ACH-000358	NCIH69	0.736275
AZD5991	ACH-000360	NCIH508	3.89836
AZD5991	ACH-000443	OVKATE	7.65357
AZD5991	ACH-000456	BCPAP	6.03343
AZD5991	ACH-000465	SKMEL1	6.35023
AZD5991	ACH-000508	CORL88	4.71449
AZD5991	ACH-000522	UMUC3	5.17454
AZD5991	ACH-000534	WSUDLCL2	-1.32941
AZD5991	ACH-000554	UACC893	2.31379
AZD5991	ACH-000568	UACC812	6.11306
AZD5991	ACH-000574	FUOV1	6.10625
AZD5991	ACH-000581	SNU16	0.110336
AZD5991	ACH-000633	FU97	5.14318
AZD5991	ACH-000636	RPMI8402	2.11662
AZD5991	ACH-000678	MKN7	6.78495
AZD5991	ACH-000684	KMRC1	6.46383
AZD5991	ACH-000699	HCC1395	3.19927
AZD5991	ACH-000719	RMGI	6.92331
AZD5991	ACH-000725	HCC202	2.42413
AZD5991	ACH-000733	NCIH1838	7.16306
AZD5991	ACH-000743	CORL95	4.14897
AZD5991	ACH-000747	NCIH1703	4.21748
AZD5991	ACH-000748	SJSA1	5.14283
AZD5991	ACH-000755	HCC2218	4.25111
AZD5991	ACH-000759	MDAMB175VII	6.95414
AZD5991	ACH-000766	NCIH1648	3.68745
AZD5991	ACH-000770	P31FUJ	1.8744
AZD5991	ACH-000804	NB1	4.6075
AZD5991	ACH-000818	BT483	5.35813
AZD5991	ACH-000824	KYSE510	3.72711
AZD5991	ACH-000855	KYSE150	3.96407
AZD5991	ACH-000875	NCIH2347	7.56255
AZD5991	ACH-000883	SW1783	4.35029
AZD5991	ACH-000886	NCIH2009	4.33203
AZD5991	ACH-000902	CAL148	1.26973
AZD5991	ACH-000916	NCIH1573	5.41495
AZD5991	ACH-000951	NCIH2342	6.23787
AZD5991	ACH-000962	OC314	5.19651
AZD5991	ACH-000987	MEWO	5.67056
AZD5991	ACH-001321	TT	7.43487
AZD5991	ACH-001578	NCCIT	0.000581605
AZD5991	ACH-001861	TGBC1TKB	6.10528
AZD5991	ACH-002045	HO1U1	2.26555
Telomerase Inhibitor IX	ACH-000007	LS513	-0.160032
Telomerase Inhibitor IX	ACH-000056	DOHH2	-1.1535
Telomerase Inhibitor IX	ACH-000065	OCIAML5	0.980154
Telomerase Inhibitor IX	ACH-000102	GMS10	-0.1189
Telomerase Inhibitor IX	ACH-000109	NCIH3255	0.861354
Telomerase Inhibitor IX	ACH-000196	HCC1599	1.32002
Telomerase Inhibitor IX	ACH-000204	LP1	0.232684
Telomerase Inhibitor IX	ACH-000225	ECC12	0.42209
Telomerase Inhibitor IX	ACH-000263	KASUMI1	-0.147405
Telomerase Inhibitor IX	ACH-000298	NCIH2029	0.425704
Telomerase Inhibitor IX	ACH-000326	JURLMK1	-0.706805
Telomerase Inhibitor IX	ACH-000347	QGP1	1.53644
Telomerase Inhibitor IX	ACH-000353	TE15	-0.744636
Telomerase Inhibitor IX	ACH-000360	NCIH508	-0.116972
Telomerase Inhibitor IX	ACH-000373	SKM1	-0.716771
Telomerase Inhibitor IX	ACH-000528	ABC1	1.62358
Telomerase Inhibitor IX	ACH-000538	HUTU80	-0.475217
Telomerase Inhibitor IX	ACH-000554	UACC893	1.61718
Telomerase Inhibitor IX	ACH-000610	NCIH2227	1.99184
Telomerase Inhibitor IX	ACH-000625	HEP3B217	0.0825935
Telomerase Inhibitor IX	ACH-000703	DMS79	0.467837
Telomerase Inhibitor IX	ACH-000706	EKVX	1.36067
Telomerase Inhibitor IX	ACH-000725	HCC202	0.381441
Telomerase Inhibitor IX	ACH-000730	SKMEL5	0.521058
Telomerase Inhibitor IX	ACH-000743	CORL95	0.174945
Telomerase Inhibitor IX	ACH-000755	HCC2218	0.694033
Telomerase Inhibitor IX	ACH-000757	A427	0.283741
Telomerase Inhibitor IX	ACH-000824	KYSE510	-0.149289
Telomerase Inhibitor IX	ACH-000840	HCC366	1.87143
Telomerase Inhibitor IX	ACH-000895	CL34	0.826583
Telomerase Inhibitor IX	ACH-000930	HCC1569	0.556315
Telomerase Inhibitor IX	ACH-000936	EFO27	0.676636
Telomerase Inhibitor IX	ACH-000947	OVK18	0.296898
Telomerase Inhibitor IX	ACH-000986	HT115	0.446888
Telomerase Inhibitor IX	ACH-000991	SNU81	1.79534
Telomerase Inhibitor IX	ACH-000999	SNU1040	0.139293
Telomerase Inhibitor IX	ACH-001498	FARAGE	-0.827853
Dactinomycin	ACH-000007	LS513	-4.78809
Dactinomycin	ACH-000056	DOHH2	-7.6772
Dactinomycin	ACH-000065	OCIAML5	-6.1282
Dactinomycin	ACH-000102	GMS10	-6.17241
Dactinomycin	ACH-000109	NCIH3255	-4.60134
Dactinomycin	ACH-000196	HCC1599	-5.25779
Dactinomycin	ACH-000204	LP1	-5.12815
Dactinomycin	ACH-000225	ECC12	-4.6585
Dactinomycin	ACH-000227	KPNYN	-4.63085
Dactinomycin	ACH-000263	KASUMI1	-5.14256
Dactinomycin	ACH-000298	NCIH2029	-3.49507
Dactinomycin	ACH-000304	WM115	-3.94166
Dactinomycin	ACH-000326	JURLMK1	-6.73525
Dactinomycin	ACH-000347	QGP1	-2.179
Dactinomycin	ACH-000353	TE15	-5.36592
Dactinomycin	ACH-000360	NCIH508	-4.65604
Dactinomycin	ACH-000373	SKM1	-6.46848
Dactinomycin	ACH-000505	RKN	-1.3629
Dactinomycin	ACH-000528	ABC1	-4.05403
Dactinomycin	ACH-000538	HUTU80	-6.30301
Dactinomycin	ACH-000554	UACC893	-4.83973
Dactinomycin	ACH-000610	NCIH2227	-2.86821
Dactinomycin	ACH-000625	HEP3B217	-5.87451
Dactinomycin	ACH-000677	SW1573	-2.9379
Dactinomycin	ACH-000703	DMS79	-5.64791
Dactinomycin	ACH-000706	EKVX	-3.97165
Dactinomycin	ACH-000725	HCC202	-3.21044
Dactinomycin	ACH-000730	SKMEL5	-4.59489
Dactinomycin	ACH-000743	CORL95	-4.51824
Dactinomycin	ACH-000755	HCC2218	-2.89183
Dactinomycin	ACH-000757	A427	-5.44889
Dactinomycin	ACH-000804	NB1	-5.05913
Dactinomycin	ACH-000824	KYSE510	-5.83377
Dactinomycin	ACH-000840	HCC366	-4.64697
Dactinomycin	ACH-000895	CL34	-3.09379
Dactinomycin	ACH-000930	HCC1569	-4.18227
Dactinomycin	ACH-000936	EFO27	-4.88317
Dactinomycin	ACH-000947	OVK18	-5.87797
Dactinomycin	ACH-000974	SNGM	-5.0108
Dactinomycin	ACH-000986	HT115	-3.97016
Dactinomycin	ACH-000991	SNU81	-2.88566
Dactinomycin	ACH-000999	SNU1040	-4.32672
Dactinomycin	ACH-001321	TT	-0.644799
Dactinomycin	ACH-001498	FARAGE	-5.94426
Dactinomycin	ACH-001549	LU135	-4.37068
Dactinomycin	ACH-001603	NH12	-4.2568
Dihydrorotenone	ACH-000006	MONOMAC6	-0.604158
Dihydrorotenone	ACH-000045	MV411	-0.431951
Dihydrorotenone	ACH-000092	NCIH2452	3.34351
Dihydrorotenone	ACH-000103	CAOV4	-1.26229
Dihydrorotenone	ACH-000129	NCIH1341	0.439333
Dihydrorotenone	ACH-000139	PANC0327	0.823137
Dihydrorotenone	ACH-000149	SKNSH	1.68283
Dihydrorotenone	ACH-000155	SW1990	0.245678
Dihydrorotenone	ACH-000178	HS766T	2.96369
Dihydrorotenone	ACH-000196	HCC1599	2.2383
Dihydrorotenone	ACH-000225	ECC12	-2.66959
Dihydrorotenone	ACH-000235	PANC0403	3.85944
Dihydrorotenone	ACH-000257	CORL279	-0.0633206
Dihydrorotenone	ACH-000341	SKNFI	-0.202169
Dihydrorotenone	ACH-000358	NCIH69	0.778549
Dihydrorotenone	ACH-000360	NCIH508	0.724048
Dihydrorotenone	ACH-000432	BV173	-0.110758
Dihydrorotenone	ACH-000443	OVKATE	3.26816
Dihydrorotenone	ACH-000465	SKMEL1	-1.64366
Dihydrorotenone	ACH-000508	CORL88	0.269844
Dihydrorotenone	ACH-000522	UMUC3	0.172508
Dihydrorotenone	ACH-000534	WSUDLCL2	1.14343
Dihydrorotenone	ACH-000554	UACC893	0.346384
Dihydrorotenone	ACH-000568	UACC812	-0.790901
Dihydrorotenone	ACH-000574	FUOV1	0.91633
Dihydrorotenone	ACH-000581	SNU16	-0.073174
Dihydrorotenone	ACH-000633	FU97	0.330017
Dihydrorotenone	ACH-000636	RPMI8402	0.572595
Dihydrorotenone	ACH-000678	MKN7	2.51988
Dihydrorotenone	ACH-000684	KMRC1	0.951745
Dihydrorotenone	ACH-000699	HCC1395	1.69388
Dihydrorotenone	ACH-000719	RMGI	2.76548
Dihydrorotenone	ACH-000724	HT1376	-0.809391
Dihydrorotenone	ACH-000725	HCC202	-1.06627
Dihydrorotenone	ACH-000733	NCIH1838	2.90692
Dihydrorotenone	ACH-000743	CORL95	-0.0226592
Dihydrorotenone	ACH-000747	NCIH1703	0.20898
Dihydrorotenone	ACH-000748	SJSA1	0.717174
Dihydrorotenone	ACH-000755	HCC2218	-3.37857
Dihydrorotenone	ACH-000759	MDAMB175VII	0.584453
Dihydrorotenone	ACH-000766	NCIH1648	0.40916
Dihydrorotenone	ACH-000770	P31FUJ	-0.00906989
Dihydrorotenone	ACH-000804	NB1	-1.01929
Dihydrorotenone	ACH-000818	BT483	-1.08768
Dihydrorotenone	ACH-000838	AMO1	-0.681044
Dihydrorotenone	ACH-000855	KYSE150	0.905303
Dihydrorotenone	ACH-000875	NCIH2347	1.90772
Dihydrorotenone	ACH-000883	SW1783	2.09868
Dihydrorotenone	ACH-000886	NCIH2009	1.69639
Dihydrorotenone	ACH-000902	CAL148	-0.256296
Dihydrorotenone	ACH-000916	NCIH1573	-0.695519
Dihydrorotenone	ACH-000949	TGBC11TKB	-0.349181
Dihydrorotenone	ACH-000951	NCIH2342	0.199354
Dihydrorotenone	ACH-000962	OC314	0.862402
Dihydrorotenone	ACH-000987	MEWO	-0.388972
Dihydrorotenone	ACH-001321	TT	1.7232
Dihydrorotenone	ACH-001578	NCCIT	-0.692269
Dihydrorotenone	ACH-001861	TGBC1TKB	2.12541
Dihydrorotenone	ACH-002045	HO1U1	1.55008
ABT737	ACH-000007	LS513	3.09958
ABT737	ACH-000056	DOHH2	1.16581
ABT737	ACH-000065	OCIAML5	-2.1796
ABT737	ACH-000102	GMS10	2.92663
ABT737	ACH-000109	NCIH3255	1.20846
ABT737	ACH-000196	HCC1599	1.71612
ABT737	ACH-000204	LP1	1.57805
ABT737	ACH-000225	ECC12	2.48438
ABT737	ACH-000263	KASUMI1	0.412149
ABT737	ACH-000298	NCIH2029	0.194258
ABT737	ACH-000326	JURLMK1	0.441132
ABT737	ACH-000347	QGP1	2.5349
ABT737	ACH-000353	TE15	2.73044
ABT737	ACH-000360	NCIH508	2.62573
ABT737	ACH-000361	SKHEP1	2.67789
ABT737	ACH-000373	SKM1	-1.5813
ABT737	ACH-000528	ABC1	1.89123
ABT737	ACH-000538	HUTU80	2.69254
ABT737	ACH-000554	UACC893	1.95307
ABT737	ACH-000610	NCIH2227	2.46402
ABT737	ACH-000625	HEP3B217	2.75672
ABT737	ACH-000703	DMS79	-0.776967
ABT737	ACH-000706	EKVX	2.84898
ABT737	ACH-000725	HCC202	2.98968
ABT737	ACH-000730	SKMEL5	3.01611
ABT737	ACH-000743	CORL95	-0.764495
ABT737	ACH-000755	HCC2218	4.25897
ABT737	ACH-000757	A427	2.69303
ABT737	ACH-000824	KYSE510	2.52017
ABT737	ACH-000840	HCC366	2.21537
ABT737	ACH-000895	CL34	-1.15902
ABT737	ACH-000930	HCC1569	0.493964
ABT737	ACH-000936	EFO27	2.71979
ABT737	ACH-000947	OVK18	3.8374
ABT737	ACH-000986	HT115	0.890632
ABT737	ACH-000991	SNU81	1.27289
ABT737	ACH-000999	SNU1040	3.08599
ABT737	ACH-001498	FARAGE	2.71902
AZD1332	ACH-000006	MONOMAC6	-0.0308986
AZD1332	ACH-000053	KARPAS299	3.15651
AZD1332	ACH-000092	NCIH2452	2.6726
AZD1332	ACH-000103	CAOV4	4.01485
AZD1332	ACH-000129	NCIH1341	3.46396
AZD1332	ACH-000139	PANC0327	4.39822
AZD1332	ACH-000149	SKNSH	3.55333
AZD1332	ACH-000155	SW1990	5.59444
AZD1332	ACH-000178	HS766T	5.69576
AZD1332	ACH-000196	HCC1599	4.4591
AZD1332	ACH-000235	PANC0403	5.59279
AZD1332	ACH-000257	CORL279	4.44926
AZD1332	ACH-000341	SKNFI	4.54397
AZD1332	ACH-000358	NCIH69	2.77735
AZD1332	ACH-000360	NCIH508	3.36644
AZD1332	ACH-000443	OVKATE	5.17046
AZD1332	ACH-000465	SKMEL1	6.67478
AZD1332	ACH-000508	CORL88	5.11314
AZD1332	ACH-000522	UMUC3	3.8552
AZD1332	ACH-000534	WSUDLCL2	2.94231
AZD1332	ACH-000554	UACC893	5.12698
AZD1332	ACH-000568	UACC812	4.90927
AZD1332	ACH-000574	FUOV1	4.14735
AZD1332	ACH-000581	SNU16	-1.82777
AZD1332	ACH-000633	FU97	3.44893
AZD1332	ACH-000636	RPMI8402	2.24596
AZD1332	ACH-000678	MKN7	5.76524
AZD1332	ACH-000684	KMRC1	1.91437
AZD1332	ACH-000699	HCC1395	1.77646
AZD1332	ACH-000719	RMGI	6.00643
AZD1332	ACH-000725	HCC202	4.47362
AZD1332	ACH-000733	NCIH1838	5.02402
AZD1332	ACH-000743	CORL95	3.93907
AZD1332	ACH-000747	NCIH1703	2.48868
AZD1332	ACH-000748	SJSA1	4.22358
AZD1332	ACH-000755	HCC2218	5.65121
AZD1332	ACH-000759	MDAMB175VII	6.34688
AZD1332	ACH-000766	NCIH1648	3.13664
AZD1332	ACH-000770	P31FUJ	4.57852
AZD1332	ACH-000804	NB1	4.68833
AZD1332	ACH-000818	BT483	8.08665
AZD1332	ACH-000824	KYSE510	4.22306
AZD1332	ACH-000855	KYSE150	3.75505
AZD1332	ACH-000875	NCIH2347	7.02018
AZD1332	ACH-000883	SW1783	2.70183
AZD1332	ACH-000886	NCIH2009	3.65839
AZD1332	ACH-000902	CAL148	3.42113
AZD1332	ACH-000916	NCIH1573	4.04366
AZD1332	ACH-000951	NCIH2342	3.5682
AZD1332	ACH-000962	OC314	2.66703
AZD1332	ACH-000987	MEWO	6.20029
AZD1332	ACH-001321	TT	3.5823
AZD1332	ACH-001578	NCCIT	2.7708
AZD1332	ACH-001861	TGBC1TKB	4.13868
AZD1332	ACH-002045	HO1U1	3.66058
Osimertinib	ACH-000007	LS513	0.0248994
Osimertinib	ACH-000056	DOHH2	0.315953
Osimertinib	ACH-000065	OCIAML5	1.05074
Osimertinib	ACH-000102	GMS10	1.0625
Osimertinib	ACH-000109	NCIH3255	-3.3931
Osimertinib	ACH-000196	HCC1599	2.38712
Osimertinib	ACH-000204	LP1	1.89683
Osimertinib	ACH-000225	ECC12	2.05204
Osimertinib	ACH-000263	KASUMI1	0.797486
Osimertinib	ACH-000298	NCIH2029	1.84542
Osimertinib	ACH-000326	JURLMK1	0.990955
Osimertinib	ACH-000347	QGP1	2.79536
Osimertinib	ACH-000353	TE15	-1.80155
Osimertinib	ACH-000360	NCIH508	-1.79018
Osimertinib	ACH-000373	SKM1	1.6321
Osimertinib	ACH-000528	ABC1	2.64691
Osimertinib	ACH-000538	HUTU80	0.354924
Osimertinib	ACH-000554	UACC893	-1.39566
Osimertinib	ACH-000610	NCIH2227	3.96301
Osimertinib	ACH-000625	HEP3B217	1.88693
Osimertinib	ACH-000703	DMS79	1.78055
Osimertinib	ACH-000706	EKVX	0.189847
Osimertinib	ACH-000725	HCC202	0.558933
Osimertinib	ACH-000730	SKMEL5	1.92135
Osimertinib	ACH-000743	CORL95	1.39295
Osimertinib	ACH-000755	HCC2218	-3.0123
Osimertinib	ACH-000757	A427	1.93551
Osimertinib	ACH-000824	KYSE510	0.78406
Osimertinib	ACH-000840	HCC366	2.00773
Osimertinib	ACH-000895	CL34	2.50801
Osimertinib	ACH-000930	HCC1569	2.22765
Osimertinib	ACH-000936	EFO27	1.32179
Osimertinib	ACH-000947	OVK18	2.58269
Osimertinib	ACH-000986	HT115	-0.17664
Osimertinib	ACH-000991	SNU81	1.99237
Osimertinib	ACH-000999	SNU1040	1.08007
Osimertinib	ACH-001498	FARAGE	0.924259
MK-2206	ACH-000056	DOHH2	0.471318
MK-2206	ACH-000102	GMS10	2.63647
MK-2206	ACH-000109	NCIH3255	3.46338
MK-2206	ACH-000204	LP1	4.2966
MK-2206	ACH-000225	ECC12	3.52801
MK-2206	ACH-000263	KASUMI1	0.351348
MK-2206	ACH-000347	QGP1	4.7511
MK-2206	ACH-000373	SKM1	2.52807
MK-2206	ACH-000528	ABC1	5.96248
MK-2206	ACH-000538	HUTU80	2.76338
MK-2206	ACH-000610	NCIH2227	5.57037
MK-2206	ACH-000625	HEP3B217	2.41295
MK-2206	ACH-000703	DMS79	3.51984
MK-2206	ACH-000706	EKVX	5.13735
MK-2206	ACH-000730	SKMEL5	3.74167
MK-2206	ACH-000743	CORL95	1.76713
MK-2206	ACH-000757	A427	4.00299
MK-2206	ACH-000824	KYSE510	2.13479
MK-2206	ACH-000840	HCC366	3.11306
MK-2206	ACH-000936	EFO27	4.01308
MK-2206	ACH-000947	OVK18	2.78021
MK-2206	ACH-001498	FARAGE	0.752369
Dinaciclib	ACH-000006	MONOMAC6	-4.43403
Dinaciclib	ACH-000045	MV411	-5.05564
Dinaciclib	ACH-000092	NCIH2452	-0.949128
Dinaciclib	ACH-000103	CAOV4	-3.17126
Dinaciclib	ACH-000129	NCIH1341	-1.59553
Dinaciclib	ACH-000139	PANC0327	-1.95613
Dinaciclib	ACH-000149	SKNSH	-2.28376
Dinaciclib	ACH-000155	SW1990	-0.791103
Dinaciclib	ACH-000178	HS766T	0.152372
Dinaciclib	ACH-000196	HCC1599	-2.92798
Dinaciclib	ACH-000225	ECC12	-3.01743
Dinaciclib	ACH-000235	PANC0403	0.559023
Dinaciclib	ACH-000257	CORL279	-3.33329
Dinaciclib	ACH-000341	SKNFI	-2.23549
Dinaciclib	ACH-000358	NCIH69	-3.2986
Dinaciclib	ACH-000360	NCIH508	-3.34621
Dinaciclib	ACH-000432	BV173	-4.09138
Dinaciclib	ACH-000443	OVKATE	0.834586
Dinaciclib	ACH-000465	SKMEL1	-0.949202
Dinaciclib	ACH-000508	CORL88	-0.637275
Dinaciclib	ACH-000522	UMUC3	-2.53102
Dinaciclib	ACH-000534	WSUDLCL2	-4.34118
Dinaciclib	ACH-000554	UACC893	-3.06999
Dinaciclib	ACH-000568	UACC812	-1.19623
Dinaciclib	ACH-000574	FUOV1	0.734362
Dinaciclib	ACH-000581	SNU16	-4.21537
Dinaciclib	ACH-000633	FU97	-3.04051
Dinaciclib	ACH-000636	RPMI8402	-3.99328
Dinaciclib	ACH-000678	MKN7	-0.0435126
Dinaciclib	ACH-000684	KMRC1	-1.01622
Dinaciclib	ACH-000699	HCC1395	-1.70905
Dinaciclib	ACH-000719	RMGI	-0.0284193
Dinaciclib	ACH-000724	HT1376	-0.980815
Dinaciclib	ACH-000725	HCC202	-2.67217
Dinaciclib	ACH-000733	NCIH1838	0.892317
Dinaciclib	ACH-000743	CORL95	-2.811
Dinaciclib	ACH-000747	NCIH1703	-3.29801
Dinaciclib	ACH-000748	SJSA1	-3.04879
Dinaciclib	ACH-000755	HCC2218	-2.53458
Dinaciclib	ACH-000759	MDAMB175VII	-0.611964
Dinaciclib	ACH-000766	NCIH1648	-3.3511
Dinaciclib	ACH-000770	P31FUJ	-3.50907
Dinaciclib	ACH-000804	NB1	-3.04294
Dinaciclib	ACH-000818	BT483	2.69307
Dinaciclib	ACH-000855	KYSE150	-3.97192
Dinaciclib	ACH-000875	NCIH2347	0.836025
Dinaciclib	ACH-000883	SW1783	-3.33313
Dinaciclib	ACH-000886	NCIH2009	-2.79539
Dinaciclib	ACH-000902	CAL148	-3.81834
Dinaciclib	ACH-000916	NCIH1573	-0.0646362
Dinaciclib	ACH-000949	TGBC11TKB	-3.50926
Dinaciclib	ACH-000951	NCIH2342	0.744247
Dinaciclib	ACH-000962	OC314	-2.73016
Dinaciclib	ACH-000987	MEWO	-2.08435
Dinaciclib	ACH-001321	TT	1.49656
Dinaciclib	ACH-001578	NCCIT	-3.79378
Dinaciclib	ACH-001861	TGBC1TKB	-1.11207
Dinaciclib	ACH-002045	HO1U1	-3.25805
Staurosporine	ACH-000056	DOHH2	-4.27453
Staurosporine	ACH-000102	GMS10	-5.73459
Staurosporine	ACH-000109	NCIH3255	-1.82736
Staurosporine	ACH-000204	LP1	-3.27253
Staurosporine	ACH-000225	ECC12	-2.00973
Staurosporine	ACH-000263	KASUMI1	-4.5639
Staurosporine	ACH-000347	QGP1	-0.899959
Staurosporine	ACH-000373	SKM1	-4.06642
Staurosporine	ACH-000528	ABC1	-1.48162
Staurosporine	ACH-000538	HUTU80	-2.58342
Staurosporine	ACH-000610	NCIH2227	-1.31351
Staurosporine	ACH-000625	HEP3B217	-3.50524
Staurosporine	ACH-000703	DMS79	-2.79857
Staurosporine	ACH-000706	EKVX	-1.4076
Staurosporine	ACH-000730	SKMEL5	-1.15799
Staurosporine	ACH-000757	A427	-2.79044
Staurosporine	ACH-000824	KYSE510	-2.73661
Staurosporine	ACH-000840	HCC366	-3.67167
Staurosporine	ACH-000936	EFO27	-2.77875
Staurosporine	ACH-000947	OVK18	-2.25047
Staurosporine	ACH-001498	FARAGE	-3.75473
GSK2578215A	ACH-000007	LS513	5.20471
GSK2578215A	ACH-000056	DOHH2	2.98346
GSK2578215A	ACH-000065	OCIAML5	3.61477
GSK2578215A	ACH-000102	GMS10	4.18702
GSK2578215A	ACH-000109	NCIH3255	4.89468
GSK2578215A	ACH-000196	HCC1599	5.39843
GSK2578215A	ACH-000204	LP1	6.00536
GSK2578215A	ACH-000225	ECC12	4.53904
GSK2578215A	ACH-000263	KASUMI1	4.01549
GSK2578215A	ACH-000298	NCIH2029	4.66828
GSK2578215A	ACH-000326	JURLMK1	3.63151
GSK2578215A	ACH-000347	QGP1	6.17902
GSK2578215A	ACH-000353	TE15	4.69717
GSK2578215A	ACH-000360	NCIH508	5.19259
GSK2578215A	ACH-000373	SKM1	3.97928
GSK2578215A	ACH-000528	ABC1	6.16166
GSK2578215A	ACH-000538	HUTU80	4.26133
GSK2578215A	ACH-000554	UACC893	5.22459
GSK2578215A	ACH-000610	NCIH2227	6.09401
GSK2578215A	ACH-000625	HEP3B217	3.94346
GSK2578215A	ACH-000703	DMS79	4.64332
GSK2578215A	ACH-000706	EKVX	5.40137
GSK2578215A	ACH-000725	HCC202	5.41796
GSK2578215A	ACH-000730	SKMEL5	5.57634
GSK2578215A	ACH-000743	CORL95	4.02153
GSK2578215A	ACH-000755	HCC2218	4.58571
GSK2578215A	ACH-000757	A427	5.38464
GSK2578215A	ACH-000824	KYSE510	4.45008
GSK2578215A	ACH-000840	HCC366	4.97145
GSK2578215A	ACH-000895	CL34	5.584
GSK2578215A	ACH-000930	HCC1569	4.41606
GSK2578215A	ACH-000936	EFO27	5.46162
GSK2578215A	ACH-000947	OVK18	5.65602
GSK2578215A	ACH-000986	HT115	5.03321
GSK2578215A	ACH-000991	SNU81	4.4599
GSK2578215A	ACH-000999	SNU1040	5.33228
GSK2578215A	ACH-001498	FARAGE	3.67773
Venetoclax	ACH-000007	LS513	2.48783
Venetoclax	ACH-000056	DOHH2	0.294776
Venetoclax	ACH-000065	OCIAML5	-1.53003
Venetoclax	ACH-000102	GMS10	2.23251
Venetoclax	ACH-000109	NCIH3255	2.43279
Venetoclax	ACH-000204	LP1	2.07021
Venetoclax	ACH-000225	ECC12	1.87427
Venetoclax	ACH-000263	KASUMI1	1.03375
Venetoclax	ACH-000298	NCIH2029	0.841
Venetoclax	ACH-000326	JURLMK1	1.58237
Venetoclax	ACH-000347	QGP1	2.80753
Venetoclax	ACH-000353	TE15	2.4025
Venetoclax	ACH-000360	NCIH508	2.70985
Venetoclax	ACH-000373	SKM1	-1.218
Venetoclax	ACH-000528	ABC1	2.29766
Venetoclax	ACH-000538	HUTU80	1.98598
Venetoclax	ACH-000610	NCIH2227	2.36631
Venetoclax	ACH-000625	HEP3B217	1.82691
Venetoclax	ACH-000703	DMS79	0.782139
Venetoclax	ACH-000706	EKVX	1.72699
Venetoclax	ACH-000725	HCC202	3.0933
Venetoclax	ACH-000730	SKMEL5	2.02367
Venetoclax	ACH-000743	CORL95	0.865647
Venetoclax	ACH-000757	A427	1.49148
Venetoclax	ACH-000824	KYSE510	2.32137
Venetoclax	ACH-000840	HCC366	2.20881
Venetoclax	ACH-000895	CL34	0.43027
Venetoclax	ACH-000936	EFO27	2.88933
Venetoclax	ACH-000947	OVK18	2.13206
Venetoclax	ACH-000986	HT115	2.57214
Venetoclax	ACH-000991	SNU81	1.61643
Venetoclax	ACH-000999	SNU1040	2.07777
Venetoclax	ACH-001498	FARAGE	1.22998
PD0325901	ACH-000196	HCC1599	3.01748
PD0325901	ACH-000360	NCIH508	-1.14273
PD0325901	ACH-000554	UACC893	1.21715
PD0325901	ACH-000725	HCC202	2.05099
PD0325901	ACH-000755	HCC2218	1.38387
Vincristine	ACH-000006	MONOMAC6	-5.68296
Vincristine	ACH-000045	MV411	-6.6359
Vincristine	ACH-000092	NCIH2452	-0.869899
Vincristine	ACH-000103	CAOV4	-1.03028
Vincristine	ACH-000129	NCIH1341	1.06837
Vincristine	ACH-000139	PANC0327	-0.544059
Vincristine	ACH-000149	SKNSH	-2.77411
Vincristine	ACH-000155	SW1990	1.67676
Vincristine	ACH-000178	HS766T	1.10166
Vincristine	ACH-000196	HCC1599	-1.66129
Vincristine	ACH-000225	ECC12	-1.24365
Vincristine	ACH-000235	PANC0403	2.33868
Vincristine	ACH-000257	CORL279	-4.15104
Vincristine	ACH-000341	SKNFI	-2.08066
Vincristine	ACH-000358	NCIH69	-5.24773
Vincristine	ACH-000360	NCIH508	-3.42621
Vincristine	ACH-000432	BV173	-4.79691
Vincristine	ACH-000443	OVKATE	2.76106
Vincristine	ACH-000465	SKMEL1	0.808423
Vincristine	ACH-000508	CORL88	2.58507
Vincristine	ACH-000522	UMUC3	-3.43723
Vincristine	ACH-000534	WSUDLCL2	-6.2182
Vincristine	ACH-000554	UACC893	-1.06159
Vincristine	ACH-000568	UACC812	0.522147
Vincristine	ACH-000574	FUOV1	2.44277
Vincristine	ACH-000581	SNU16	-5.69721
Vincristine	ACH-000626	U266B1	-1.89277
Vincristine	ACH-000633	FU97	-0.612129
Vincristine	ACH-000636	RPMI8402	-5.48048
Vincristine	ACH-000643	HDQP1	1.23331
Vincristine	ACH-000678	MKN7	3.84865
Vincristine	ACH-000684	KMRC1	-0.211933
Vincristine	ACH-000699	HCC1395	-1.11186
Vincristine	ACH-000719	RMGI	-0.53605
Vincristine	ACH-000724	HT1376	3.35596
Vincristine	ACH-000725	HCC202	0.39969
Vincristine	ACH-000733	NCIH1838	2.76076
Vincristine	ACH-000743	CORL95	0.306065
Vincristine	ACH-000747	NCIH1703	-5.32036
Vincristine	ACH-000748	SJSA1	-3.00312
Vincristine	ACH-000755	HCC2218	-0.706838
Vincristine	ACH-000759	MDAMB175VII	1.79124
Vincristine	ACH-000766	NCIH1648	-3.26236
Vincristine	ACH-000770	P31FUJ	-4.36221
Vincristine	ACH-000783	CAMA1	-2.20893
Vincristine	ACH-000804	NB1	-2.52774
Vincristine	ACH-000818	BT483	3.92545
Vincristine	ACH-000855	KYSE150	-3.71445
Vincristine	ACH-000875	NCIH2347	3.48685
Vincristine	ACH-000876	MDAMB415	-2.31158
Vincristine	ACH-000883	SW1783	-1.17011
Vincristine	ACH-000886	NCIH2009	-2.05524
Vincristine	ACH-000902	CAL148	-5.63803
Vincristine	ACH-000916	NCIH1573	1.28577
Vincristine	ACH-000949	TGBC11TKB	-3.66424
Vincristine	ACH-000951	NCIH2342	4.06302
Vincristine	ACH-000962	OC314	-4.26751
Vincristine	ACH-000987	MEWO	-1.78899
Vincristine	ACH-001321	TT	1.64667
Vincristine	ACH-001496	ESO26	-0.767314
Vincristine	ACH-001578	NCCIT	-5.33192
Vincristine	ACH-001861	TGBC1TKB	0.854678
Vincristine	ACH-002045	HO1U1	-0.153183
Uprosertib	ACH-000045	MV411	1.19269
Uprosertib	ACH-000056	DOHH2	0.365903
Uprosertib	ACH-000102	GMS10	1.95026
Uprosertib	ACH-000109	NCIH3255	3.6709
Uprosertib	ACH-000196	HCC1599	2.29306
Uprosertib	ACH-000204	LP1	4.87264
Uprosertib	ACH-000225	ECC12	3.02782
Uprosertib	ACH-000227	KPNYN	3.21025
Uprosertib	ACH-000263	KASUMI1	1.29948
Uprosertib	ACH-000298	NCIH2029	4.03701
Uprosertib	ACH-000347	QGP1	3.60502
Uprosertib	ACH-000360	NCIH508	-0.237319
Uprosertib	ACH-000373	SKM1	2.39481
Uprosertib	ACH-000431	NCIH1694	1.94237
Uprosertib	ACH-000452	TE8	2.63984
Uprosertib	ACH-000528	ABC1	5.95843
Uprosertib	ACH-000532	SNU61	5.4098
Uprosertib	ACH-000538	HUTU80	2.76756
Uprosertib	ACH-000554	UACC893	-2.11493
Uprosertib	ACH-000581	SNU16	2.34677
Uprosertib	ACH-000610	NCIH2227	5.2585
Uprosertib	ACH-000625	HEP3B217	1.65155
Uprosertib	ACH-000678	MKN7	4.55646
Uprosertib	ACH-000703	DMS79	3.49779
Uprosertib	ACH-000706	EKVX	5.61848
Uprosertib	ACH-000725	HCC202	1.95901
Uprosertib	ACH-000729	NCIH1963	4.38694
Uprosertib	ACH-000730	SKMEL5	3.1328
Uprosertib	ACH-000755	HCC2218	1.83455
Uprosertib	ACH-000757	A427	4.47926
Uprosertib	ACH-000824	KYSE510	0.772275
Uprosertib	ACH-000840	HCC366	3.14222
Uprosertib	ACH-000895	CL34	3.30657
Uprosertib	ACH-000903	FTC133	1.60214
Uprosertib	ACH-000930	HCC1569	0.271363
Uprosertib	ACH-000936	EFO27	2.78045
Uprosertib	ACH-000947	OVK18	1.23736
Uprosertib	ACH-000958	SW48	1.04415
Uprosertib	ACH-000966	IGROV1	-1.5078
Uprosertib	ACH-000986	HT115	3.72617
Uprosertib	ACH-000991	SNU81	2.90924
Uprosertib	ACH-000999	SNU1040	3.25618
Uprosertib	ACH-001498	FARAGE	0.247168
LGK974	ACH-000725	HCC202	3.72275
LGK974	ACH-000743	CORL95	3.53906
LGK974	ACH-000755	HCC2218	2.5601
LGK974	ACH-000824	KYSE510	3.78605
IWP-2	ACH-000006	MONOMAC6	1.67186
[truncated: 13,768 more rows]
